# Supplementary material for: An Interaction Network Predicted from Public Data as a Discovery Tool: Application to the Hsp90 Molecular Chaperone Machine
Source: PLoS One. 2011 Oct 11;6(10):e26044. doi: 10.1371/journal.pone.0026044 (PMC3195953; doi:10.1371/journal.pone.0026044)
Supplement: File S1 — Compressed archive containing a step-by-step protocol for building a PPI network (in pdf format) and a folder with scripts. (ZIP) [file pone.0026044.s002.zip]

Archive with 39 entries (33 files):
- PPI_network/
- PPI_network/.DS_Store
- PPI_network/extract_interactome/
- PPI_network/extract_interactome/.DS_Store
- PPI_network/extract_interactome/databases/
- PPI_network/extract_interactome/databases/.DS_Store
- PPI_network/extract_interactome/databases/biogrid_Arabidopsis_thaliana.txt
- PPI_network/extract_interactome/databases/biogrid_Bacillus_subtilis.txt
- PPI_network/extract_interactome/databases/biogrid_Bos_taurus.txt
- PPI_network/extract_interactome/databases/biogrid_Caenorhabditis_elegans.txt
- PPI_network/extract_interactome/databases/biogrid_Candida_albicans.txt
- PPI_network/extract_interactome/databases/biogrid_Canis_lupus.txt
- PPI_network/extract_interactome/databases/biogrid_Chlamydomonas_reinhardtii.txt
- PPI_network/extract_interactome/databases/biogrid_Danio_rerio.txt
- PPI_network/extract_interactome/databases/biogrid_Drosophila_melanogaster.txt
- PPI_network/extract_interactome/databases/biogrid_Escherichia_coli.txt
- PPI_network/extract_interactome/databases/biogrid_Gallus_gallus.txt
- PPI_network/extract_interactome/databases/biogrid_Human.txt
- PPI_network/extract_interactome/databases/biogrid_Macaca_mulatta.txt
- PPI_network/extract_interactome/databases/biogrid_Mus_musculus.txt
- PPI_network/extract_interactome/databases/biogrid_Rattus_norvegicus.txt
- PPI_network/extract_interactome/databases/biogrid_Saccharomyces_cerevisiae.txt
- PPI_network/extract_interactome/databases/biogrid_Schizosaccharomyces_pombe.txt
- PPI_network/extract_interactome/databases/biogrid_Xenopus_laevis.txt
- PPI_network/extract_interactome/databases/biogrid_Zea_mays.txt
- PPI_network/extract_interactome/databases/dip.txt
- PPI_network/extract_interactome/databases/hprd.txt
- PPI_network/extract_interactome/databases/intact.txt
- PPI_network/extract_interactome/databases/mint.txt
- PPI_network/extract_interactome/query_file.txt
- PPI_network/extract_interactome/result_files/
- PPI_network/extract_interactome/result_files/.DS_Store
- PPI_network/extract_interactome/result_files/gene_name/
- PPI_network/extract_interactome/result_files/gene_name/.DS_Store
- PPI_network/extract_interactome/result_files/uniprot_id/
- PPI_network/extract_interactome/result_files/uniprot_id/.DS_Store
- PPI_network/extract_interactome/script.pl
- Protocol.pdf
- Thumbs.db
