# Supplementary material for: An Interaction Network Predicted from Public Data as a Discovery Tool: Application to the Hsp90 Molecular Chaperone Machine
Source: PLoS One. 2011 Oct 11;6(10):e26044. doi: 10.1371/journal.pone.0026044 (PMC3195953; doi:10.1371/journal.pone.0026044)
Supplement: File S1 — Compressed archive containing a step-by-step protocol for building a PPI network (in pdf format) and a folder with scripts. (ZIP) [file pone.0026044.s002.zip › PPI_network/extract_interactome/query_file.txt]

gene name	uniprot id	organisms
PPID	Q08752	Human
PPID	E2QTC7	Canis lupus
PPID	P26882	Bos taurus
Ppid	Q9CR16	Mus musculus
Ppid	Q6DGG0	Rattus norvegicus
Ppidl1	Q5XIC3	Rattus norvegicus
PPID	E1BXG9	Gallus gallus
ppid	Q6IQL7	Danio rerio
CG8336	Q9VT21	Drosophila melanogaster
AgaP_AGAP003265	Q7QKK5	Anopheles gambiae
wis2	Q11004	Schizosaccharomyces pombe
CPR6	P53691	Saccharomyces cerevisiae
KLLA0F05093g	Q6CL78	Kluyveromyces lactis
AGOS_ADR087C	Q75A33	Eremothecium gossypii
GeneID:2678349	A4RH05	Magnaporthe grisea
NCU03853	Q9P3X9	Neurospora crassa
SQN	Q9C566	Arabidopsis thaliana
Os06g0216800	Q69TG8	Oryza sativa
