# Supplementary material for: An Interaction Network Predicted from Public Data as a Discovery Tool: Application to the Hsp90 Molecular Chaperone Machine
Source: PLoS One. 2011 Oct 11;6(10):e26044. doi: 10.1371/journal.pone.0026044 (PMC3195953; doi:10.1371/journal.pone.0026044)
Supplement: File S1 — Compressed archive containing a step-by-step protocol for building a PPI network (in pdf format) and a folder with scripts. (ZIP) [file pone.0026044.s002.zip › PPI_network/extract_interactome/script.pl]

#!/usr/bin/perl

#On ouvre le fichier requte.
open(query_file,"./query_file.txt") or die "Open query_file failed\n";

#Pour chaque ligne du fichier requte, on fait le traitement suivant.
while (<query_file>) {

	#S'il s'agit de la ligne de commentaire, on ne la traite videmment pas.
	if (/^gene/) {
		next;
	}

	#On extrait les informations de la ligne, que l'on met dans un tableau.
	@query=split(/\t/, $_);
	chomp(@query[2]);

	#On annonce  l'utilisateur quel est l'organisme qui est en cours de traitement.
	print "\tSearch in progress for @query[2]..."."\n";

	#On remplace l'espace du nom d'organisme par un underscore pour utiliser le nom comme nom de fichier
	@query[2]=~ tr/ /_/;


#############################	Traitement de BioGrid		##############################################
	
#On initialise un boolen qui permettra de prvenir lorsqu'une protine n'a pas t trouve dans la base de donnes.
$bool="0";

print "\t...in Biogrid"."\n";

open(file_out,">./result_files/gene_name/result_biogrid_@query[2]_@query[0]_@query[1].txt") or die "Create result_file failed\n";
	print file_out "Interactor_A\tInteractor_B\tExperimental_system\tOrigin\tSource_database\tpubmed_ID\tpredictive from\n";

@prot=("superchainedecaractereimpossibleatrouver");
open(data_file,"./databases/biogrid_@query[2].txt");
		while (<data_file>) {
			$intA=undef;
			$intB=undef;
			$exp_syst=undef;
			$pubmed=undef;
			$orga=undef;
			@aux_orga=undef;

			if (@query[2] eq "Human") {
				$orga=@query[2];

				$origin=@query[2];
				$pred="";
			}
			else {
				@aux_orga=split(/_/, @query[2]);
				$orga=substr(@aux_orga[0],0,1);
				$orga.=".".@aux_orga[1];

				$origin="Interolog";
				$pred=$orga;
			}

			if (/\t@query[0]\t/) {
				@data=split(/\t/, $_);
				$intA=@data[7];
				$intB=@data[8];

				if ($intA ne @query[0]) {
				         push(@prot, $intA);
				}
				if ($intB ne @query[0]) {
				         push(@prot, $intB);
				}

				$exp_syst=@data[11];
				$pubmed=@data[14]."[uid]";
				print file_out "$intA\t$intB\t$exp_syst\t$origin\tBiogrid_$orga\t$pubmed\t$pred\n";
				$bool="1";
				next;
			}
		}
close(data_file);
foreach $plop (@prot) {
open(data_file,"./databases/biogrid_@query[2].txt");
		while (<data_file>) {
			$bool2="0";
			$intA=undef;
			$intB=undef;
			$exp_syst=undef;
			$pubmed=undef;
			$orga=undef;
			@aux_orga=undef;

			if (@query[2] eq "Human") {
				$orga=@query[2];

				$origin=@query[2];
				$pred="";
			}
			else {
				@aux_orga=split(/_/, @query[2]);
				$orga=substr(@aux_orga[0],0,1);
				$orga.=".".@aux_orga[1];

				$origin="Interolog";
				$pred=$orga;
			}

			if (/.+$plop.+/) {
				@data=split(/\t/, $_);
				$intA=@data[7];
				$intB=@data[8];

				if ($intA ne $plop && $intA ne "" && $intB eq $plop) {
				        foreach $plopynounet (@prot) {
						if ($intA eq $plopynounet) {
							$bool2="1";
						}
					}
				}
				if ($intB ne $plop && $intB ne "" && $intA eq $plop) {
				        foreach $plopynounet (@prot) {
						if ($intB eq $plopynounet) {
							$bool2="1";
						}
					}
				}

				if ($bool2 ne "1") {
				         next;
				}

				$exp_syst=@data[11];
				$pubmed=@data[14]."[uid]";
				print file_out "$intA\t$intB\t$exp_syst\t$origin\tBiogrid_$orga\t$pubmed\t$pred\n";
				$bool="1";
				next;
			}
		}
close(data_file);
}

close(file_out);
	if ($bool eq "0") {
		print "\t\tNo found in database...\n";
		$file="./result_files/gene_name/result_biogrid_@query[2]_@query[0]_@query[1].txt";
		system("rm $file");
	}
#############################	Fin du traitement de BioGrid	##############################################
#############################	Traitement de IntAct		##############################################

#On initialise un boolen qui permettra de prvenir lorsqu'une protine n'a pas t trouve dans la base de donnes.
$bool="0";

print "\t...in IntAct"."\n";

open(file_out,">./result_files/uniprot_id/result_intact_@query[2]_@query[0]_@query[1].txt") or die "Create result_file failed\n";
	print file_out "Interactor_A\tInteractor_B\tExperimental_system\tOrigin\tSource_database\tpubmed_ID\tpredictive from\n";

@prot=("superchainedecaractereimpossibleatrouver");
open(data_file,"./databases/intact.txt") or die "Open data_file failed\n";
		while (<data_file>) {
			$intA=undef;
			$intB=undef;
			$exp_syst=undef;
			$pubmed=undef;
			$orga=undef;
			@aux_orga=undef;

			if (@query[2] eq "Human") {
				$orga=@query[2];

				$origin=@query[2];
				$pred="";
			}
			else {
				@aux_orga=split(/_/, @query[2]);
				$orga=substr(@aux_orga[0],0,1);
				$orga.=".".@aux_orga[1];

				$origin="Interolog";
				$pred=$orga;
			}

			if (/@query[1]/) {
				@data=split(/\t/, $_);
				if (@data[0]=~/^uniprotkb:(\w+).+$/) {
				         $intA=$1;
				}
				if (@data[1]=~/^uniprotkb:(\w+).+$/) {
				         $intB=$1;
				}

				if ($intA ne @query[1] && $intA ne "") {
				         push(@prot, $intA);
				}
				if ($intB ne @query[1] && $intB ne "") {
				         push(@prot, $intB);
				}

				if (@data[6]=~/^.+\(([\w\s]+)/) {
				         $exp_syst=$1;
				}
				if (@data[8]=~/^pubmed:(\w+).+$/) {
				         $pubmed=$1."[uid]";
				}
				print file_out "$intA\t$intB\t$exp_syst\t$origin\tIntAct_$orga\t$pubmed\t$pred\n";
				$bool="1";
				next;
			}
		}
close(data_file);
foreach $plop (@prot) {
open(data_file,"./databases/intact.txt") or die "Open data_file failed\n";
		while (<data_file>) {
			$bool2="0";
			$intA=undef;
			$intB=undef;
			$exp_syst=undef;
			$pubmed=undef;
			$orga=undef;
			@aux_orga=undef;

			if (@query[2] eq "Human") {
				$orga=@query[2];

				$origin=@query[2];
				$pred="";
			}
			else {
				@aux_orga=split(/_/, @query[2]);
				$orga=substr(@aux_orga[0],0,1);
				$orga.=".".@aux_orga[1];

				$origin="Interolog";
				$pred=$orga;
			}

			

			if (/.+$plop.+/) {
				@data=split(/\t/, $_);
				if (@data[0]=~/^uniprotkb:(\w+).+$/) {
				        $intA=$1;
				}
				if (@data[1]=~/^uniprotkb:(\w+).+$/) {
				        $intB=$1;
				}

				if ($intA ne $plop && $intA ne "" && $intB eq $plop) {
				        foreach $plopynounet (@prot) {
						if ($intA eq $plopynounet) {
							$bool2="1";
						}
					}
				}
				if ($intB ne $plop && $intB ne "" && $intA eq $plop) {
				        foreach $plopynounet (@prot) {
						if ($intB eq $plopynounet) {
							$bool2="1";
						}
					}
				}

				if ($bool2 ne "1") {
				         next;
				}

				if (@data[6]=~/^.+\(([\w\s]+)/) {
				         $exp_syst=$1;
				}
				if (@data[8]=~/^pubmed:(\w+).+$/) {
				         $pubmed=$1."[uid]";
				}
				print file_out "$intA\t$intB\t$exp_syst\t$origin\tIntAct_$orga\t$pubmed\t$pred\n";
				next;
			}
		}
close(data_file);
}

close(file_out);
	if ($bool eq "0") {
		print "\t\tNo found in database...\n";
		$file="./result_files/uniprot_id/result_intact_@query[2]_@query[0]_@query[1].txt";
		system("rm $file");
	}

#############################	Fin du traitement de IntAct	##############################################
#############################	Traitement de DIP		##############################################

#On initialise un boolen qui permettra de prvenir lorsqu'une protine n'a pas t trouve dans la base de donnes.
$bool="0";

print "\t...in DIP"."\n";

open(file_out,">./result_files/uniprot_id/result_dip_@query[2]_@query[0]_@query[1].txt") or die "Create result_file failed\n";
	print file_out "Interactor_A\tInteractor_B\tExperimental_system\tOrigin\tSource_database\tpubmed_ID\tpredictive from\n";

@prot=("superchainedecaractereimpossibleatrouver");
open(data_file,"./databases/dip.txt") or die "Open data_file failed\n";
		while (<data_file>) {
			$intA=undef;
			$intB=undef;
			$exp_syst=undef;
			$pubmed=undef;
			$orga=undef;
			@aux_orga=undef;

			if (@query[2] eq "Human") {
				$orga=@query[2];

				$origin=@query[2];
				$pred="";
			}
			else {
				@aux_orga=split(/_/, @query[2]);
				$orga=substr(@aux_orga[0],0,1);
				$orga.=".".@aux_orga[1];

				$origin="Interolog";
				$pred=$orga;
			}

			if (/@query[1]/) {
				@data=split(/\t/, $_);
				if (@data[0]=~/uniprotkb:(\w+)/) {
				         $intA=$1;
				}
				if (@data[1]=~/uniprotkb:(\w+)/) {
				         $intB=$1;
				}

				if ($intA ne @query[1] && $intA ne "") {
				         push(@prot, $intA);
				}
				if ($intB ne @query[1] && $intB ne "") {
				         push(@prot, $intB);
				}

				if (@data[6]=~/^.+\(([\w\s]+)/) {
				         $exp_syst=$1;
				}
				if (@data[8]=~/^pubmed:(\w+).+$/) {
				         $pubmed=$1."[uid]";
				}
				print file_out "$intA\t$intB\t$exp_syst\t$origin\tDip_$orga\t$pubmed\t$pred\n";
				$bool="1";
				next;
			}
		}
close(data_file);
foreach $plop (@prot) {
open(data_file,"./databases/dip.txt") or die "Open data_file failed\n";
		while (<data_file>) {
			$bool2="0";
			$intA=undef;
			$intB=undef;
			$exp_syst=undef;
			$pubmed=undef;
			$orga=undef;
			@aux_orga=undef;

			if (@query[2] eq "Human") {
				$orga=@query[2];

				$origin=@query[2];
				$pred="";
			}
			else {
				@aux_orga=split(/_/, @query[2]);
				$orga=substr(@aux_orga[0],0,1);
				$orga.=".".@aux_orga[1];

				$origin="Interolog";
				$pred=$orga;
			}

			if (/.+$plop.+/) {
				@data=split(/\t/, $_);
				if (@data[0]=~/uniprotkb:(\w+)/) {
				         $intA=$1;
				}
				if (@data[1]=~/uniprotkb:(\w+)/) {
				         $intB=$1;
				}

				if ($intA ne $plop && $intA ne "" && $intB eq $plop) {
				        foreach $plopynounet (@prot) {
						if ($intA eq $plopynounet) {
							$bool2="1";
						}
					}
				}
				if ($intB ne $plop && $intB ne "" && $intA eq $plop) {
				        foreach $plopynounet (@prot) {
						if ($intB eq $plopynounet) {
							$bool2="1";
						}
					}
				}

				if ($bool2 ne "1") {
				         next;
				}

				if (@data[6]=~/^.+\(([\w\s]+)/) {
				         $exp_syst=$1;
				}
				if (@data[8]=~/^pubmed:(\w+).+$/) {
				         $pubmed=$1."[uid]";
				}
				print file_out "$intA\t$intB\t$exp_syst\t$origin\tDip_$orga\t$pubmed\t$pred\n";
				$bool="1";
				next;
			}
		}
close(data_file);
}

close(file_out);
	if ($bool eq "0") {
		print "\t\tNo found in database...\n";
		$file="./result_files/uniprot_id/result_dip_@query[2]_@query[0]_@query[1].txt";
		system("rm $file");
	}


#############################	Fin du traitement de DIP	##############################################
#############################	Traitement de MINT		##############################################

#On initialise un boolen qui permettra de prvenir lorsqu'une protine n'a pas t trouve dans la base de donnes.
$bool="0";

print "\t...in MINT"."\n";

open(file_out,">./result_files/uniprot_id/result_mint_@query[2]_@query[0]_@query[1].txt") or die "Create result_file failed\n";
	print file_out "Interactor_A\tInteractor_B\tExperimental_system\tOrigin\tSource_database\tpubmed_ID\tpredictive from\n";

@prot=("superchainedecaractereimpossibleatrouver");
open(data_file,"./databases/mint.txt") or die "Open data_file failed\n";
		while (<data_file>) {
			$intA=undef;
			$intB=undef;
			$exp_syst=undef;
			$pubmed=undef;
			$orga=undef;
			@aux_orga=undef;

			if (@query[2] eq "Human") {
				$orga=@query[2];

				$origin=@query[2];
				$pred="";
			}
			else {
				@aux_orga=split(/_/, @query[2]);
				$orga=substr(@aux_orga[0],0,1);
				$orga.=".".@aux_orga[1];

				$origin="Interolog";
				$pred=$orga;
			}

			if (/@query[1]/) {
				@data=split(/\t/, $_);
				if (@data[0]=~/^uniprotkb:(\w+)/) {
				         $intA=$1;
				}
				if (@data[1]=~/^uniprotkb:(\w+)/) {
				         $intB=$1;
				}

				if ($intA ne @query[1] && $intA ne "") {
				         push(@prot, $intA);
				}
				if ($intB ne @query[1] && $intB ne "") {
				         push(@prot, $intB);
				}

				if (@data[6]=~/^.+\(([\w\s]+)/) {
				         $exp_syst=$1;
				}
				if (@data[8]=~/^pubmed:(\w+).+$/) {
				         $pubmed=$1."[uid]";
				}

				if ($intA ne "" || $intB ne "") {
				        print file_out "$intA\t$intB\t$exp_syst\t$origin\tMint_$orga\t$pubmed\t$pred\n";
				}				
				$bool="1";
				next;
			}
		}
close(data_file);
foreach $plop (@prot) {
open(data_file,"./databases/mint.txt") or die "Open data_file failed\n";
		while (<data_file>) {
			$bool2="0";
			$intA=undef;
			$intB=undef;
			$exp_syst=undef;
			$pubmed=undef;
			$orga=undef;
			@aux_orga=undef;

			if (@query[2] eq "Human") {
				$orga=@query[2];

				$origin=@query[2];
				$pred="";
			}
			else {
				@aux_orga=split(/_/, @query[2]);
				$orga=substr(@aux_orga[0],0,1);
				$orga.=".".@aux_orga[1];

				$origin="Interolog";
				$pred=$orga;
			}

			if (/.+$plop.+/) {
				@data=split(/\t/, $_);
				if (@data[0]=~/^uniprotkb:(\w+)/) {
				         $intA=$1;
				}
				if (@data[1]=~/^uniprotkb:(\w+)/) {
				         $intB=$1;
				}

				if ($intA ne $plop && $intA ne "" && $intB eq $plop) {
				        foreach $plopynounet (@prot) {
						if ($intA eq $plopynounet) {
							$bool2="1";
						}
					}
				}
				if ($intB ne $plop && $intB ne "" && $intA eq $plop) {
				        foreach $plopynounet (@prot) {
						if ($intB eq $plopynounet) {
							$bool2="1";
						}
					}
				}

				if ($bool2 ne "1") {
				         next;
				}

				if (@data[6]=~/^.+\(([\w\s]+)/) {
				         $exp_syst=$1;
				}
				if (@data[8]=~/^pubmed:(\w+).+$/) {
				         $pubmed=$1."[uid]";
				}

				if ($intA ne "" || $intB ne "") {
				        print file_out "$intA\t$intB\t$exp_syst\t$origin\tMint_$orga\t$pubmed\t$pred\n";
				}				
				$bool="1";
				next;
			}
		}
close(data_file);
}

close(file_out);
	if ($bool eq "0") {
		print "\t\tNo found in database...\n";
		$file="./result_files/uniprot_id/result_mint_@query[2]_@query[0]_@query[1].txt";
		system("rm $file");
	}


#############################	Fin du traitement de MINT	##############################################
#############################	Traitement de HPRD		##############################################


if (@query[2] eq "Human") {
#On initialise un boolen qui permettra de prvenir lorsqu'une protine n'a pas t trouve dans la base de donnes.
$bool="0";

print "\t...in HPRDÉ\n\n";

open(file_out,">./result_files/gene_name/result_hprd_@query[2]_@query[0]_@query[1].txt") or die "Create result_file failed\n";
	print file_out "Interactor_A\tInteractor_B\tExperimental_system\tOrigin\tSource_database\tpubmed_ID\tpredictive from\n";

@prot=("superchainedecaractereimpossibleatrouver");
open(data_file,"./databases/hprd.txt") or die "Open data_file failed\n";
		while (<data_file>) {
			$intA=undef;
			$intB=undef;
			$exp_syst=undef;
			$pubmed=undef;
			$orga=undef;
			@aux_orga=undef;


			$orga=@query[2];
			$origin=@query[2];
			$pred="";

			if (/\t@query[0]\t/) {
				@data=split(/\t/, $_);
				$intA=@data[0];
				$intB=@data[3];

				if ($intA ne @query[0]) {
				         push(@prot, $intA);
				}
				if ($intB ne @query[0]) {
				         push(@prot, $intB);
				}

				$exp_syst=@data[6];
				chomp(@data[7]);
				if (@data[7]=~/,/) {
				        @pub=split(/,/, @data[7]);
					foreach $elmt(@pub)  {
				        	$pubmed=$pubmed.$elmt." ";
					}
				chop($pubmed);
				}
				else {
				         $pubmed=@data[7];
				}

				print file_out "$intA\t$intB\t$exp_syst\t$origin\tHPRD_$orga\t$pubmed\[uid]\t$pred\n";
				$bool="1";
				next;
			}
		}
close(data_file);
foreach $plop (@prot) {
open(data_file,"./databases/biogrid_@query[2].txt");
		while (<data_file>) {
			$bool2="0";
			$intA=undef;
			$intB=undef;
			$exp_syst=undef;
			$pubmed=undef;
			$orga=undef;
			@aux_orga=undef;

			if (@query[2] eq "Human") {
				$orga=@query[2];

				$origin=@query[2];
				$pred="";
			}
			else {
				@aux_orga=split(/_/, @query[2]);
				$orga=substr(@aux_orga[0],0,1);
				$orga.=".".@aux_orga[1];

				$origin="Interolog";
				$pred=$orga;
			}

			if (/.+$plop.+/) {
				@data=split(/\t/, $_);
				$intA=@data[0];
				$intB=@data[3];

				if ($intA ne $plop && $intA ne "" && $intB eq $plop) {
				        foreach $plopynounet (@prot) {
						if ($intA eq $plopynounet) {
							$bool2="1";
						}
					}
				}
				if ($intB ne $plop && $intB ne "" && $intA eq $plop) {
				        foreach $plopynounet (@prot) {
						if ($intB eq $plopynounet) {
							$bool2="1";
						}
					}
				}

				if ($bool2 ne "1") {
				         next;
				}

				$exp_syst=@data[6];
				chomp(@data[7]);
				if (@data[7]=~/,/) {
				        @pub=split(/,/, @data[7]);
					foreach $elmt(@pub)  {
				        	$pubmed=$pubmed.$elmt." ";
					}
				chop($pubmed);
				}
				else {
				         $pubmed=@data[7];
				}
			}
		}
close(data_file);
}

close(file_out);
	if ($bool eq "0") {
		print "\t\tNo found in database...\n";
		$file="./result_files/gene_name/result_hprd_@query[2]_@query[0]_@query[1].txt";
		system("rm $file");
	}
}


#############################	Fin du traitement de HPRD	##############################################

}
close(query_file);
