# Supplementary material for: An Interaction Network Predicted from Public Data as a Discovery Tool: Application to the Hsp90 Molecular Chaperone Machine
Source: PLoS One. 2011 Oct 11;6(10):e26044. doi: 10.1371/journal.pone.0026044 (PMC3195953; doi:10.1371/journal.pone.0026044)
Supplement: File S2 — Hsp90Int data as a Cytoscape file (xgmml format for import). (XML) [file pone.0026044.s003.xml]

<?xml version="1.0" encoding="UTF-8" standalone="yes"?>
<graph label="Hsp90Int" xmlns:dc="http://purl.org/dc/elements/1.1/" xmlns:xlink="http://www.w3.org/1999/xlink" xmlns:rdf="http://www.w3.org/1999/02/22-rdf-syntax-ns#" xmlns:cy="http://www.cytoscape.org" xmlns="http://www.cs.rpi.edu/XGMML"  directed="1">
  <att name="documentVersion" value="1.1"/>
  <att name="networkMetadata">
    <rdf:RDF>
      <rdf:Description rdf:about="http://www.cytoscape.org/">
        <dc:type>Protein-Protein Interaction</dc:type>
        <dc:description>N/A</dc:description>
        <dc:identifier>N/A</dc:identifier>
        <dc:date>2011-01-13 17:16:46</dc:date>
        <dc:title>Hsp90Int</dc:title>
        <dc:source>http://www.cytoscape.org/</dc:source>
        <dc:format>Cytoscape-XGMML</dc:format>
      </rdf:Description>
    </rdf:RDF>
  </att>
  <att type="string" name="backgroundColor" value="#ffffff"/>
  <att type="real" name="GRAPH_VIEW_ZOOM" value="0.21643547258415918"/>
  <att type="real" name="GRAPH_VIEW_CENTER_X" value="1580.626220703125"/>
  <att type="real" name="GRAPH_VIEW_CENTER_Y" value="1597.9930419921875"/>
  <att type="string" name="__layoutAlgorithm" value="Kamada-Kawai-Noweight" cy:hidden="true"/>
  <node label="ZC3H14" id="-1056">
    <att type="list" name="BubbleRouter-CellularComponents">
      <att type="string" name="BubbleRouter-CellularComponents" value="nucleus"/>
    </att>
    <att type="integer" name="Gene ID" value="79882"/>
    <att type="string" name="Gene_name" value="ZC3H14"/>
    <att type="integer" name="HID" value="32605"/>
    <att type="string" name="Protein accession" value="NP_079100.2"/>
    <att type="integer" name="Protein gi" value="40804742"/>
    <att type="string" name="annotation.DB_Object_ID" value="Q6PJT7"/>
    <att type="string" name="annotation.DB_Object_Name" value="Zinc finger CCCH domain-containing protein 14"/>
    <att type="list" name="annotation.GO CELLULAR_COMPONENT">
      <att type="string" name="annotation.GO CELLULAR_COMPONENT" value="nucleus"/>
    </att>
    <att type="list" name="annotation.GO MOLECULAR_FUNCTION">
      <att type="string" name="annotation.GO MOLECULAR_FUNCTION" value="RNA binding"/>
      <att type="string" name="annotation.GO MOLECULAR_FUNCTION" value="metal ion binding"/>
      <att type="string" name="annotation.GO MOLECULAR_FUNCTION" value="zinc ion binding"/>
    </att>
    <graphics type="ELLIPSE" h="34.9998779296875" w="35.0" x="1016.2720947265625" y="2038.1218872070312" fill="#ffffff" width="2" outline="#000000"/>
  </node>
  <node label="WDR8" id="-447">
    <att type="list" name="BubbleRouter-CellularComponents">
      <att type="string" name="BubbleRouter-CellularComponents" value="nucleus"/>
    </att>
    <att type="integer" name="Gene ID" value="49856"/>
    <att type="string" name="Gene_name" value="WDR8"/>
    <att type="integer" name="HID" value="9857"/>
    <att type="string" name="Protein accession" value="NP_060288.3"/>
    <att type="integer" name="Protein gi" value="224586777"/>
    <att type="string" name="annotation.DB_Object_ID" value="Q9P2S5"/>
    <att type="string" name="annotation.DB_Object_Name" value="WD repeat-containing protein 8"/>
    <att type="list" name="annotation.GO CELLULAR_COMPONENT">
      <att type="string" name="annotation.GO CELLULAR_COMPONENT" value="cytoplasm"/>
    </att>
    <att type="list" name="annotation.GO MOLECULAR_FUNCTION">
      <att type="string" name="annotation.GO MOLECULAR_FUNCTION" value="protein binding"/>
    </att>
    <graphics type="ELLIPSE" h="35.0" w="35.0" x="2206.541015625" y="1333.0167236328125" fill="#ffffff" width="2" outline="#000000"/>
  </node>
  <node label="WDR16" id="-581">
    <att type="integer" name="Gene ID" value="146845"/>
    <att type="string" name="Gene_name" value="WDR16"/>
    <att type="integer" name="HID" value="12416"/>
    <att type="string" name="Protein accession" value="NP_659491.4"/>
    <att type="integer" name="Protein gi" value="124028512"/>
    <att type="string" name="annotation.DB_Object_ID" value="Q8N1V2"/>
    <att type="string" name="annotation.DB_Object_Name" value="WD repeat-containing protein 16"/>
    <att type="list" name="annotation.GO CELLULAR_COMPONENT">
      <att type="string" name="annotation.GO CELLULAR_COMPONENT" value="cytoplasm"/>
      <att type="string" name="annotation.GO CELLULAR_COMPONENT" value="intracellular membrane-bounded organelle"/>
    </att>
    <att type="list" name="annotation.GO MOLECULAR_FUNCTION">
      <att type="string" name="annotation.GO MOLECULAR_FUNCTION" value="protein binding"/>
    </att>
    <graphics type="ELLIPSE" h="35.0" w="35.0" x="1268.8416748046875" y="216.21583557128906" fill="#ffffff" width="2" outline="#000000"/>
  </node>
  <node label="WARS2" id="-1139">
    <att type="list" name="BubbleRouter-CellularComponents">
      <att type="string" name="BubbleRouter-CellularComponents" value="mitochondrion"/>
    </att>
    <att type="integer" name="Gene ID" value="10352"/>
    <att type="string" name="Gene_name" value="WARS2"/>
    <att type="integer" name="HID" value="5673"/>
    <att type="string" name="Protein accession" value="NP_056651.1"/>
    <att type="integer" name="Protein gi" value="7710154"/>
    <att type="string" name="annotation.DB_Object_ID" value="Q9UGM6"/>
    <att type="string" name="annotation.DB_Object_Name" value="Tryptophanyl-tRNA synthetase, mitochondrial"/>
    <att type="list" name="annotation.GO BIOLOGICAL_PROCESS">
      <att type="string" name="annotation.GO BIOLOGICAL_PROCESS" value="gene expression"/>
      <att type="string" name="annotation.GO BIOLOGICAL_PROCESS" value="tRNA aminoacylation for protein translation"/>
      <att type="string" name="annotation.GO BIOLOGICAL_PROCESS" value="tryptophanyl-tRNA aminoacylation"/>
      <att type="string" name="annotation.GO BIOLOGICAL_PROCESS" value="vasculogenesis"/>
    </att>
    <att type="list" name="annotation.GO CELLULAR_COMPONENT">
      <att type="string" name="annotation.GO CELLULAR_COMPONENT" value="cytoplasm"/>
      <att type="string" name="annotation.GO CELLULAR_COMPONENT" value="mitochondrial matrix"/>
      <att type="string" name="annotation.GO CELLULAR_COMPONENT" value="mitochondrion"/>
    </att>
    <att type="list" name="annotation.GO MOLECULAR_FUNCTION">
      <att type="string" name="annotation.GO MOLECULAR_FUNCTION" value="ATP binding"/>
      <att type="string" name="annotation.GO MOLECULAR_FUNCTION" value="ligase activity"/>
      <att type="string" name="annotation.GO MOLECULAR_FUNCTION" value="nucleotide binding"/>
      <att type="string" name="annotation.GO MOLECULAR_FUNCTION" value="tryptophan-tRNA ligase activity"/>
    </att>
    <graphics type="ELLIPSE" h="35.0" w="35.0" x="365.56451416015625" y="2364.93310546875" fill="#ffffff" width="2" outline="#000000"/>
  </node>
  <node label="VWF" id="-362">
    <att type="list" name="BubbleRouter-CellularComponents">
      <att type="string" name="BubbleRouter-CellularComponents" value="extracellular region"/>
    </att>
    <att type="list" name="BubbleRouter-GenMAPP_Pathways">
      <att type="string" name="BubbleRouter-GenMAPP_Pathways" value="Blood_Clotting_Cascade"/>
      <att type="string" name="BubbleRouter-GenMAPP_Pathways" value="Complement_and_Coagulation_Cascades_KEGG"/>
      <att type="string" name="BubbleRouter-GenMAPP_Pathways" value="Focal_adhesion_KEGG"/>
    </att>
    <att type="integer" name="Gene ID" value="7450"/>
    <att type="string" name="Gene_name" value="VWF"/>
    <att type="integer" name="HID" value="466"/>
    <att type="string" name="Protein accession" value="NP_000543.2"/>
    <att type="integer" name="Protein gi" value="89191868"/>
    <att type="string" name="annotation.DB_Object_ID" value="P04275"/>
    <att type="string" name="annotation.DB_Object_Name" value="von Willebrand factor"/>
    <att type="list" name="annotation.GO BIOLOGICAL_PROCESS">
      <att type="string" name="annotation.GO BIOLOGICAL_PROCESS" value="blood coagulation"/>
      <att type="string" name="annotation.GO BIOLOGICAL_PROCESS" value="blood coagulation, intrinsic pathway"/>
      <att type="string" name="annotation.GO BIOLOGICAL_PROCESS" value="cell adhesion"/>
      <att type="string" name="annotation.GO BIOLOGICAL_PROCESS" value="cell-substrate adhesion"/>
      <att type="string" name="annotation.GO BIOLOGICAL_PROCESS" value="hemostasis"/>
      <att type="string" name="annotation.GO BIOLOGICAL_PROCESS" value="liver development"/>
      <att type="string" name="annotation.GO BIOLOGICAL_PROCESS" value="placenta development"/>
      <att type="string" name="annotation.GO BIOLOGICAL_PROCESS" value="platelet activation"/>
      <att type="string" name="annotation.GO BIOLOGICAL_PROCESS" value="platelet degranulation"/>
      <att type="string" name="annotation.GO BIOLOGICAL_PROCESS" value="protein homooligomerization"/>
      <att type="string" name="annotation.GO BIOLOGICAL_PROCESS" value="response to wounding"/>
    </att>
    <att type="list" name="annotation.GO CELLULAR_COMPONENT">
      <att type="string" name="annotation.GO CELLULAR_COMPONENT" value="Weibel-Palade body"/>
      <att type="string" name="annotation.GO CELLULAR_COMPONENT" value="endoplasmic reticulum"/>
      <att type="string" name="annotation.GO CELLULAR_COMPONENT" value="external side of plasma membrane"/>
      <att type="string" name="annotation.GO CELLULAR_COMPONENT" value="extracellular matrix"/>
      <att type="string" name="annotation.GO CELLULAR_COMPONENT" value="extracellular region"/>
      <att type="string" name="annotation.GO CELLULAR_COMPONENT" value="platelet alpha granule"/>
      <att type="string" name="annotation.GO CELLULAR_COMPONENT" value="platelet alpha granule lumen"/>
      <att type="string" name="annotation.GO CELLULAR_COMPONENT" value="proteinaceous extracellular matrix"/>
    </att>
    <att type="list" name="annotation.GO MOLECULAR_FUNCTION">
      <att type="string" name="annotation.GO MOLECULAR_FUNCTION" value="chaperone binding"/>
      <att type="string" name="annotation.GO MOLECULAR_FUNCTION" value="collagen binding"/>
      <att type="string" name="annotation.GO MOLECULAR_FUNCTION" value="glycoprotein binding"/>
      <att type="string" name="annotation.GO MOLECULAR_FUNCTION" value="immunoglobulin binding"/>
      <att type="string" name="annotation.GO MOLECULAR_FUNCTION" value="integrin binding"/>
      <att type="string" name="annotation.GO MOLECULAR_FUNCTION" value="protease binding"/>
      <att type="string" name="annotation.GO MOLECULAR_FUNCTION" value="protein N-terminus binding"/>
      <att type="string" name="annotation.GO MOLECULAR_FUNCTION" value="protein binding"/>
      <att type="string" name="annotation.GO MOLECULAR_FUNCTION" value="protein homodimerization activity"/>
    </att>
    <graphics type="ELLIPSE" h="35.0" w="35.0" x="2784.97607421875" y="1867.1434326171875" fill="#ffffff" width="2" outline="#000000"/>
  </node>
  <node label="USP49" id="-446">
    <att type="integer" name="Gene ID" value="25862"/>
    <att type="string" name="Gene_name" value="USP49"/>
    <att type="integer" name="HID" value="10235"/>
    <att type="string" name="Protein accession" value="NP_061031.2"/>
    <att type="integer" name="Protein gi" value="21361749"/>
    <att type="string" name="annotation.DB_Object_ID" value="Q70CQ1"/>
    <att type="string" name="annotation.DB_Object_Name" value="Ubiquitin carboxyl-terminal hydrolase 49"/>
    <att type="list" name="annotation.GO BIOLOGICAL_PROCESS">
      <att type="string" name="annotation.GO BIOLOGICAL_PROCESS" value="ubiquitin-dependent protein catabolic process"/>
    </att>
    <att type="list" name="annotation.GO MOLECULAR_FUNCTION">
      <att type="string" name="annotation.GO MOLECULAR_FUNCTION" value="cysteine-type peptidase activity"/>
      <att type="string" name="annotation.GO MOLECULAR_FUNCTION" value="metal ion binding"/>
      <att type="string" name="annotation.GO MOLECULAR_FUNCTION" value="peptidase activity"/>
      <att type="string" name="annotation.GO MOLECULAR_FUNCTION" value="ubiquitin thiolesterase activity"/>
      <att type="string" name="annotation.GO MOLECULAR_FUNCTION" value="zinc ion binding"/>
    </att>
    <graphics type="ELLIPSE" h="35.0" w="35.0" x="1812.405517578125" y="1965.163330078125" fill="#ffffff" width="2" outline="#000000"/>
  </node>
  <node label="USP13" id="-429">
    <att type="integer" name="Gene ID" value="8975"/>
    <att type="string" name="Gene_name" value="USP13"/>
    <att type="integer" name="HID" value="68372"/>
    <att type="string" name="Protein accession" value="NP_003931.2"/>
    <att type="integer" name="Protein gi" value="215598688"/>
    <att type="string" name="annotation.DB_Object_ID" value="Q92995"/>
    <att type="string" name="annotation.DB_Object_Name" value="Ubiquitin carboxyl-terminal hydrolase 13"/>
    <att type="list" name="annotation.GO BIOLOGICAL_PROCESS">
      <att type="string" name="annotation.GO BIOLOGICAL_PROCESS" value="ubiquitin-dependent protein catabolic process"/>
    </att>
    <att type="list" name="annotation.GO MOLECULAR_FUNCTION">
      <att type="string" name="annotation.GO MOLECULAR_FUNCTION" value="cysteine-type endopeptidase activity"/>
      <att type="string" name="annotation.GO MOLECULAR_FUNCTION" value="metal ion binding"/>
      <att type="string" name="annotation.GO MOLECULAR_FUNCTION" value="omega peptidase activity"/>
      <att type="string" name="annotation.GO MOLECULAR_FUNCTION" value="peptidase activity"/>
      <att type="string" name="annotation.GO MOLECULAR_FUNCTION" value="protein binding"/>
      <att type="string" name="annotation.GO MOLECULAR_FUNCTION" value="ubiquitin thiolesterase activity"/>
      <att type="string" name="annotation.GO MOLECULAR_FUNCTION" value="ubiquitin-specific protease activity"/>
      <att type="string" name="annotation.GO MOLECULAR_FUNCTION" value="zinc ion binding"/>
    </att>
    <graphics type="ELLIPSE" h="35.0" w="35.0" x="2737.08642578125" y="1515.2286376953125" fill="#ffffff" width="2" outline="#000000"/>
  </node>
  <node label="USO1" id="-721">
    <att type="integer" name="Gene ID" value="8615"/>
    <att type="string" name="Gene_name" value="USO1"/>
    <att type="integer" name="HID" value="2754"/>
    <att type="string" name="Protein accession" value="NP_003706.1"/>
    <att type="integer" name="Protein gi" value="4505541"/>
    <att type="string" name="annotation.DB_Object_ID" value="O60763"/>
    <att type="string" name="annotation.DB_Object_Name" value="General vesicular transport factor p115"/>
    <att type="list" name="annotation.GO BIOLOGICAL_PROCESS">
      <att type="string" name="annotation.GO BIOLOGICAL_PROCESS" value="cellular membrane fusion"/>
      <att type="string" name="annotation.GO BIOLOGICAL_PROCESS" value="intracellular protein transport"/>
      <att type="string" name="annotation.GO BIOLOGICAL_PROCESS" value="transcytosis"/>
      <att type="string" name="annotation.GO BIOLOGICAL_PROCESS" value="vesicle fusion with Golgi apparatus"/>
    </att>
    <att type="list" name="annotation.GO CELLULAR_COMPONENT">
      <att type="string" name="annotation.GO CELLULAR_COMPONENT" value="Golgi apparatus"/>
      <att type="string" name="annotation.GO CELLULAR_COMPONENT" value="Golgi membrane"/>
      <att type="string" name="annotation.GO CELLULAR_COMPONENT" value="cytoplasm"/>
      <att type="string" name="annotation.GO CELLULAR_COMPONENT" value="cytosol"/>
      <att type="string" name="annotation.GO CELLULAR_COMPONENT" value="membrane"/>
      <att type="string" name="annotation.GO CELLULAR_COMPONENT" value="microsome"/>
      <att type="string" name="annotation.GO CELLULAR_COMPONENT" value="perinuclear region of cytoplasm"/>
    </att>
    <att type="list" name="annotation.GO MOLECULAR_FUNCTION">
      <att type="string" name="annotation.GO MOLECULAR_FUNCTION" value="protein binding"/>
      <att type="string" name="annotation.GO MOLECULAR_FUNCTION" value="protein transporter activity"/>
    </att>
    <graphics type="ELLIPSE" h="35.0" w="35.0" x="2599.43310546875" y="2477.2548828125" fill="#ffffff" width="2" outline="#000000"/>
  </node>
  <node label="ULK2" id="-565">
    <att type="integer" name="Gene ID" value="9706"/>
    <att type="string" name="Gene_name" value="ULK2"/>
    <att type="integer" name="HID" value="5891"/>
    <att type="string" name="Protein accession" value="NP_001136082.1"/>
    <att type="integer" name="Protein gi" value="217330559"/>
    <att type="string" name="annotation.DB_Object_ID" value="Q8IYT8"/>
    <att type="string" name="annotation.DB_Object_Name" value="Serine/threonine-protein kinase ULK2"/>
    <att type="list" name="annotation.GO BIOLOGICAL_PROCESS">
      <att type="string" name="annotation.GO BIOLOGICAL_PROCESS" value="axonogenesis"/>
      <att type="string" name="annotation.GO BIOLOGICAL_PROCESS" value="protein phosphorylation"/>
      <att type="string" name="annotation.GO BIOLOGICAL_PROCESS" value="signal transduction"/>
    </att>
    <att type="list" name="annotation.GO MOLECULAR_FUNCTION">
      <att type="string" name="annotation.GO MOLECULAR_FUNCTION" value="ATP binding"/>
      <att type="string" name="annotation.GO MOLECULAR_FUNCTION" value="nucleotide binding"/>
      <att type="string" name="annotation.GO MOLECULAR_FUNCTION" value="protein serine/threonine kinase activity"/>
      <att type="string" name="annotation.GO MOLECULAR_FUNCTION" value="transferase activity"/>
    </att>
    <graphics type="ELLIPSE" h="35.0" w="35.0" x="2836.55224609375" y="987.47216796875" fill="#ffffff" width="2" outline="#000000"/>
  </node>
  <node label="UBE2Q1" id="-603">
    <att type="integer" name="Gene ID" value="55585"/>
    <att type="string" name="Gene_name" value="UBE2Q1"/>
    <att type="integer" name="HID" value="9730"/>
    <att type="string" name="Protein accession" value="NP_060052.3"/>
    <att type="integer" name="Protein gi" value="31543906"/>
    <att type="string" name="annotation.DB_Object_ID" value="Q7Z7E8"/>
    <att type="string" name="annotation.DB_Object_Name" value="Ubiquitin-conjugating enzyme E2 Q1"/>
    <att type="list" name="annotation.GO BIOLOGICAL_PROCESS">
      <att type="string" name="annotation.GO BIOLOGICAL_PROCESS" value="post-translational protein modification"/>
      <att type="string" name="annotation.GO BIOLOGICAL_PROCESS" value="regulation of protein metabolic process"/>
    </att>
    <att type="list" name="annotation.GO MOLECULAR_FUNCTION">
      <att type="string" name="annotation.GO MOLECULAR_FUNCTION" value="ATP binding"/>
      <att type="string" name="annotation.GO MOLECULAR_FUNCTION" value="ligase activity"/>
      <att type="string" name="annotation.GO MOLECULAR_FUNCTION" value="nucleotide binding"/>
      <att type="string" name="annotation.GO MOLECULAR_FUNCTION" value="protein binding"/>
      <att type="string" name="annotation.GO MOLECULAR_FUNCTION" value="ubiquitin-protein ligase activity"/>
    </att>
    <graphics type="ELLIPSE" h="35.0" w="35.0" x="2729.2158203125" y="802.4628295898438" fill="#ffffff" width="2" outline="#000000"/>
  </node>
  <node label="TTRAP" id="-726">
    <att type="list" name="BubbleRouter-CellularComponents">
      <att type="string" name="BubbleRouter-CellularComponents" value="nucleus"/>
    </att>
    <att type="integer" name="Gene ID" value="51567"/>
    <att type="string" name="Gene_name" value="TTRAP"/>
    <att type="integer" name="HID" value="9591"/>
    <att type="string" name="Protein accession" value="NP_057698.2"/>
    <att type="integer" name="Protein gi" value="23510348"/>
    <att type="string" name="annotation.DB_Object_ID" value="O95551"/>
    <att type="string" name="annotation.DB_Object_Name" value="Tyrosyl-DNA phosphodiesterase 2"/>
    <att type="list" name="annotation.GO BIOLOGICAL_PROCESS">
      <att type="string" name="annotation.GO BIOLOGICAL_PROCESS" value="cell surface receptor linked signaling pathway"/>
      <att type="string" name="annotation.GO BIOLOGICAL_PROCESS" value="double-strand break repair"/>
    </att>
    <att type="list" name="annotation.GO CELLULAR_COMPONENT">
      <att type="string" name="annotation.GO CELLULAR_COMPONENT" value="PML body"/>
      <att type="string" name="annotation.GO CELLULAR_COMPONENT" value="nucleus"/>
    </att>
    <att type="list" name="annotation.GO MOLECULAR_FUNCTION">
      <att type="string" name="annotation.GO MOLECULAR_FUNCTION" value="5&apos;-tyrosyl-DNA phosphodiesterase activity"/>
      <att type="string" name="annotation.GO MOLECULAR_FUNCTION" value="hydrolase activity"/>
      <att type="string" name="annotation.GO MOLECULAR_FUNCTION" value="magnesium ion binding"/>
      <att type="string" name="annotation.GO MOLECULAR_FUNCTION" value="nuclease activity"/>
      <att type="string" name="annotation.GO MOLECULAR_FUNCTION" value="protein binding"/>
      <att type="string" name="annotation.GO MOLECULAR_FUNCTION" value="transcription corepressor activity"/>
    </att>
    <graphics type="ELLIPSE" h="35.0" w="35.0" x="1415.0255126953125" y="3036.284912109375" fill="#ffffff" width="2" outline="#000000"/>
  </node>
  <node label="NDUFV2" id="-740">
    <att type="list" name="BubbleRouter-CellularComponents">
      <att type="string" name="BubbleRouter-CellularComponents" value="mitochondrion"/>
    </att>
    <att type="list" name="BubbleRouter-GenMAPP_Pathways">
      <att type="string" name="BubbleRouter-GenMAPP_Pathways" value="Electron_Transport_Chain"/>
    </att>
    <att type="integer" name="Gene ID" value="4729"/>
    <att type="string" name="Gene_name" value="NDUFV2"/>
    <att type="integer" name="HID" value="10884"/>
    <att type="string" name="Protein accession" value="NP_066552.2"/>
    <att type="integer" name="Protein gi" value="222080062"/>
    <att type="string" name="annotation.DB_Object_ID" value="P19404"/>
    <att type="string" name="annotation.DB_Object_Name" value="NADH dehydrogenase [ubiquinone] flavoprotein 2, mitochondrial"/>
    <att type="list" name="annotation.GO BIOLOGICAL_PROCESS">
      <att type="string" name="annotation.GO BIOLOGICAL_PROCESS" value="cardiac muscle tissue development"/>
      <att type="string" name="annotation.GO BIOLOGICAL_PROCESS" value="mitochondrial electron transport, NADH to ubiquinone"/>
      <att type="string" name="annotation.GO BIOLOGICAL_PROCESS" value="nervous system development"/>
      <att type="string" name="annotation.GO BIOLOGICAL_PROCESS" value="respiratory electron transport chain"/>
      <att type="string" name="annotation.GO BIOLOGICAL_PROCESS" value="transport"/>
    </att>
    <att type="list" name="annotation.GO CELLULAR_COMPONENT">
      <att type="string" name="annotation.GO CELLULAR_COMPONENT" value="membrane"/>
      <att type="string" name="annotation.GO CELLULAR_COMPONENT" value="mitochondrial inner membrane"/>
      <att type="string" name="annotation.GO CELLULAR_COMPONENT" value="mitochondrial respiratory chain complex I"/>
      <att type="string" name="annotation.GO CELLULAR_COMPONENT" value="mitochondrion"/>
      <att type="string" name="annotation.GO CELLULAR_COMPONENT" value="respiratory chain"/>
    </att>
    <att type="list" name="annotation.GO MOLECULAR_FUNCTION">
      <att type="string" name="annotation.GO MOLECULAR_FUNCTION" value="2 iron, 2 sulfur cluster binding"/>
      <att type="string" name="annotation.GO MOLECULAR_FUNCTION" value="NAD or NADH binding"/>
      <att type="string" name="annotation.GO MOLECULAR_FUNCTION" value="NADH dehydrogenase (ubiquinone) activity"/>
      <att type="string" name="annotation.GO MOLECULAR_FUNCTION" value="NADH dehydrogenase activity"/>
      <att type="string" name="annotation.GO MOLECULAR_FUNCTION" value="electron carrier activity"/>
      <att type="string" name="annotation.GO MOLECULAR_FUNCTION" value="metal ion binding"/>
      <att type="string" name="annotation.GO MOLECULAR_FUNCTION" value="oxidoreductase activity"/>
    </att>
    <graphics type="ELLIPSE" h="35.0" w="35.0" x="1372.3226318359375" y="0.0" fill="#ffffff" width="2" outline="#000000"/>
  </node>
  <node label="TSSK6" id="-580">
    <att type="integer" name="Gene ID" value="83983"/>
    <att type="string" name="Gene_name" value="TSSK6"/>
    <att type="integer" name="HID" value="49068"/>
    <att type="string" name="Protein accession" value="NP_114426.1"/>
    <att type="integer" name="Protein gi" value="14042966"/>
    <att type="string" name="annotation.DB_Object_ID" value="Q9BXA6"/>
    <att type="string" name="annotation.DB_Object_Name" value="Testis-specific serine/threonine-protein kinase 6"/>
    <att type="list" name="annotation.GO BIOLOGICAL_PROCESS">
      <att type="string" name="annotation.GO BIOLOGICAL_PROCESS" value="cell differentiation"/>
      <att type="string" name="annotation.GO BIOLOGICAL_PROCESS" value="multicellular organismal development"/>
      <att type="string" name="annotation.GO BIOLOGICAL_PROCESS" value="protein phosphorylation"/>
      <att type="string" name="annotation.GO BIOLOGICAL_PROCESS" value="sperm chromatin condensation"/>
      <att type="string" name="annotation.GO BIOLOGICAL_PROCESS" value="spermatogenesis"/>
    </att>
    <att type="list" name="annotation.GO MOLECULAR_FUNCTION">
      <att type="string" name="annotation.GO MOLECULAR_FUNCTION" value="ATP binding"/>
      <att type="string" name="annotation.GO MOLECULAR_FUNCTION" value="magnesium ion binding"/>
      <att type="string" name="annotation.GO MOLECULAR_FUNCTION" value="nucleotide binding"/>
      <att type="string" name="annotation.GO MOLECULAR_FUNCTION" value="protein serine/threonine kinase activity"/>
      <att type="string" name="annotation.GO MOLECULAR_FUNCTION" value="transferase activity"/>
    </att>
    <graphics type="ELLIPSE" h="35.0" w="35.0" x="1075.09912109375" y="992.0441284179688" fill="#ffffff" width="2" outline="#000000"/>
  </node>
  <node label="TSPAN17" id="-445">
    <att type="list" name="BubbleRouter-CellularComponents">
      <att type="string" name="BubbleRouter-CellularComponents" value="intracellular"/>
    </att>
    <att type="integer" name="Gene ID" value="26262"/>
    <att type="string" name="Gene_name" value="TSPAN17"/>
    <att type="integer" name="HID" value="41762"/>
    <att type="string" name="Protein accession" value="NP_036303.1"/>
    <att type="integer" name="Protein gi" value="54859560"/>
    <att type="string" name="annotation.DB_Object_ID" value="Q96FV3"/>
    <att type="string" name="annotation.DB_Object_Name" value="Tetraspanin-17"/>
    <att type="list" name="annotation.GO BIOLOGICAL_PROCESS">
      <att type="string" name="annotation.GO BIOLOGICAL_PROCESS" value="protein ubiquitination"/>
    </att>
    <att type="list" name="annotation.GO CELLULAR_COMPONENT">
      <att type="string" name="annotation.GO CELLULAR_COMPONENT" value="integral to membrane"/>
      <att type="string" name="annotation.GO CELLULAR_COMPONENT" value="membrane"/>
      <att type="string" name="annotation.GO CELLULAR_COMPONENT" value="ubiquitin ligase complex"/>
    </att>
    <att type="list" name="annotation.GO MOLECULAR_FUNCTION">
      <att type="string" name="annotation.GO MOLECULAR_FUNCTION" value="protein binding"/>
      <att type="string" name="annotation.GO MOLECULAR_FUNCTION" value="ubiquitin-protein ligase activity"/>
    </att>
    <graphics type="ELLIPSE" h="35.00000762939453" w="35.0" x="895.672119140625" y="118.73298263549805" fill="#ffffff" width="2" outline="#000000"/>
  </node>
  <node label="TRIAP1" id="-579">
    <att type="list" name="BubbleRouter-CellularComponents">
      <att type="string" name="BubbleRouter-CellularComponents" value="mitochondrion"/>
    </att>
    <att type="integer" name="Gene ID" value="51499"/>
    <att type="string" name="Gene_name" value="TRIAP1"/>
    <att type="integer" name="HID" value="41131"/>
    <att type="string" name="Protein accession" value="NP_057483.1"/>
    <att type="integer" name="Protein gi" value="7705467"/>
    <att type="string" name="annotation.DB_Object_ID" value="O43715"/>
    <att type="string" name="annotation.DB_Object_Name" value="TP53-regulated inhibitor of apoptosis 1"/>
    <att type="list" name="annotation.GO BIOLOGICAL_PROCESS">
      <att type="string" name="annotation.GO BIOLOGICAL_PROCESS" value="DNA damage response, signal transduction by p53 class mediator"/>
      <att type="string" name="annotation.GO BIOLOGICAL_PROCESS" value="DNA damage response, signal transduction by p53 class mediator resulting in cell cycle arrest"/>
      <att type="string" name="annotation.GO BIOLOGICAL_PROCESS" value="anti-apoptosis"/>
      <att type="string" name="annotation.GO BIOLOGICAL_PROCESS" value="apoptosis"/>
    </att>
    <att type="list" name="annotation.GO CELLULAR_COMPONENT">
      <att type="string" name="annotation.GO CELLULAR_COMPONENT" value="cytoplasm"/>
      <att type="string" name="annotation.GO CELLULAR_COMPONENT" value="mitochondrion"/>
      <att type="string" name="annotation.GO CELLULAR_COMPONENT" value="perinuclear region of cytoplasm"/>
    </att>
    <att type="list" name="annotation.GO MOLECULAR_FUNCTION">
      <att type="string" name="annotation.GO MOLECULAR_FUNCTION" value="caspase inhibitor activity"/>
      <att type="string" name="annotation.GO MOLECULAR_FUNCTION" value="protein binding"/>
    </att>
    <graphics type="ELLIPSE" h="35.0" w="35.0" x="1718.37841796875" y="624.0729370117188" fill="#ffffff" width="2" outline="#000000"/>
  </node>
  <node label="ARL1" id="-788">
    <att type="list" name="BubbleRouter-CellularComponents">
      <att type="string" name="BubbleRouter-CellularComponents" value="cytoplasm"/>
      <att type="string" name="BubbleRouter-CellularComponents" value="intracellular"/>
    </att>
    <att type="integer" name="Gene ID" value="400"/>
    <att type="string" name="Gene_name" value="ARL1"/>
    <att type="integer" name="HID" value="20319"/>
    <att type="string" name="Protein accession" value="NP_001168.1"/>
    <att type="integer" name="Protein gi" value="4502227"/>
    <att type="string" name="annotation.DB_Object_ID" value="P40616"/>
    <att type="string" name="annotation.DB_Object_Name" value="ADP-ribosylation factor-like protein 1"/>
    <att type="list" name="annotation.GO BIOLOGICAL_PROCESS">
      <att type="string" name="annotation.GO BIOLOGICAL_PROCESS" value="Golgi organization"/>
      <att type="string" name="annotation.GO BIOLOGICAL_PROCESS" value="Golgi vesicle transport"/>
      <att type="string" name="annotation.GO BIOLOGICAL_PROCESS" value="small GTPase mediated signal transduction"/>
    </att>
    <att type="list" name="annotation.GO CELLULAR_COMPONENT">
      <att type="string" name="annotation.GO CELLULAR_COMPONENT" value="Golgi apparatus"/>
      <att type="string" name="annotation.GO CELLULAR_COMPONENT" value="Golgi membrane"/>
      <att type="string" name="annotation.GO CELLULAR_COMPONENT" value="cytoplasm"/>
      <att type="string" name="annotation.GO CELLULAR_COMPONENT" value="intracellular"/>
      <att type="string" name="annotation.GO CELLULAR_COMPONENT" value="membrane"/>
      <att type="string" name="annotation.GO CELLULAR_COMPONENT" value="trans-Golgi network"/>
    </att>
    <att type="list" name="annotation.GO MOLECULAR_FUNCTION">
      <att type="string" name="annotation.GO MOLECULAR_FUNCTION" value="GTP binding"/>
      <att type="string" name="annotation.GO MOLECULAR_FUNCTION" value="GTPase activity"/>
      <att type="string" name="annotation.GO MOLECULAR_FUNCTION" value="enzyme activator activity"/>
      <att type="string" name="annotation.GO MOLECULAR_FUNCTION" value="metal ion binding"/>
      <att type="string" name="annotation.GO MOLECULAR_FUNCTION" value="nucleotide binding"/>
      <att type="string" name="annotation.GO MOLECULAR_FUNCTION" value="protein binding"/>
    </att>
    <graphics type="ELLIPSE" h="35.0" w="35.0" x="1212.2755126953125" y="3195.986083984375" fill="#ffffff" width="2" outline="#000000"/>
  </node>
  <node label="TNNI3K" id="-577">
    <att type="list" name="BubbleRouter-CellularComponents">
      <att type="string" name="BubbleRouter-CellularComponents" value="cytoplasm"/>
      <att type="string" name="BubbleRouter-CellularComponents" value="nucleus"/>
    </att>
    <att type="integer" name="Gene ID" value="51086"/>
    <att type="string" name="Gene_name" value="TNNI3K"/>
    <att type="integer" name="HID" value="41084"/>
    <att type="string" name="Protein accession" value="NP_001106279.1"/>
    <att type="integer" name="Protein gi" value="163914396"/>
    <att type="string" name="annotation.DB_Object_ID" value="Q59H18"/>
    <att type="string" name="annotation.DB_Object_Name" value="Serine/threonine-protein kinase TNNI3K"/>
    <att type="list" name="annotation.GO BIOLOGICAL_PROCESS">
      <att type="string" name="annotation.GO BIOLOGICAL_PROCESS" value="protein phosphorylation"/>
    </att>
    <att type="list" name="annotation.GO CELLULAR_COMPONENT">
      <att type="string" name="annotation.GO CELLULAR_COMPONENT" value="cytoplasm"/>
      <att type="string" name="annotation.GO CELLULAR_COMPONENT" value="nucleus"/>
    </att>
    <att type="list" name="annotation.GO MOLECULAR_FUNCTION">
      <att type="string" name="annotation.GO MOLECULAR_FUNCTION" value="ATP binding"/>
      <att type="string" name="annotation.GO MOLECULAR_FUNCTION" value="metal ion binding"/>
      <att type="string" name="annotation.GO MOLECULAR_FUNCTION" value="nucleotide binding"/>
      <att type="string" name="annotation.GO MOLECULAR_FUNCTION" value="protein C-terminus binding"/>
      <att type="string" name="annotation.GO MOLECULAR_FUNCTION" value="protein binding"/>
      <att type="string" name="annotation.GO MOLECULAR_FUNCTION" value="protein kinase activity"/>
      <att type="string" name="annotation.GO MOLECULAR_FUNCTION" value="protein serine/threonine kinase activity"/>
      <att type="string" name="annotation.GO MOLECULAR_FUNCTION" value="transferase activity"/>
      <att type="string" name="annotation.GO MOLECULAR_FUNCTION" value="troponin I binding"/>
    </att>
    <graphics type="ELLIPSE" h="35.0" w="35.0" x="2904.387939453125" y="1463.7926025390625" fill="#ffffff" width="2" outline="#000000"/>
  </node>
  <node label="TNFRSF10D" id="-567">
    <att type="integer" name="Gene ID" value="8793"/>
    <att type="string" name="Gene_name" value="TNFRSF10D"/>
    <att type="integer" name="HID" value="48243"/>
    <att type="string" name="Protein accession" value="NP_003831.2"/>
    <att type="integer" name="Protein gi" value="22547108"/>
    <att type="string" name="annotation.DB_Object_ID" value="Q9UBN6"/>
    <att type="string" name="annotation.DB_Object_Name" value="Tumor necrosis factor receptor superfamily member 10D"/>
    <att type="list" name="annotation.GO BIOLOGICAL_PROCESS">
      <att type="string" name="annotation.GO BIOLOGICAL_PROCESS" value="anti-apoptosis"/>
      <att type="string" name="annotation.GO BIOLOGICAL_PROCESS" value="apoptosis"/>
      <att type="string" name="annotation.GO BIOLOGICAL_PROCESS" value="signal transduction"/>
    </att>
    <att type="list" name="annotation.GO CELLULAR_COMPONENT">
      <att type="string" name="annotation.GO CELLULAR_COMPONENT" value="integral to membrane"/>
      <att type="string" name="annotation.GO CELLULAR_COMPONENT" value="membrane"/>
    </att>
    <att type="list" name="annotation.GO MOLECULAR_FUNCTION">
      <att type="string" name="annotation.GO MOLECULAR_FUNCTION" value="protein binding"/>
      <att type="string" name="annotation.GO MOLECULAR_FUNCTION" value="transmembrane receptor activity"/>
    </att>
    <graphics type="ELLIPSE" h="35.0" w="35.0" x="2191.47705078125" y="1718.5576171875" fill="#ffffff" width="2" outline="#000000"/>
  </node>
  <node label="TLR6" id="-576">
    <att type="list" name="BubbleRouter-CellularComponents">
      <att type="string" name="BubbleRouter-CellularComponents" value="cytoplasm"/>
      <att type="string" name="BubbleRouter-CellularComponents" value="plasma membrane"/>
    </att>
    <att type="integer" name="Gene ID" value="10333"/>
    <att type="string" name="Gene_name" value="TLR6"/>
    <att type="integer" name="HID" value="21223"/>
    <att type="string" name="Protein accession" value="NP_006059.2"/>
    <att type="integer" name="Protein gi" value="20143971"/>
    <att type="string" name="annotation.DB_Object_ID" value="Q9Y2C9"/>
    <att type="string" name="annotation.DB_Object_Name" value="Toll-like receptor 6"/>
    <att type="list" name="annotation.GO BIOLOGICAL_PROCESS">
      <att type="string" name="annotation.GO BIOLOGICAL_PROCESS" value="MyD88-dependent toll-like receptor signaling pathway"/>
      <att type="string" name="annotation.GO BIOLOGICAL_PROCESS" value="T-helper 1 type immune response"/>
      <att type="string" name="annotation.GO BIOLOGICAL_PROCESS" value="Toll signaling pathway"/>
      <att type="string" name="annotation.GO BIOLOGICAL_PROCESS" value="activation of NF-kappaB-inducing kinase activity"/>
      <att type="string" name="annotation.GO BIOLOGICAL_PROCESS" value="cellular response to diacyl bacterial lipopeptide"/>
      <att type="string" name="annotation.GO BIOLOGICAL_PROCESS" value="defense response to bacterium"/>
      <att type="string" name="annotation.GO BIOLOGICAL_PROCESS" value="detection of diacyl bacterial lipopeptide"/>
      <att type="string" name="annotation.GO BIOLOGICAL_PROCESS" value="immune response"/>
      <att type="string" name="annotation.GO BIOLOGICAL_PROCESS" value="inflammatory response"/>
      <att type="string" name="annotation.GO BIOLOGICAL_PROCESS" value="innate immune response"/>
      <att type="string" name="annotation.GO BIOLOGICAL_PROCESS" value="microglial cell activation involved in immune response"/>
      <att type="string" name="annotation.GO BIOLOGICAL_PROCESS" value="pathogen-associated molecular pattern dependent induction by symbiont of host innate immunity"/>
      <att type="string" name="annotation.GO BIOLOGICAL_PROCESS" value="positive regulation of I-kappaB kinase/NF-kappaB cascade"/>
      <att type="string" name="annotation.GO BIOLOGICAL_PROCESS" value="positive regulation of JUN kinase activity"/>
      <att type="string" name="annotation.GO BIOLOGICAL_PROCESS" value="positive regulation of interleukin-6 biosynthetic process"/>
      <att type="string" name="annotation.GO BIOLOGICAL_PROCESS" value="response to bacterial lipoprotein"/>
      <att type="string" name="annotation.GO BIOLOGICAL_PROCESS" value="signal transduction"/>
      <att type="string" name="annotation.GO BIOLOGICAL_PROCESS" value="toll-like receptor 1 signaling pathway"/>
      <att type="string" name="annotation.GO BIOLOGICAL_PROCESS" value="toll-like receptor 2 signaling pathway"/>
      <att type="string" name="annotation.GO BIOLOGICAL_PROCESS" value="toll-like receptor 4 signaling pathway"/>
      <att type="string" name="annotation.GO BIOLOGICAL_PROCESS" value="toll-like receptor signaling pathway"/>
    </att>
    <att type="list" name="annotation.GO CELLULAR_COMPONENT">
      <att type="string" name="annotation.GO CELLULAR_COMPONENT" value="Toll-like receptor 2-Toll-like receptor 6 protein complex"/>
      <att type="string" name="annotation.GO CELLULAR_COMPONENT" value="cytoplasmic vesicle"/>
      <att type="string" name="annotation.GO CELLULAR_COMPONENT" value="integral to plasma membrane"/>
      <att type="string" name="annotation.GO CELLULAR_COMPONENT" value="phagocytic vesicle membrane"/>
      <att type="string" name="annotation.GO CELLULAR_COMPONENT" value="plasma membrane"/>
    </att>
    <att type="list" name="annotation.GO MOLECULAR_FUNCTION">
      <att type="string" name="annotation.GO MOLECULAR_FUNCTION" value="diacyl lipopeptide binding"/>
      <att type="string" name="annotation.GO MOLECULAR_FUNCTION" value="lipopeptide binding"/>
      <att type="string" name="annotation.GO MOLECULAR_FUNCTION" value="protein heterodimerization activity"/>
      <att type="string" name="annotation.GO MOLECULAR_FUNCTION" value="receptor activity"/>
      <att type="string" name="annotation.GO MOLECULAR_FUNCTION" value="transmembrane receptor activity"/>
    </att>
    <graphics type="ELLIPSE" h="35.0" w="35.0" x="2957.787841796875" y="1452.620849609375" fill="#ffffff" width="2" outline="#000000"/>
  </node>
  <node label="SLC25A35" id="-1142">
    <att type="list" name="BubbleRouter-CellularComponents">
      <att type="string" name="BubbleRouter-CellularComponents" value="mitochondrion"/>
    </att>
    <att type="integer" name="Gene ID" value="399512"/>
    <att type="string" name="Gene_name" value="SLC25A35"/>
    <att type="integer" name="HID" value="6343"/>
    <att type="string" name="Protein accession" value="NP_958928.1"/>
    <att type="integer" name="Protein gi" value="41462412"/>
    <att type="string" name="annotation.DB_Object_ID" value="Q3KQZ1"/>
    <att type="string" name="annotation.DB_Object_Name" value="Solute carrier family 25 member 35"/>
    <att type="list" name="annotation.GO BIOLOGICAL_PROCESS">
      <att type="string" name="annotation.GO BIOLOGICAL_PROCESS" value="transmembrane transport"/>
    </att>
    <att type="list" name="annotation.GO CELLULAR_COMPONENT">
      <att type="string" name="annotation.GO CELLULAR_COMPONENT" value="integral to membrane"/>
      <att type="string" name="annotation.GO CELLULAR_COMPONENT" value="membrane"/>
      <att type="string" name="annotation.GO CELLULAR_COMPONENT" value="mitochondrial inner membrane"/>
      <att type="string" name="annotation.GO CELLULAR_COMPONENT" value="mitochondrion"/>
    </att>
    <att type="list" name="annotation.GO MOLECULAR_FUNCTION">
      <att type="string" name="annotation.GO MOLECULAR_FUNCTION" value="binding"/>
    </att>
    <graphics type="ELLIPSE" h="35.0" w="35.0" x="836.5315551757812" y="2902.369384765625" fill="#ffffff" width="2" outline="#000000"/>
  </node>
  <node label="THRB" id="-823">
    <att type="list" name="BubbleRouter-CellularComponents">
      <att type="string" name="BubbleRouter-CellularComponents" value="nucleus"/>
    </att>
    <att type="list" name="BubbleRouter-GenMAPP_Pathways">
      <att type="string" name="BubbleRouter-GenMAPP_Pathways" value="Nuclear_Receptors"/>
    </att>
    <att type="integer" name="Gene ID" value="7068"/>
    <att type="string" name="Gene_name" value="THRB"/>
    <att type="integer" name="HID" value="36025"/>
    <att type="string" name="Protein accession" value="NP_001121649.1"/>
    <att type="integer" name="Protein gi" value="189491771"/>
    <att type="string" name="annotation.DB_Object_ID" value="P10828"/>
    <att type="string" name="annotation.DB_Object_Name" value="Thyroid hormone receptor beta"/>
    <att type="list" name="annotation.GO BIOLOGICAL_PROCESS">
      <att type="string" name="annotation.GO BIOLOGICAL_PROCESS" value="gene expression"/>
      <att type="string" name="annotation.GO BIOLOGICAL_PROCESS" value="regulation of transcription from RNA polymerase II promoter by nuclear hormone receptor"/>
      <att type="string" name="annotation.GO BIOLOGICAL_PROCESS" value="regulation of transcription, DNA-dependent"/>
      <att type="string" name="annotation.GO BIOLOGICAL_PROCESS" value="transcription, DNA-dependent"/>
    </att>
    <att type="list" name="annotation.GO CELLULAR_COMPONENT">
      <att type="string" name="annotation.GO CELLULAR_COMPONENT" value="nucleoplasm"/>
      <att type="string" name="annotation.GO CELLULAR_COMPONENT" value="nucleus"/>
    </att>
    <att type="list" name="annotation.GO MOLECULAR_FUNCTION">
      <att type="string" name="annotation.GO MOLECULAR_FUNCTION" value="DNA binding"/>
      <att type="string" name="annotation.GO MOLECULAR_FUNCTION" value="enzyme binding"/>
      <att type="string" name="annotation.GO MOLECULAR_FUNCTION" value="metal ion binding"/>
      <att type="string" name="annotation.GO MOLECULAR_FUNCTION" value="protein binding"/>
      <att type="string" name="annotation.GO MOLECULAR_FUNCTION" value="sequence-specific DNA binding"/>
      <att type="string" name="annotation.GO MOLECULAR_FUNCTION" value="sequence-specific DNA binding transcription factor activity"/>
      <att type="string" name="annotation.GO MOLECULAR_FUNCTION" value="steroid hormone receptor activity"/>
      <att type="string" name="annotation.GO MOLECULAR_FUNCTION" value="thyroid hormone receptor activity"/>
      <att type="string" name="annotation.GO MOLECULAR_FUNCTION" value="transcription corepressor activity"/>
      <att type="string" name="annotation.GO MOLECULAR_FUNCTION" value="zinc ion binding"/>
    </att>
    <graphics type="ELLIPSE" h="35.0" w="35.0" x="3080.802490234375" y="2017.792724609375" fill="#ffffff" width="2" outline="#000000"/>
  </node>
  <node label="TERF2IP" id="-431">
    <att type="list" name="BubbleRouter-CellularComponents">
      <att type="string" name="BubbleRouter-CellularComponents" value="intracellular"/>
      <att type="string" name="BubbleRouter-CellularComponents" value="nucleus"/>
    </att>
    <att type="integer" name="Gene ID" value="54386"/>
    <att type="string" name="Gene_name" value="TERF2IP"/>
    <att type="integer" name="HID" value="10357"/>
    <att type="string" name="Protein accession" value="NP_061848.2"/>
    <att type="integer" name="Protein gi" value="52627149"/>
    <att type="string" name="annotation.DB_Object_ID" value="Q9NYB0"/>
    <att type="string" name="annotation.DB_Object_Name" value="Telomeric repeat-binding factor 2-interacting protein 1"/>
    <att type="list" name="annotation.GO BIOLOGICAL_PROCESS">
      <att type="string" name="annotation.GO BIOLOGICAL_PROCESS" value="negative regulation of DNA recombination at telomere"/>
      <att type="string" name="annotation.GO BIOLOGICAL_PROCESS" value="negative regulation of telomere maintenance"/>
      <att type="string" name="annotation.GO BIOLOGICAL_PROCESS" value="positive regulation of I-kappaB kinase/NF-kappaB cascade"/>
      <att type="string" name="annotation.GO BIOLOGICAL_PROCESS" value="positive regulation of NF-kappaB transcription factor activity"/>
      <att type="string" name="annotation.GO BIOLOGICAL_PROCESS" value="protection from non-homologous end joining at telomere"/>
      <att type="string" name="annotation.GO BIOLOGICAL_PROCESS" value="protein localization to chromosome, telomeric region"/>
      <att type="string" name="annotation.GO BIOLOGICAL_PROCESS" value="regulation of double-strand break repair via homologous recombination"/>
      <att type="string" name="annotation.GO BIOLOGICAL_PROCESS" value="regulation of transcription"/>
      <att type="string" name="annotation.GO BIOLOGICAL_PROCESS" value="telomere maintenance"/>
      <att type="string" name="annotation.GO BIOLOGICAL_PROCESS" value="telomere maintenance via telomerase"/>
      <att type="string" name="annotation.GO BIOLOGICAL_PROCESS" value="telomere maintenance via telomere lengthening"/>
    </att>
    <att type="list" name="annotation.GO CELLULAR_COMPONENT">
      <att type="string" name="annotation.GO CELLULAR_COMPONENT" value="Mre11 complex"/>
      <att type="string" name="annotation.GO CELLULAR_COMPONENT" value="chromosome, telomeric region"/>
      <att type="string" name="annotation.GO CELLULAR_COMPONENT" value="cytoplasm"/>
      <att type="string" name="annotation.GO CELLULAR_COMPONENT" value="nuclear chromosome"/>
      <att type="string" name="annotation.GO CELLULAR_COMPONENT" value="nuclear chromosome, telomeric region"/>
      <att type="string" name="annotation.GO CELLULAR_COMPONENT" value="nuclear telomere cap complex"/>
      <att type="string" name="annotation.GO CELLULAR_COMPONENT" value="nucleoplasm"/>
      <att type="string" name="annotation.GO CELLULAR_COMPONENT" value="nucleus"/>
    </att>
    <att type="list" name="annotation.GO MOLECULAR_FUNCTION">
      <att type="string" name="annotation.GO MOLECULAR_FUNCTION" value="DNA binding"/>
      <att type="string" name="annotation.GO MOLECULAR_FUNCTION" value="protein binding"/>
      <att type="string" name="annotation.GO MOLECULAR_FUNCTION" value="telomeric DNA binding"/>
    </att>
    <graphics type="ELLIPSE" h="34.99998474121094" w="35.0" x="1130.7039794921875" y="259.03345489501953" fill="#ffffff" width="2" outline="#000000"/>
  </node>
  <node label="SUMO4" id="-574">
    <att type="list" name="BubbleRouter-CellularComponents">
      <att type="string" name="BubbleRouter-CellularComponents" value="nucleus"/>
    </att>
    <att type="integer" name="Gene ID" value="387082"/>
    <att type="string" name="Gene_name" value="SUMO4"/>
    <att type="integer" name="HID" value="88399"/>
    <att type="string" name="Protein accession" value="NP_001002255.1"/>
    <att type="integer" name="Protein gi" value="50400081"/>
    <graphics type="ELLIPSE" h="35.0" w="35.0" x="1671.0609130859375" y="1697.428955078125" fill="#ffffff" width="2" outline="#000000"/>
  </node>
  <node label="STX5" id="-1105">
    <att type="integer" name="Gene ID" value="6811"/>
    <att type="string" name="Gene_name" value="STX5"/>
    <att type="integer" name="HID" value="2381"/>
    <att type="string" name="Protein accession" value="NP_003155.2"/>
    <att type="integer" name="Protein gi" value="94400932"/>
    <att type="string" name="annotation.DB_Object_ID" value="Q13190"/>
    <att type="string" name="annotation.DB_Object_Name" value="Syntaxin-5"/>
    <att type="list" name="annotation.GO BIOLOGICAL_PROCESS">
      <att type="string" name="annotation.GO BIOLOGICAL_PROCESS" value="intracellular protein transport"/>
      <att type="string" name="annotation.GO BIOLOGICAL_PROCESS" value="retrograde transport, endosome to Golgi"/>
      <att type="string" name="annotation.GO BIOLOGICAL_PROCESS" value="vesicle targeting"/>
    </att>
    <att type="list" name="annotation.GO CELLULAR_COMPONENT">
      <att type="string" name="annotation.GO CELLULAR_COMPONENT" value="ER-Golgi intermediate compartment membrane"/>
      <att type="string" name="annotation.GO CELLULAR_COMPONENT" value="Golgi apparatus"/>
      <att type="string" name="annotation.GO CELLULAR_COMPONENT" value="Golgi membrane"/>
      <att type="string" name="annotation.GO CELLULAR_COMPONENT" value="SNARE complex"/>
      <att type="string" name="annotation.GO CELLULAR_COMPONENT" value="endoplasmic reticulum"/>
      <att type="string" name="annotation.GO CELLULAR_COMPONENT" value="integral to membrane"/>
      <att type="string" name="annotation.GO CELLULAR_COMPONENT" value="membrane"/>
      <att type="string" name="annotation.GO CELLULAR_COMPONENT" value="nucleolus"/>
      <att type="string" name="annotation.GO CELLULAR_COMPONENT" value="nucleus"/>
    </att>
    <att type="list" name="annotation.GO MOLECULAR_FUNCTION">
      <att type="string" name="annotation.GO MOLECULAR_FUNCTION" value="SNAP receptor activity"/>
      <att type="string" name="annotation.GO MOLECULAR_FUNCTION" value="protein N-terminus binding"/>
    </att>
    <graphics type="ELLIPSE" h="35.0" w="35.0" x="1253.268798828125" y="2497.5361328125" fill="#ffffff" width="2" outline="#000000"/>
  </node>
  <node label="CHIC2" id="-778">
    <att type="list" name="BubbleRouter-CellularComponents">
      <att type="string" name="BubbleRouter-CellularComponents" value="cytoplasm"/>
      <att type="string" name="BubbleRouter-CellularComponents" value="plasma membrane"/>
    </att>
    <att type="integer" name="Gene ID" value="26511"/>
    <att type="string" name="Gene_name" value="CHIC2"/>
    <att type="integer" name="HID" value="8105"/>
    <att type="string" name="Protein accession" value="NP_036242.1"/>
    <att type="integer" name="Protein gi" value="6912276"/>
    <att type="string" name="annotation.DB_Object_ID" value="Q9UKJ5"/>
    <att type="string" name="annotation.DB_Object_Name" value="Cysteine-rich hydrophobic domain 2 protein"/>
    <att type="list" name="annotation.GO BIOLOGICAL_PROCESS">
      <att type="string" name="annotation.GO BIOLOGICAL_PROCESS" value="biological_process"/>
    </att>
    <att type="list" name="annotation.GO CELLULAR_COMPONENT">
      <att type="string" name="annotation.GO CELLULAR_COMPONENT" value="Golgi apparatus"/>
      <att type="string" name="annotation.GO CELLULAR_COMPONENT" value="Golgi-associated vesicle"/>
      <att type="string" name="annotation.GO CELLULAR_COMPONENT" value="cellular_component"/>
      <att type="string" name="annotation.GO CELLULAR_COMPONENT" value="plasma membrane"/>
    </att>
    <att type="list" name="annotation.GO MOLECULAR_FUNCTION">
      <att type="string" name="annotation.GO MOLECULAR_FUNCTION" value="molecular_function"/>
      <att type="string" name="annotation.GO MOLECULAR_FUNCTION" value="protein binding"/>
    </att>
    <graphics type="ELLIPSE" h="35.0" w="35.0" x="1911.78076171875" y="94.17159271240234" fill="#ffffff" width="2" outline="#000000"/>
  </node>
  <node label="GUCY1A3" id="-495">
    <att type="list" name="BubbleRouter-GenMAPP_Pathways">
      <att type="string" name="BubbleRouter-GenMAPP_Pathways" value="Smooth_muscle_contraction"/>
    </att>
    <att type="integer" name="Gene ID" value="2982"/>
    <att type="string" name="Gene_name" value="GUCY1A3"/>
    <att type="integer" name="HID" value="37360"/>
    <att type="string" name="Protein accession" value="NP_000847.2"/>
    <att type="integer" name="Protein gi" value="67763816"/>
    <att type="string" name="annotation.DB_Object_ID" value="Q02108"/>
    <att type="string" name="annotation.DB_Object_Name" value="Guanylate cyclase soluble subunit alpha-3"/>
    <att type="list" name="annotation.GO BIOLOGICAL_PROCESS">
      <att type="string" name="annotation.GO BIOLOGICAL_PROCESS" value="blood circulation"/>
      <att type="string" name="annotation.GO BIOLOGICAL_PROCESS" value="blood coagulation"/>
      <att type="string" name="annotation.GO BIOLOGICAL_PROCESS" value="intracellular signaling pathway"/>
      <att type="string" name="annotation.GO BIOLOGICAL_PROCESS" value="nitric oxide mediated signal transduction"/>
      <att type="string" name="annotation.GO BIOLOGICAL_PROCESS" value="platelet activation"/>
    </att>
    <att type="list" name="annotation.GO CELLULAR_COMPONENT">
      <att type="string" name="annotation.GO CELLULAR_COMPONENT" value="cytoplasm"/>
      <att type="string" name="annotation.GO CELLULAR_COMPONENT" value="guanylate cyclase complex, soluble"/>
    </att>
    <att type="list" name="annotation.GO MOLECULAR_FUNCTION">
      <att type="string" name="annotation.GO MOLECULAR_FUNCTION" value="GTP binding"/>
      <att type="string" name="annotation.GO MOLECULAR_FUNCTION" value="guanylate cyclase activity"/>
      <att type="string" name="annotation.GO MOLECULAR_FUNCTION" value="heme binding"/>
      <att type="string" name="annotation.GO MOLECULAR_FUNCTION" value="nucleotide binding"/>
      <att type="string" name="annotation.GO MOLECULAR_FUNCTION" value="receptor activity"/>
    </att>
    <graphics type="ELLIPSE" h="35.0" w="35.0" x="1868.331298828125" y="86.67103576660156" fill="#ffffff" width="2" outline="#000000"/>
  </node>
  <node label="IPP" id="-791">
    <att type="list" name="BubbleRouter-CellularComponents">
      <att type="string" name="BubbleRouter-CellularComponents" value="intracellular"/>
    </att>
    <att type="integer" name="Gene ID" value="3652"/>
    <att type="string" name="Gene_name" value="IPP"/>
    <att type="integer" name="HID" value="4309"/>
    <att type="string" name="Protein accession" value="NP_005888.1"/>
    <att type="integer" name="Protein gi" value="5174473"/>
    <att type="string" name="annotation.DB_Object_ID" value="Q9Y573"/>
    <att type="string" name="annotation.DB_Object_Name" value="Actin-binding protein IPP"/>
    <att type="list" name="annotation.GO CELLULAR_COMPONENT">
      <att type="string" name="annotation.GO CELLULAR_COMPONENT" value="actin cytoskeleton"/>
      <att type="string" name="annotation.GO CELLULAR_COMPONENT" value="cytoplasm"/>
    </att>
    <att type="list" name="annotation.GO MOLECULAR_FUNCTION">
      <att type="string" name="annotation.GO MOLECULAR_FUNCTION" value="actin binding"/>
    </att>
    <graphics type="ELLIPSE" h="35.0" w="35.0" x="1825.2041015625" y="86.1502456665039" fill="#ffffff" width="2" outline="#000000"/>
  </node>
  <node label="LMAN1" id="-779">
    <att type="list" name="BubbleRouter-CellularComponents">
      <att type="string" name="BubbleRouter-CellularComponents" value="cytoplasm"/>
      <att type="string" name="BubbleRouter-CellularComponents" value="endoplasmic reticulum"/>
    </att>
    <att type="integer" name="Gene ID" value="3998"/>
    <att type="string" name="Gene_name" value="LMAN1"/>
    <att type="integer" name="HID" value="4070"/>
    <att type="string" name="Protein accession" value="NP_005561.1"/>
    <att type="integer" name="Protein gi" value="5031873"/>
    <att type="string" name="annotation.DB_Object_ID" value="P49257"/>
    <att type="string" name="annotation.DB_Object_Name" value="Protein ERGIC-53"/>
    <att type="list" name="annotation.GO BIOLOGICAL_PROCESS">
      <att type="string" name="annotation.GO BIOLOGICAL_PROCESS" value="ER to Golgi vesicle-mediated transport"/>
      <att type="string" name="annotation.GO BIOLOGICAL_PROCESS" value="blood coagulation"/>
      <att type="string" name="annotation.GO BIOLOGICAL_PROCESS" value="cellular protein metabolic process"/>
      <att type="string" name="annotation.GO BIOLOGICAL_PROCESS" value="post-translational protein modification"/>
      <att type="string" name="annotation.GO BIOLOGICAL_PROCESS" value="protein N-linked glycosylation via asparagine"/>
      <att type="string" name="annotation.GO BIOLOGICAL_PROCESS" value="protein folding"/>
      <att type="string" name="annotation.GO BIOLOGICAL_PROCESS" value="protein transport"/>
      <att type="string" name="annotation.GO BIOLOGICAL_PROCESS" value="vesicle-mediated transport"/>
    </att>
    <att type="list" name="annotation.GO CELLULAR_COMPONENT">
      <att type="string" name="annotation.GO CELLULAR_COMPONENT" value="ER to Golgi transport vesicle membrane"/>
      <att type="string" name="annotation.GO CELLULAR_COMPONENT" value="ER-Golgi intermediate compartment"/>
      <att type="string" name="annotation.GO CELLULAR_COMPONENT" value="ER-Golgi intermediate compartment membrane"/>
      <att type="string" name="annotation.GO CELLULAR_COMPONENT" value="Golgi apparatus"/>
      <att type="string" name="annotation.GO CELLULAR_COMPONENT" value="Golgi membrane"/>
      <att type="string" name="annotation.GO CELLULAR_COMPONENT" value="endoplasmic reticulum"/>
      <att type="string" name="annotation.GO CELLULAR_COMPONENT" value="endoplasmic reticulum membrane"/>
      <att type="string" name="annotation.GO CELLULAR_COMPONENT" value="integral to membrane"/>
      <att type="string" name="annotation.GO CELLULAR_COMPONENT" value="membrane"/>
      <att type="string" name="annotation.GO CELLULAR_COMPONENT" value="microsome"/>
      <att type="string" name="annotation.GO CELLULAR_COMPONENT" value="sarcomere"/>
    </att>
    <att type="list" name="annotation.GO MOLECULAR_FUNCTION">
      <att type="string" name="annotation.GO MOLECULAR_FUNCTION" value="identical protein binding"/>
      <att type="string" name="annotation.GO MOLECULAR_FUNCTION" value="mannose binding"/>
      <att type="string" name="annotation.GO MOLECULAR_FUNCTION" value="protein binding"/>
      <att type="string" name="annotation.GO MOLECULAR_FUNCTION" value="sugar binding"/>
      <att type="string" name="annotation.GO MOLECULAR_FUNCTION" value="unfolded protein binding"/>
    </att>
    <graphics type="ELLIPSE" h="35.00000762939453" w="35.0" x="1927.37060546875" y="121.94181442260742" fill="#ffffff" width="2" outline="#000000"/>
  </node>
  <node label="MPP1" id="-607">
    <att type="list" name="BubbleRouter-CellularComponents">
      <att type="string" name="BubbleRouter-CellularComponents" value="intracellular"/>
      <att type="string" name="BubbleRouter-CellularComponents" value="plasma membrane"/>
    </att>
    <att type="integer" name="Gene ID" value="4354"/>
    <att type="string" name="Gene_name" value="MPP1"/>
    <att type="integer" name="HID" value="1826"/>
    <att type="string" name="Protein accession" value="NP_002427.1"/>
    <att type="integer" name="Protein gi" value="4505237"/>
    <att type="string" name="annotation.DB_Object_ID" value="Q00013"/>
    <att type="string" name="annotation.DB_Object_Name" value="55 kDa erythrocyte membrane protein"/>
    <att type="list" name="annotation.GO BIOLOGICAL_PROCESS">
      <att type="string" name="annotation.GO BIOLOGICAL_PROCESS" value="regulation of neutrophil chemotaxis"/>
      <att type="string" name="annotation.GO BIOLOGICAL_PROCESS" value="signal transduction"/>
    </att>
    <att type="list" name="annotation.GO CELLULAR_COMPONENT">
      <att type="string" name="annotation.GO CELLULAR_COMPONENT" value="cell projection"/>
      <att type="string" name="annotation.GO CELLULAR_COMPONENT" value="cortical cytoskeleton"/>
      <att type="string" name="annotation.GO CELLULAR_COMPONENT" value="integral to plasma membrane"/>
      <att type="string" name="annotation.GO CELLULAR_COMPONENT" value="intracellular"/>
      <att type="string" name="annotation.GO CELLULAR_COMPONENT" value="membrane"/>
      <att type="string" name="annotation.GO CELLULAR_COMPONENT" value="membrane fraction"/>
      <att type="string" name="annotation.GO CELLULAR_COMPONENT" value="stereocilium"/>
    </att>
    <att type="list" name="annotation.GO MOLECULAR_FUNCTION">
      <att type="string" name="annotation.GO MOLECULAR_FUNCTION" value="guanylate kinase activity"/>
      <att type="string" name="annotation.GO MOLECULAR_FUNCTION" value="protein binding"/>
    </att>
    <graphics type="ELLIPSE" h="35.0" w="35.0" x="2012.25" y="156.4437255859375" fill="#ffffff" width="2" outline="#000000"/>
  </node>
  <node label="RALGPS1" id="-757">
    <att type="list" name="BubbleRouter-CellularComponents">
      <att type="string" name="BubbleRouter-CellularComponents" value="intracellular"/>
    </att>
    <att type="integer" name="Gene ID" value="9649"/>
    <att type="string" name="Gene_name" value="RALGPS1"/>
    <att type="integer" name="HID" value="65163"/>
    <att type="string" name="Protein accession" value="NP_055451.1"/>
    <att type="integer" name="Protein gi" value="7662070"/>
    <att type="string" name="annotation.DB_Object_ID" value="Q5JS13"/>
    <att type="string" name="annotation.DB_Object_Name" value="Ras-specific guanine nucleotide-releasing factor RalGPS1"/>
    <att type="list" name="annotation.GO BIOLOGICAL_PROCESS">
      <att type="string" name="annotation.GO BIOLOGICAL_PROCESS" value="intracellular signaling pathway"/>
      <att type="string" name="annotation.GO BIOLOGICAL_PROCESS" value="small GTPase mediated signal transduction"/>
    </att>
    <att type="list" name="annotation.GO CELLULAR_COMPONENT">
      <att type="string" name="annotation.GO CELLULAR_COMPONENT" value="cellular_component"/>
      <att type="string" name="annotation.GO CELLULAR_COMPONENT" value="cytoplasm"/>
      <att type="string" name="annotation.GO CELLULAR_COMPONENT" value="intracellular"/>
      <att type="string" name="annotation.GO CELLULAR_COMPONENT" value="plasma membrane"/>
    </att>
    <att type="list" name="annotation.GO MOLECULAR_FUNCTION">
      <att type="string" name="annotation.GO MOLECULAR_FUNCTION" value="guanyl-nucleotide exchange factor activity"/>
    </att>
    <graphics type="ELLIPSE" h="35.00000762939453" w="35.0" x="1859.834716796875" y="115.17463302612305" fill="#ffffff" width="2" outline="#000000"/>
  </node>
  <node label="TLN2" id="-760">
    <att type="list" name="BubbleRouter-CellularComponents">
      <att type="string" name="BubbleRouter-CellularComponents" value="intracellular"/>
      <att type="string" name="BubbleRouter-CellularComponents" value="plasma membrane"/>
    </att>
    <att type="integer" name="Gene ID" value="83660"/>
    <att type="string" name="Gene_name" value="TLN2"/>
    <att type="integer" name="HID" value="56692"/>
    <att type="string" name="Protein accession" value="NP_055874.2"/>
    <att type="integer" name="Protein gi" value="156938343"/>
    <att type="string" name="annotation.DB_Object_ID" value="Q9Y4G6"/>
    <att type="string" name="annotation.DB_Object_Name" value="Talin-2"/>
    <att type="list" name="annotation.GO BIOLOGICAL_PROCESS">
      <att type="string" name="annotation.GO BIOLOGICAL_PROCESS" value="cell adhesion"/>
      <att type="string" name="annotation.GO BIOLOGICAL_PROCESS" value="cell-cell junction assembly"/>
      <att type="string" name="annotation.GO BIOLOGICAL_PROCESS" value="cytoskeletal anchoring at plasma membrane"/>
    </att>
    <att type="list" name="annotation.GO CELLULAR_COMPONENT">
      <att type="string" name="annotation.GO CELLULAR_COMPONENT" value="actin cytoskeleton"/>
      <att type="string" name="annotation.GO CELLULAR_COMPONENT" value="cell-cell junction"/>
      <att type="string" name="annotation.GO CELLULAR_COMPONENT" value="cytoplasm"/>
      <att type="string" name="annotation.GO CELLULAR_COMPONENT" value="focal adhesion"/>
      <att type="string" name="annotation.GO CELLULAR_COMPONENT" value="plasma membrane"/>
      <att type="string" name="annotation.GO CELLULAR_COMPONENT" value="ruffle"/>
      <att type="string" name="annotation.GO CELLULAR_COMPONENT" value="synapse"/>
    </att>
    <att type="list" name="annotation.GO MOLECULAR_FUNCTION">
      <att type="string" name="annotation.GO MOLECULAR_FUNCTION" value="actin binding"/>
      <att type="string" name="annotation.GO MOLECULAR_FUNCTION" value="insulin receptor binding"/>
      <att type="string" name="annotation.GO MOLECULAR_FUNCTION" value="protein binding"/>
      <att type="string" name="annotation.GO MOLECULAR_FUNCTION" value="structural constituent of cytoskeleton"/>
      <att type="string" name="annotation.GO MOLECULAR_FUNCTION" value="structural molecule activity"/>
    </att>
    <graphics type="ELLIPSE" h="34.999996185302734" w="35.0" x="1763.0367431640625" y="74.99282264709473" fill="#ffffff" width="2" outline="#000000"/>
  </node>
  <node label="TRUB2" id="-758">
    <att type="integer" name="Gene ID" value="26995"/>
    <att type="string" name="Gene_name" value="TRUB2"/>
    <att type="integer" name="HID" value="41056"/>
    <att type="string" name="Protein accession" value="NP_056494.1"/>
    <att type="integer" name="Protein gi" value="7661556"/>
    <att type="string" name="annotation.DB_Object_ID" value="O95900"/>
    <att type="string" name="annotation.DB_Object_Name" value="Probable tRNA pseudouridine synthase 2"/>
    <att type="list" name="annotation.GO BIOLOGICAL_PROCESS">
      <att type="string" name="annotation.GO BIOLOGICAL_PROCESS" value="RNA processing"/>
      <att type="string" name="annotation.GO BIOLOGICAL_PROCESS" value="pseudouridine synthesis"/>
      <att type="string" name="annotation.GO BIOLOGICAL_PROCESS" value="tRNA processing"/>
    </att>
    <att type="list" name="annotation.GO MOLECULAR_FUNCTION">
      <att type="string" name="annotation.GO MOLECULAR_FUNCTION" value="RNA binding"/>
      <att type="string" name="annotation.GO MOLECULAR_FUNCTION" value="isomerase activity"/>
      <att type="string" name="annotation.GO MOLECULAR_FUNCTION" value="pseudouridine synthase activity"/>
    </att>
    <graphics type="ELLIPSE" h="35.000003814697266" w="35.0" x="1670.15625" y="81.23888969421387" fill="#ffffff" width="2" outline="#000000"/>
  </node>
  <node label="UBE2D3" id="-716">
    <att type="list" name="BubbleRouter-GenMAPP_Pathways">
      <att type="string" name="BubbleRouter-GenMAPP_Pathways" value="Proteasome_Degradation"/>
      <att type="string" name="BubbleRouter-GenMAPP_Pathways" value="TGF-beta-Receptor_NetPath_7"/>
      <att type="string" name="BubbleRouter-GenMAPP_Pathways" value="TNF-alpha-NF-kB_NetPath_9"/>
    </att>
    <att type="integer" name="Gene ID" value="7323"/>
    <att type="string" name="Gene_name" value="UBE2D3"/>
    <att type="integer" name="HID" value="121728"/>
    <att type="string" name="Protein accession" value="NP_871618.1"/>
    <att type="integer" name="Protein gi" value="33149316"/>
    <att type="string" name="annotation.DB_Object_ID" value="P61077"/>
    <att type="string" name="annotation.DB_Object_Name" value="Ubiquitin-conjugating enzyme E2 D3"/>
    <att type="list" name="annotation.GO BIOLOGICAL_PROCESS">
      <att type="string" name="annotation.GO BIOLOGICAL_PROCESS" value="BMP signaling pathway"/>
      <att type="string" name="annotation.GO BIOLOGICAL_PROCESS" value="DNA repair"/>
      <att type="string" name="annotation.GO BIOLOGICAL_PROCESS" value="apoptosis"/>
      <att type="string" name="annotation.GO BIOLOGICAL_PROCESS" value="negative regulation of type I interferon production"/>
      <att type="string" name="annotation.GO BIOLOGICAL_PROCESS" value="post-translational protein modification"/>
      <att type="string" name="annotation.GO BIOLOGICAL_PROCESS" value="proteasomal ubiquitin-dependent protein catabolic process"/>
      <att type="string" name="annotation.GO BIOLOGICAL_PROCESS" value="protein K11-linked ubiquitination"/>
      <att type="string" name="annotation.GO BIOLOGICAL_PROCESS" value="protein K48-linked ubiquitination"/>
      <att type="string" name="annotation.GO BIOLOGICAL_PROCESS" value="protein modification process"/>
      <att type="string" name="annotation.GO BIOLOGICAL_PROCESS" value="protein monoubiquitination"/>
      <att type="string" name="annotation.GO BIOLOGICAL_PROCESS" value="protein polyubiquitination"/>
      <att type="string" name="annotation.GO BIOLOGICAL_PROCESS" value="protein ubiquitination"/>
      <att type="string" name="annotation.GO BIOLOGICAL_PROCESS" value="regulation of protein metabolic process"/>
      <att type="string" name="annotation.GO BIOLOGICAL_PROCESS" value="transforming growth factor beta receptor signaling pathway"/>
      <att type="string" name="annotation.GO BIOLOGICAL_PROCESS" value="ubiquitin-dependent protein catabolic process"/>
    </att>
    <att type="list" name="annotation.GO CELLULAR_COMPONENT">
      <att type="string" name="annotation.GO CELLULAR_COMPONENT" value="endosome"/>
      <att type="string" name="annotation.GO CELLULAR_COMPONENT" value="endosome membrane"/>
      <att type="string" name="annotation.GO CELLULAR_COMPONENT" value="plasma membrane"/>
    </att>
    <att type="list" name="annotation.GO MOLECULAR_FUNCTION">
      <att type="string" name="annotation.GO MOLECULAR_FUNCTION" value="ATP binding"/>
      <att type="string" name="annotation.GO MOLECULAR_FUNCTION" value="ligase activity"/>
      <att type="string" name="annotation.GO MOLECULAR_FUNCTION" value="nucleotide binding"/>
      <att type="string" name="annotation.GO MOLECULAR_FUNCTION" value="protein binding"/>
      <att type="string" name="annotation.GO MOLECULAR_FUNCTION" value="ubiquitin-protein ligase activity"/>
    </att>
    <graphics type="ELLIPSE" h="35.0" w="35.0" x="666.3685913085938" y="2533.427978515625" fill="#ffffff" width="2" outline="#000000"/>
  </node>
  <node label="UBE2D4" id="-717">
    <att type="integer" name="Gene ID" value="51619"/>
    <att type="string" name="Gene_name" value="UBE2D4"/>
    <att type="integer" name="HID" value="91798"/>
    <att type="string" name="Protein accession" value="NP_057067.1"/>
    <att type="integer" name="Protein gi" value="8393719"/>
    <att type="string" name="annotation.DB_Object_ID" value="Q9Y2X8"/>
    <att type="string" name="annotation.DB_Object_Name" value="Ubiquitin-conjugating enzyme E2 D4"/>
    <att type="list" name="annotation.GO BIOLOGICAL_PROCESS">
      <att type="string" name="annotation.GO BIOLOGICAL_PROCESS" value="post-translational protein modification"/>
      <att type="string" name="annotation.GO BIOLOGICAL_PROCESS" value="protein K11-linked ubiquitination"/>
      <att type="string" name="annotation.GO BIOLOGICAL_PROCESS" value="protein K27-linked ubiquitination"/>
      <att type="string" name="annotation.GO BIOLOGICAL_PROCESS" value="protein K29-linked ubiquitination"/>
      <att type="string" name="annotation.GO BIOLOGICAL_PROCESS" value="protein K48-linked ubiquitination"/>
      <att type="string" name="annotation.GO BIOLOGICAL_PROCESS" value="protein K6-linked ubiquitination"/>
      <att type="string" name="annotation.GO BIOLOGICAL_PROCESS" value="protein K63-linked ubiquitination"/>
      <att type="string" name="annotation.GO BIOLOGICAL_PROCESS" value="regulation of protein metabolic process"/>
    </att>
    <att type="list" name="annotation.GO MOLECULAR_FUNCTION">
      <att type="string" name="annotation.GO MOLECULAR_FUNCTION" value="ATP binding"/>
      <att type="string" name="annotation.GO MOLECULAR_FUNCTION" value="ligase activity"/>
      <att type="string" name="annotation.GO MOLECULAR_FUNCTION" value="nucleotide binding"/>
      <att type="string" name="annotation.GO MOLECULAR_FUNCTION" value="protein binding"/>
      <att type="string" name="annotation.GO MOLECULAR_FUNCTION" value="ubiquitin-protein ligase activity"/>
    </att>
    <graphics type="ELLIPSE" h="35.0" w="35.0001220703125" x="2062.1810913085938" y="162.8932647705078" fill="#ffffff" width="2" outline="#000000"/>
  </node>
  <node label="UTP18" id="-759">
    <att type="list" name="BubbleRouter-CellularComponents">
      <att type="string" name="BubbleRouter-CellularComponents" value="intracellular"/>
      <att type="string" name="BubbleRouter-CellularComponents" value="nucleus"/>
    </att>
    <att type="integer" name="Gene ID" value="51096"/>
    <att type="string" name="Gene_name" value="UTP18"/>
    <att type="integer" name="HID" value="41087"/>
    <att type="string" name="Protein accession" value="NP_057085.2"/>
    <att type="integer" name="Protein gi" value="118344456"/>
    <att type="string" name="annotation.DB_Object_ID" value="Q9Y5J1"/>
    <att type="string" name="annotation.DB_Object_Name" value="U3 small nucleolar RNA-associated protein 18 homolog"/>
    <att type="list" name="annotation.GO BIOLOGICAL_PROCESS">
      <att type="string" name="annotation.GO BIOLOGICAL_PROCESS" value="rRNA processing"/>
    </att>
    <att type="list" name="annotation.GO CELLULAR_COMPONENT">
      <att type="string" name="annotation.GO CELLULAR_COMPONENT" value="nucleolus"/>
      <att type="string" name="annotation.GO CELLULAR_COMPONENT" value="nucleus"/>
    </att>
    <graphics type="ELLIPSE" h="35.0" w="35.0" x="1822.3375244140625" y="113.32685852050781" fill="#ffffff" width="2" outline="#000000"/>
  </node>
  <node label="DNAJA4" id="-796">
    <att type="integer" name="Gene ID" value="55466"/>
    <att type="string" name="Gene_name" value="DNAJA4"/>
    <att type="integer" name="HID" value="23110"/>
    <att type="string" name="Protein accession" value="NP_061072.3"/>
    <att type="integer" name="Protein gi" value="194328758"/>
    <att type="string" name="annotation.DB_Object_ID" value="Q8WW22"/>
    <att type="string" name="annotation.DB_Object_Name" value="DnaJ homolog subfamily A member 4"/>
    <att type="list" name="annotation.GO BIOLOGICAL_PROCESS">
      <att type="string" name="annotation.GO BIOLOGICAL_PROCESS" value="protein folding"/>
      <att type="string" name="annotation.GO BIOLOGICAL_PROCESS" value="response to heat"/>
    </att>
    <att type="list" name="annotation.GO CELLULAR_COMPONENT">
      <att type="string" name="annotation.GO CELLULAR_COMPONENT" value="membrane"/>
    </att>
    <att type="list" name="annotation.GO MOLECULAR_FUNCTION">
      <att type="string" name="annotation.GO MOLECULAR_FUNCTION" value="ATP binding"/>
      <att type="string" name="annotation.GO MOLECULAR_FUNCTION" value="heat shock protein binding"/>
      <att type="string" name="annotation.GO MOLECULAR_FUNCTION" value="metal ion binding"/>
      <att type="string" name="annotation.GO MOLECULAR_FUNCTION" value="unfolded protein binding"/>
    </att>
    <graphics type="ELLIPSE" h="35.0" w="34.999996185302734" x="70.04495429992676" y="1314.5863037109375" fill="#ffffff" width="2" outline="#000000"/>
  </node>
  <node label="HSPA14" id="-300">
    <att type="integer" name="Gene ID" value="51182"/>
    <att type="string" name="Gene_name" value="HSPA14"/>
    <att type="integer" name="HID" value="74307"/>
    <att type="string" name="Protein accession" value="NP_057383.2"/>
    <att type="integer" name="Protein gi" value="82880658"/>
    <att type="string" name="annotation.DB_Object_ID" value="Q0VDF9"/>
    <att type="string" name="annotation.DB_Object_Name" value="Heat shock 70 kDa protein 14"/>
    <att type="list" name="annotation.GO MOLECULAR_FUNCTION">
      <att type="string" name="annotation.GO MOLECULAR_FUNCTION" value="ATP binding"/>
      <att type="string" name="annotation.GO MOLECULAR_FUNCTION" value="nucleotide binding"/>
    </att>
    <graphics type="ELLIPSE" h="35.0" w="35.0" x="622.9501342773438" y="2849.50537109375" fill="#ffffff" width="2" outline="#000000"/>
  </node>
  <node label="MBLAC1" id="-769">
    <att type="integer" name="Gene ID" value="255374"/>
    <att type="string" name="Gene_name" value="MBLAC1"/>
    <att type="integer" name="HID" value="45596"/>
    <att type="string" name="Protein accession" value="NP_981942.1"/>
    <att type="integer" name="Protein gi" value="63025212"/>
    <att type="string" name="annotation.DB_Object_ID" value="A4D2B0"/>
    <att type="string" name="annotation.DB_Object_Name" value="Metallo-beta-lactamase domain-containing protein 1"/>
    <att type="list" name="annotation.GO MOLECULAR_FUNCTION">
      <att type="string" name="annotation.GO MOLECULAR_FUNCTION" value="hydrolase activity"/>
      <att type="string" name="annotation.GO MOLECULAR_FUNCTION" value="metal ion binding"/>
    </att>
    <graphics type="ELLIPSE" h="35.0" w="35.0" x="59.436073303222656" y="2084.30712890625" fill="#ffffff" width="2" outline="#000000"/>
  </node>
  <node label="TAL1" id="-371">
    <att type="list" name="BubbleRouter-CellularComponents">
      <att type="string" name="BubbleRouter-CellularComponents" value="nucleus"/>
    </att>
    <att type="integer" name="Gene ID" value="6886"/>
    <att type="string" name="Gene_name" value="TAL1"/>
    <att type="integer" name="HID" value="2400"/>
    <att type="string" name="Protein accession" value="NP_003180.1"/>
    <att type="integer" name="Protein gi" value="4507363"/>
    <att type="string" name="annotation.DB_Object_ID" value="P17542"/>
    <att type="string" name="annotation.DB_Object_Name" value="T-cell acute lymphocytic leukemia protein 1"/>
    <att type="list" name="annotation.GO BIOLOGICAL_PROCESS">
      <att type="string" name="annotation.GO BIOLOGICAL_PROCESS" value="cell fate commitment"/>
      <att type="string" name="annotation.GO BIOLOGICAL_PROCESS" value="cell proliferation"/>
      <att type="string" name="annotation.GO BIOLOGICAL_PROCESS" value="embryonic hemopoiesis"/>
      <att type="string" name="annotation.GO BIOLOGICAL_PROCESS" value="erythrocyte differentiation"/>
      <att type="string" name="annotation.GO BIOLOGICAL_PROCESS" value="hemopoiesis"/>
      <att type="string" name="annotation.GO BIOLOGICAL_PROCESS" value="multicellular organismal development"/>
      <att type="string" name="annotation.GO BIOLOGICAL_PROCESS" value="positive regulation of erythrocyte differentiation"/>
      <att type="string" name="annotation.GO BIOLOGICAL_PROCESS" value="regulation of gene-specific transcription from RNA polymerase II promoter"/>
    </att>
    <att type="list" name="annotation.GO CELLULAR_COMPONENT">
      <att type="string" name="annotation.GO CELLULAR_COMPONENT" value="Lsd1/2 complex"/>
      <att type="string" name="annotation.GO CELLULAR_COMPONENT" value="histone deacetylase complex"/>
      <att type="string" name="annotation.GO CELLULAR_COMPONENT" value="nucleus"/>
    </att>
    <att type="list" name="annotation.GO MOLECULAR_FUNCTION">
      <att type="string" name="annotation.GO MOLECULAR_FUNCTION" value="DNA binding"/>
      <att type="string" name="annotation.GO MOLECULAR_FUNCTION" value="enzyme binding"/>
      <att type="string" name="annotation.GO MOLECULAR_FUNCTION" value="histone deacetylase binding"/>
      <att type="string" name="annotation.GO MOLECULAR_FUNCTION" value="promoter binding"/>
      <att type="string" name="annotation.GO MOLECULAR_FUNCTION" value="protein binding"/>
      <att type="string" name="annotation.GO MOLECULAR_FUNCTION" value="sequence-specific DNA binding transcription factor activity"/>
      <att type="string" name="annotation.GO MOLECULAR_FUNCTION" value="transcription activator activity"/>
    </att>
    <graphics type="ELLIPSE" h="35.0" w="35.0" x="1538.7615966796875" y="930.2265625" fill="#ffffff" width="2" outline="#000000"/>
  </node>
  <node label="SOX9" id="-573">
    <att type="list" name="BubbleRouter-CellularComponents">
      <att type="string" name="BubbleRouter-CellularComponents" value="intracellular"/>
      <att type="string" name="BubbleRouter-CellularComponents" value="nucleus"/>
    </att>
    <att type="list" name="BubbleRouter-GenMAPP_Pathways">
      <att type="string" name="BubbleRouter-GenMAPP_Pathways" value="Wnt_NetPath_8"/>
    </att>
    <att type="integer" name="Gene ID" value="6662"/>
    <att type="string" name="Gene_name" value="SOX9"/>
    <att type="integer" name="HID" value="294"/>
    <att type="string" name="Protein accession" value="NP_000337.1"/>
    <att type="integer" name="Protein gi" value="4557853"/>
    <att type="string" name="annotation.DB_Object_ID" value="P48436"/>
    <att type="string" name="annotation.DB_Object_Name" value="Transcription factor SOX-9"/>
    <att type="list" name="annotation.GO BIOLOGICAL_PROCESS">
      <att type="string" name="annotation.GO BIOLOGICAL_PROCESS" value="Sertoli cell development"/>
      <att type="string" name="annotation.GO BIOLOGICAL_PROCESS" value="cartilage condensation"/>
      <att type="string" name="annotation.GO BIOLOGICAL_PROCESS" value="cell fate specification"/>
      <att type="string" name="annotation.GO BIOLOGICAL_PROCESS" value="endochondral bone morphogenesis"/>
      <att type="string" name="annotation.GO BIOLOGICAL_PROCESS" value="epithelial cell proliferation involved in prostatic bud elongation"/>
      <att type="string" name="annotation.GO BIOLOGICAL_PROCESS" value="epithelial to mesenchymal transition"/>
      <att type="string" name="annotation.GO BIOLOGICAL_PROCESS" value="hair follicle development"/>
      <att type="string" name="annotation.GO BIOLOGICAL_PROCESS" value="heart development"/>
      <att type="string" name="annotation.GO BIOLOGICAL_PROCESS" value="male germ-line sex determination"/>
      <att type="string" name="annotation.GO BIOLOGICAL_PROCESS" value="male gonad development"/>
      <att type="string" name="annotation.GO BIOLOGICAL_PROCESS" value="negative regulation of bone mineralization"/>
      <att type="string" name="annotation.GO BIOLOGICAL_PROCESS" value="negative regulation of chondrocyte differentiation"/>
      <att type="string" name="annotation.GO BIOLOGICAL_PROCESS" value="negative regulation of myoblast differentiation"/>
      <att type="string" name="annotation.GO BIOLOGICAL_PROCESS" value="negative regulation of transcription, DNA-dependent"/>
      <att type="string" name="annotation.GO BIOLOGICAL_PROCESS" value="neural crest cell development"/>
      <att type="string" name="annotation.GO BIOLOGICAL_PROCESS" value="oligodendrocyte differentiation"/>
      <att type="string" name="annotation.GO BIOLOGICAL_PROCESS" value="positive regulation of gene expression"/>
      <att type="string" name="annotation.GO BIOLOGICAL_PROCESS" value="positive regulation of transcription from RNA polymerase II promoter"/>
      <att type="string" name="annotation.GO BIOLOGICAL_PROCESS" value="prostate gland morphogenesis"/>
      <att type="string" name="annotation.GO BIOLOGICAL_PROCESS" value="regulation of apoptosis"/>
      <att type="string" name="annotation.GO BIOLOGICAL_PROCESS" value="regulation of cell proliferation"/>
      <att type="string" name="annotation.GO BIOLOGICAL_PROCESS" value="regulation of transcription from RNA polymerase II promoter"/>
      <att type="string" name="annotation.GO BIOLOGICAL_PROCESS" value="spermatogenesis"/>
    </att>
    <att type="list" name="annotation.GO CELLULAR_COMPONENT">
      <att type="string" name="annotation.GO CELLULAR_COMPONENT" value="nucleolus"/>
      <att type="string" name="annotation.GO CELLULAR_COMPONENT" value="nucleus"/>
    </att>
    <att type="list" name="annotation.GO MOLECULAR_FUNCTION">
      <att type="string" name="annotation.GO MOLECULAR_FUNCTION" value="RNA polymerase II transcription factor activity"/>
      <att type="string" name="annotation.GO MOLECULAR_FUNCTION" value="promoter binding"/>
      <att type="string" name="annotation.GO MOLECULAR_FUNCTION" value="sequence-specific DNA binding transcription factor activity"/>
      <att type="string" name="annotation.GO MOLECULAR_FUNCTION" value="specific RNA polymerase II transcription factor activity"/>
      <att type="string" name="annotation.GO MOLECULAR_FUNCTION" value="transcription activator activity"/>
    </att>
    <graphics type="ELLIPSE" h="35.0" w="35.0" x="1628.80859375" y="461.5209045410156" fill="#ffffff" width="2" outline="#000000"/>
  </node>
  <node label="SNRPB" id="-797">
    <att type="list" name="BubbleRouter-CellularComponents">
      <att type="string" name="BubbleRouter-CellularComponents" value="cytoplasm"/>
      <att type="string" name="BubbleRouter-CellularComponents" value="intracellular"/>
      <att type="string" name="BubbleRouter-CellularComponents" value="nucleus"/>
    </att>
    <att type="list" name="BubbleRouter-GenMAPP_Pathways">
      <att type="string" name="BubbleRouter-GenMAPP_Pathways" value="mRNA_processing_Reactome"/>
      <att type="string" name="BubbleRouter-GenMAPP_Pathways" value="mRNA_processing_binding_Reactome"/>
    </att>
    <att type="integer" name="Gene ID" value="6628"/>
    <att type="string" name="Gene_name" value="SNRPB"/>
    <att type="integer" name="HID" value="21719"/>
    <att type="string" name="Protein accession" value="NP_937859.1"/>
    <att type="integer" name="Protein gi" value="38150007"/>
    <att type="string" name="annotation.DB_Object_ID" value="P14678"/>
    <att type="string" name="annotation.DB_Object_Name" value="Small nuclear ribonucleoprotein-associated proteins B and B&apos;"/>
    <att type="list" name="annotation.GO BIOLOGICAL_PROCESS">
      <att type="string" name="annotation.GO BIOLOGICAL_PROCESS" value="RNA metabolic process"/>
      <att type="string" name="annotation.GO BIOLOGICAL_PROCESS" value="RNA splicing"/>
      <att type="string" name="annotation.GO BIOLOGICAL_PROCESS" value="gene expression"/>
      <att type="string" name="annotation.GO BIOLOGICAL_PROCESS" value="histone mRNA metabolic process"/>
      <att type="string" name="annotation.GO BIOLOGICAL_PROCESS" value="mRNA processing"/>
      <att type="string" name="annotation.GO BIOLOGICAL_PROCESS" value="ncRNA metabolic process"/>
      <att type="string" name="annotation.GO BIOLOGICAL_PROCESS" value="nuclear mRNA splicing, via spliceosome"/>
      <att type="string" name="annotation.GO BIOLOGICAL_PROCESS" value="spliceosomal snRNP assembly"/>
      <att type="string" name="annotation.GO BIOLOGICAL_PROCESS" value="termination of RNA polymerase II transcription"/>
      <att type="string" name="annotation.GO BIOLOGICAL_PROCESS" value="transcription"/>
      <att type="string" name="annotation.GO BIOLOGICAL_PROCESS" value="transcription from RNA polymerase II promoter"/>
    </att>
    <att type="list" name="annotation.GO CELLULAR_COMPONENT">
      <att type="string" name="annotation.GO CELLULAR_COMPONENT" value="U12-type spliceosomal complex"/>
      <att type="string" name="annotation.GO CELLULAR_COMPONENT" value="U7 snRNP"/>
      <att type="string" name="annotation.GO CELLULAR_COMPONENT" value="cytosol"/>
      <att type="string" name="annotation.GO CELLULAR_COMPONENT" value="nucleoplasm"/>
      <att type="string" name="annotation.GO CELLULAR_COMPONENT" value="nucleus"/>
      <att type="string" name="annotation.GO CELLULAR_COMPONENT" value="small nuclear ribonucleoprotein complex"/>
      <att type="string" name="annotation.GO CELLULAR_COMPONENT" value="spliceosomal complex"/>
    </att>
    <att type="list" name="annotation.GO MOLECULAR_FUNCTION">
      <att type="string" name="annotation.GO MOLECULAR_FUNCTION" value="RNA binding"/>
      <att type="string" name="annotation.GO MOLECULAR_FUNCTION" value="protein binding"/>
    </att>
    <graphics type="ELLIPSE" h="35.0" w="35.000000953674316" x="18.55445432662964" y="1380.88134765625" fill="#ffffff" width="2" outline="#000000"/>
  </node>
  <node label="SNRK" id="-566">
    <att type="list" name="BubbleRouter-CellularComponents">
      <att type="string" name="BubbleRouter-CellularComponents" value="nucleus"/>
    </att>
    <att type="integer" name="Gene ID" value="54861"/>
    <att type="string" name="Gene_name" value="SNRK"/>
    <att type="integer" name="HID" value="9797"/>
    <att type="string" name="Protein accession" value="NP_060189.3"/>
    <att type="integer" name="Protein gi" value="156105705"/>
    <att type="string" name="annotation.DB_Object_ID" value="Q9NRH2"/>
    <att type="string" name="annotation.DB_Object_Name" value="SNF-related serine/threonine-protein kinase"/>
    <att type="list" name="annotation.GO BIOLOGICAL_PROCESS">
      <att type="string" name="annotation.GO BIOLOGICAL_PROCESS" value="myeloid cell differentiation"/>
      <att type="string" name="annotation.GO BIOLOGICAL_PROCESS" value="protein phosphorylation"/>
    </att>
    <att type="list" name="annotation.GO CELLULAR_COMPONENT">
      <att type="string" name="annotation.GO CELLULAR_COMPONENT" value="nucleus"/>
    </att>
    <att type="list" name="annotation.GO MOLECULAR_FUNCTION">
      <att type="string" name="annotation.GO MOLECULAR_FUNCTION" value="ATP binding"/>
      <att type="string" name="annotation.GO MOLECULAR_FUNCTION" value="magnesium ion binding"/>
      <att type="string" name="annotation.GO MOLECULAR_FUNCTION" value="nucleotide binding"/>
      <att type="string" name="annotation.GO MOLECULAR_FUNCTION" value="protein binding"/>
      <att type="string" name="annotation.GO MOLECULAR_FUNCTION" value="protein serine/threonine kinase activity"/>
      <att type="string" name="annotation.GO MOLECULAR_FUNCTION" value="transferase activity"/>
    </att>
    <graphics type="ELLIPSE" h="35.0" w="35.0" x="2602.1650390625" y="1928.8642578125" fill="#ffffff" width="2" outline="#000000"/>
  </node>
  <node label="VCPIP1" id="-430">
    <att type="list" name="BubbleRouter-CellularComponents">
      <att type="string" name="BubbleRouter-CellularComponents" value="cytoplasm"/>
      <att type="string" name="BubbleRouter-CellularComponents" value="endoplasmic reticulum"/>
    </att>
    <att type="integer" name="Gene ID" value="80124"/>
    <att type="string" name="Gene_name" value="VCPIP1"/>
    <att type="integer" name="HID" value="11814"/>
    <att type="string" name="Protein accession" value="NP_079330.2"/>
    <att type="integer" name="Protein gi" value="36029914"/>
    <att type="string" name="annotation.DB_Object_ID" value="Q96JH7"/>
    <att type="string" name="annotation.DB_Object_Name" value="Deubiquitinating protein VCIP135"/>
    <att type="list" name="annotation.GO BIOLOGICAL_PROCESS">
      <att type="string" name="annotation.GO BIOLOGICAL_PROCESS" value="Golgi organization"/>
      <att type="string" name="annotation.GO BIOLOGICAL_PROCESS" value="endoplasmic reticulum membrane fusion"/>
      <att type="string" name="annotation.GO BIOLOGICAL_PROCESS" value="mitosis"/>
      <att type="string" name="annotation.GO BIOLOGICAL_PROCESS" value="protein ubiquitination"/>
    </att>
    <att type="list" name="annotation.GO CELLULAR_COMPONENT">
      <att type="string" name="annotation.GO CELLULAR_COMPONENT" value="Golgi apparatus"/>
      <att type="string" name="annotation.GO CELLULAR_COMPONENT" value="Golgi stack"/>
      <att type="string" name="annotation.GO CELLULAR_COMPONENT" value="cytoplasm"/>
      <att type="string" name="annotation.GO CELLULAR_COMPONENT" value="endoplasmic reticulum"/>
    </att>
    <att type="list" name="annotation.GO MOLECULAR_FUNCTION">
      <att type="string" name="annotation.GO MOLECULAR_FUNCTION" value="cysteine-type peptidase activity"/>
      <att type="string" name="annotation.GO MOLECULAR_FUNCTION" value="peptidase activity"/>
      <att type="string" name="annotation.GO MOLECULAR_FUNCTION" value="ubiquitin-specific protease activity"/>
    </att>
    <graphics type="ELLIPSE" h="35.0" w="35.0" x="2786.863037109375" y="1717.895263671875" fill="#ffffff" width="2" outline="#000000"/>
  </node>
  <node label="TFE3" id="-441">
    <att type="list" name="BubbleRouter-CellularComponents">
      <att type="string" name="BubbleRouter-CellularComponents" value="nucleus"/>
    </att>
    <att type="list" name="BubbleRouter-GenMAPP_Pathways">
      <att type="string" name="BubbleRouter-GenMAPP_Pathways" value="TGF_Beta_Signaling_Pathway"/>
    </att>
    <att type="integer" name="Gene ID" value="7030"/>
    <att type="string" name="Gene_name" value="TFE3"/>
    <att type="integer" name="HID" value="4755"/>
    <att type="string" name="Protein accession" value="NP_006512.2"/>
    <att type="integer" name="Protein gi" value="8659574"/>
    <att type="string" name="annotation.DB_Object_ID" value="P19532"/>
    <att type="string" name="annotation.DB_Object_Name" value="Transcription factor E3"/>
    <att type="list" name="annotation.GO BIOLOGICAL_PROCESS">
      <att type="string" name="annotation.GO BIOLOGICAL_PROCESS" value="humoral immune response"/>
      <att type="string" name="annotation.GO BIOLOGICAL_PROCESS" value="positive regulation of gene-specific transcription from RNA polymerase II promoter"/>
    </att>
    <att type="list" name="annotation.GO CELLULAR_COMPONENT">
      <att type="string" name="annotation.GO CELLULAR_COMPONENT" value="cytoplasm"/>
      <att type="string" name="annotation.GO CELLULAR_COMPONENT" value="nucleolus"/>
      <att type="string" name="annotation.GO CELLULAR_COMPONENT" value="nucleus"/>
    </att>
    <att type="list" name="annotation.GO MOLECULAR_FUNCTION">
      <att type="string" name="annotation.GO MOLECULAR_FUNCTION" value="DNA binding"/>
      <att type="string" name="annotation.GO MOLECULAR_FUNCTION" value="promoter binding"/>
      <att type="string" name="annotation.GO MOLECULAR_FUNCTION" value="protein binding"/>
      <att type="string" name="annotation.GO MOLECULAR_FUNCTION" value="sequence-specific DNA binding transcription factor activity"/>
      <att type="string" name="annotation.GO MOLECULAR_FUNCTION" value="transcription regulator activity"/>
    </att>
    <graphics type="ELLIPSE" h="35.0" w="35.0" x="2209.056396484375" y="1390.9833984375" fill="#ffffff" width="2" outline="#000000"/>
  </node>
  <node label="STARD13" id="-432">
    <att type="list" name="BubbleRouter-CellularComponents">
      <att type="string" name="BubbleRouter-CellularComponents" value="intracellular"/>
    </att>
    <att type="integer" name="Gene ID" value="90627"/>
    <att type="string" name="Gene_name" value="STARD13"/>
    <att type="integer" name="HID" value="64844"/>
    <att type="string" name="Protein accession" value="NP_821074.1"/>
    <att type="integer" name="Protein gi" value="41281898"/>
    <att type="string" name="annotation.DB_Object_ID" value="Q9Y3M8"/>
    <att type="string" name="annotation.DB_Object_Name" value="StAR-related lipid transfer protein 13"/>
    <att type="list" name="annotation.GO BIOLOGICAL_PROCESS">
      <att type="string" name="annotation.GO BIOLOGICAL_PROCESS" value="regulation of small GTPase mediated signal transduction"/>
      <att type="string" name="annotation.GO BIOLOGICAL_PROCESS" value="signal transduction"/>
      <att type="string" name="annotation.GO BIOLOGICAL_PROCESS" value="small GTPase mediated signal transduction"/>
    </att>
    <att type="list" name="annotation.GO CELLULAR_COMPONENT">
      <att type="string" name="annotation.GO CELLULAR_COMPONENT" value="cytoplasm"/>
      <att type="string" name="annotation.GO CELLULAR_COMPONENT" value="cytosol"/>
      <att type="string" name="annotation.GO CELLULAR_COMPONENT" value="intracellular"/>
      <att type="string" name="annotation.GO CELLULAR_COMPONENT" value="lipid particle"/>
      <att type="string" name="annotation.GO CELLULAR_COMPONENT" value="membrane"/>
      <att type="string" name="annotation.GO CELLULAR_COMPONENT" value="mitochondrial membrane"/>
      <att type="string" name="annotation.GO CELLULAR_COMPONENT" value="mitochondrion"/>
    </att>
    <att type="list" name="annotation.GO MOLECULAR_FUNCTION">
      <att type="string" name="annotation.GO MOLECULAR_FUNCTION" value="GTPase activator activity"/>
      <att type="string" name="annotation.GO MOLECULAR_FUNCTION" value="protein binding"/>
    </att>
    <graphics type="ELLIPSE" h="35.0" w="35.0" x="1748.0631103515625" y="2164.248779296875" fill="#ffffff" width="2" outline="#000000"/>
  </node>
  <node label="SLC5A1" id="-572">
    <att type="list" name="BubbleRouter-CellularComponents">
      <att type="string" name="BubbleRouter-CellularComponents" value="plasma membrane"/>
    </att>
    <att type="integer" name="Gene ID" value="6523"/>
    <att type="string" name="Gene_name" value="SLC5A1"/>
    <att type="integer" name="HID" value="55456"/>
    <att type="string" name="Protein accession" value="NP_000334.1"/>
    <att type="integer" name="Protein gi" value="4507031"/>
    <att type="string" name="annotation.DB_Object_ID" value="P13866"/>
    <att type="string" name="annotation.DB_Object_Name" value="Sodium/glucose cotransporter 1"/>
    <att type="list" name="annotation.GO BIOLOGICAL_PROCESS">
      <att type="string" name="annotation.GO BIOLOGICAL_PROCESS" value="carbohydrate metabolic process"/>
      <att type="string" name="annotation.GO BIOLOGICAL_PROCESS" value="carbohydrate transport"/>
      <att type="string" name="annotation.GO BIOLOGICAL_PROCESS" value="glucose transport"/>
      <att type="string" name="annotation.GO BIOLOGICAL_PROCESS" value="hexose transport"/>
      <att type="string" name="annotation.GO BIOLOGICAL_PROCESS" value="intestinal absorption"/>
      <att type="string" name="annotation.GO BIOLOGICAL_PROCESS" value="ion transport"/>
      <att type="string" name="annotation.GO BIOLOGICAL_PROCESS" value="sodium ion transport"/>
      <att type="string" name="annotation.GO BIOLOGICAL_PROCESS" value="transmembrane transport"/>
    </att>
    <att type="list" name="annotation.GO CELLULAR_COMPONENT">
      <att type="string" name="annotation.GO CELLULAR_COMPONENT" value="apical plasma membrane"/>
      <att type="string" name="annotation.GO CELLULAR_COMPONENT" value="brush border membrane"/>
      <att type="string" name="annotation.GO CELLULAR_COMPONENT" value="cell-cell junction"/>
      <att type="string" name="annotation.GO CELLULAR_COMPONENT" value="integral to plasma membrane"/>
      <att type="string" name="annotation.GO CELLULAR_COMPONENT" value="plasma membrane"/>
    </att>
    <att type="list" name="annotation.GO MOLECULAR_FUNCTION">
      <att type="string" name="annotation.GO MOLECULAR_FUNCTION" value="glucose:sodium symporter activity"/>
      <att type="string" name="annotation.GO MOLECULAR_FUNCTION" value="protein binding"/>
      <att type="string" name="annotation.GO MOLECULAR_FUNCTION" value="symporter activity"/>
      <att type="string" name="annotation.GO MOLECULAR_FUNCTION" value="transporter activity"/>
    </att>
    <graphics type="ELLIPSE" h="35.0" w="35.0" x="1600.9769287109375" y="439.8273010253906" fill="#ffffff" width="2" outline="#000000"/>
  </node>
  <node label="SLC34A1" id="-571">
    <att type="list" name="BubbleRouter-CellularComponents">
      <att type="string" name="BubbleRouter-CellularComponents" value="plasma membrane"/>
    </att>
    <att type="integer" name="Gene ID" value="6569"/>
    <att type="string" name="Gene_name" value="SLC34A1"/>
    <att type="integer" name="HID" value="20663"/>
    <att type="string" name="Protein accession" value="NP_003043.3"/>
    <att type="integer" name="Protein gi" value="156627569"/>
    <att type="string" name="annotation.DB_Object_ID" value="Q06495"/>
    <att type="string" name="annotation.DB_Object_Name" value="Sodium-dependent phosphate transport protein 2A"/>
    <att type="list" name="annotation.GO BIOLOGICAL_PROCESS">
      <att type="string" name="annotation.GO BIOLOGICAL_PROCESS" value="bone remodeling"/>
      <att type="string" name="annotation.GO BIOLOGICAL_PROCESS" value="ion transport"/>
      <att type="string" name="annotation.GO BIOLOGICAL_PROCESS" value="phosphate ion homeostasis"/>
      <att type="string" name="annotation.GO BIOLOGICAL_PROCESS" value="phosphate transport"/>
      <att type="string" name="annotation.GO BIOLOGICAL_PROCESS" value="response to cadmium ion"/>
      <att type="string" name="annotation.GO BIOLOGICAL_PROCESS" value="response to lead ion"/>
      <att type="string" name="annotation.GO BIOLOGICAL_PROCESS" value="response to magnesium ion"/>
      <att type="string" name="annotation.GO BIOLOGICAL_PROCESS" value="response to mercury ion"/>
      <att type="string" name="annotation.GO BIOLOGICAL_PROCESS" value="sodium ion transport"/>
      <att type="string" name="annotation.GO BIOLOGICAL_PROCESS" value="transmembrane transport"/>
    </att>
    <att type="list" name="annotation.GO CELLULAR_COMPONENT">
      <att type="string" name="annotation.GO CELLULAR_COMPONENT" value="brush border membrane"/>
      <att type="string" name="annotation.GO CELLULAR_COMPONENT" value="integral to plasma membrane"/>
      <att type="string" name="annotation.GO CELLULAR_COMPONENT" value="plasma membrane"/>
    </att>
    <att type="list" name="annotation.GO MOLECULAR_FUNCTION">
      <att type="string" name="annotation.GO MOLECULAR_FUNCTION" value="sodium-dependent phosphate transmembrane transporter activity"/>
      <att type="string" name="annotation.GO MOLECULAR_FUNCTION" value="symporter activity"/>
    </att>
    <graphics type="ELLIPSE" h="35.0" w="35.0" x="358.8051452636719" y="1808.9857177734375" fill="#ffffff" width="2" outline="#000000"/>
  </node>
  <node label="SLC25A37" id="-1138">
    <att type="list" name="BubbleRouter-CellularComponents">
      <att type="string" name="BubbleRouter-CellularComponents" value="mitochondrion"/>
    </att>
    <att type="integer" name="Gene ID" value="51312"/>
    <att type="string" name="Gene_name" value="SLC25A37"/>
    <att type="integer" name="HID" value="74739"/>
    <att type="string" name="Protein accession" value="NP_057696.2"/>
    <att type="integer" name="Protein gi" value="82775373"/>
    <att type="string" name="annotation.DB_Object_ID" value="Q9NYZ2"/>
    <att type="string" name="annotation.DB_Object_Name" value="Mitoferrin-1"/>
    <att type="list" name="annotation.GO BIOLOGICAL_PROCESS">
      <att type="string" name="annotation.GO BIOLOGICAL_PROCESS" value="ion transport"/>
      <att type="string" name="annotation.GO BIOLOGICAL_PROCESS" value="iron ion transport"/>
      <att type="string" name="annotation.GO BIOLOGICAL_PROCESS" value="transmembrane transport"/>
    </att>
    <att type="list" name="annotation.GO CELLULAR_COMPONENT">
      <att type="string" name="annotation.GO CELLULAR_COMPONENT" value="integral to membrane"/>
      <att type="string" name="annotation.GO CELLULAR_COMPONENT" value="membrane"/>
      <att type="string" name="annotation.GO CELLULAR_COMPONENT" value="mitochondrial inner membrane"/>
      <att type="string" name="annotation.GO CELLULAR_COMPONENT" value="mitochondrion"/>
    </att>
    <att type="list" name="annotation.GO MOLECULAR_FUNCTION">
      <att type="string" name="annotation.GO MOLECULAR_FUNCTION" value="binding"/>
    </att>
    <graphics type="ELLIPSE" h="35.0" w="35.0" x="766.514892578125" y="2171.863525390625" fill="#ffffff" width="2" outline="#000000"/>
  </node>
  <node label="SLC25A1" id="-1131">
    <att type="list" name="BubbleRouter-CellularComponents">
      <att type="string" name="BubbleRouter-CellularComponents" value="mitochondrion"/>
    </att>
    <att type="integer" name="Gene ID" value="6576"/>
    <att type="string" name="Gene_name" value="SLC25A1"/>
    <att type="integer" name="HID" value="4362"/>
    <att type="string" name="Protein accession" value="NP_005975.1"/>
    <att type="integer" name="Protein gi" value="21389315"/>
    <att type="string" name="annotation.DB_Object_ID" value="P53007"/>
    <att type="string" name="annotation.DB_Object_Name" value="Tricarboxylate transport protein, mitochondrial"/>
    <att type="list" name="annotation.GO BIOLOGICAL_PROCESS">
      <att type="string" name="annotation.GO BIOLOGICAL_PROCESS" value="carbohydrate metabolic process"/>
      <att type="string" name="annotation.GO BIOLOGICAL_PROCESS" value="cellular lipid metabolic process"/>
      <att type="string" name="annotation.GO BIOLOGICAL_PROCESS" value="gluconeogenesis"/>
      <att type="string" name="annotation.GO BIOLOGICAL_PROCESS" value="glucose metabolic process"/>
      <att type="string" name="annotation.GO BIOLOGICAL_PROCESS" value="long-chain fatty-acyl-CoA biosynthetic process"/>
      <att type="string" name="annotation.GO BIOLOGICAL_PROCESS" value="mitochondrial citrate transport"/>
      <att type="string" name="annotation.GO BIOLOGICAL_PROCESS" value="transmembrane transport"/>
      <att type="string" name="annotation.GO BIOLOGICAL_PROCESS" value="triglyceride biosynthetic process"/>
    </att>
    <att type="list" name="annotation.GO CELLULAR_COMPONENT">
      <att type="string" name="annotation.GO CELLULAR_COMPONENT" value="integral to membrane"/>
      <att type="string" name="annotation.GO CELLULAR_COMPONENT" value="membrane"/>
      <att type="string" name="annotation.GO CELLULAR_COMPONENT" value="mitochondrial inner membrane"/>
      <att type="string" name="annotation.GO CELLULAR_COMPONENT" value="mitochondrion"/>
    </att>
    <att type="list" name="annotation.GO MOLECULAR_FUNCTION">
      <att type="string" name="annotation.GO MOLECULAR_FUNCTION" value="citrate transmembrane transporter activity"/>
      <att type="string" name="annotation.GO MOLECULAR_FUNCTION" value="protein binding"/>
      <att type="string" name="annotation.GO MOLECULAR_FUNCTION" value="tricarboxylic acid transmembrane transporter activity"/>
    </att>
    <graphics type="ELLIPSE" h="35.0" w="35.0" x="605.0248413085938" y="2175.973388671875" fill="#ffffff" width="2" outline="#000000"/>
  </node>
  <node label="SIM1" id="-435">
    <att type="list" name="BubbleRouter-CellularComponents">
      <att type="string" name="BubbleRouter-CellularComponents" value="nucleus"/>
    </att>
    <att type="integer" name="Gene ID" value="6492"/>
    <att type="string" name="Gene_name" value="SIM1"/>
    <att type="integer" name="HID" value="3715"/>
    <att type="string" name="Protein accession" value="NP_005059.2"/>
    <att type="integer" name="Protein gi" value="21614542"/>
    <att type="string" name="annotation.DB_Object_ID" value="P81133"/>
    <att type="string" name="annotation.DB_Object_Name" value="Single-minded homolog 1"/>
    <att type="list" name="annotation.GO BIOLOGICAL_PROCESS">
      <att type="string" name="annotation.GO BIOLOGICAL_PROCESS" value="cell differentiation"/>
      <att type="string" name="annotation.GO BIOLOGICAL_PROCESS" value="multicellular organismal development"/>
      <att type="string" name="annotation.GO BIOLOGICAL_PROCESS" value="nervous system development"/>
      <att type="string" name="annotation.GO BIOLOGICAL_PROCESS" value="regulation of transcription, DNA-dependent"/>
      <att type="string" name="annotation.GO BIOLOGICAL_PROCESS" value="ureteric bud development"/>
    </att>
    <att type="list" name="annotation.GO CELLULAR_COMPONENT">
      <att type="string" name="annotation.GO CELLULAR_COMPONENT" value="nucleus"/>
    </att>
    <att type="list" name="annotation.GO MOLECULAR_FUNCTION">
      <att type="string" name="annotation.GO MOLECULAR_FUNCTION" value="DNA binding"/>
      <att type="string" name="annotation.GO MOLECULAR_FUNCTION" value="protein heterodimerization activity"/>
      <att type="string" name="annotation.GO MOLECULAR_FUNCTION" value="sequence-specific DNA binding transcription factor activity"/>
      <att type="string" name="annotation.GO MOLECULAR_FUNCTION" value="signal transducer activity"/>
      <att type="string" name="annotation.GO MOLECULAR_FUNCTION" value="transcription regulator activity"/>
    </att>
    <graphics type="ELLIPSE" h="35.0" w="35.0" x="1476.64306640625" y="608.6470947265625" fill="#ffffff" width="2" outline="#000000"/>
  </node>
  <node label="SGTB" id="-890">
    <att type="integer" name="Gene ID" value="54557"/>
    <att type="string" name="Gene_name" value="SGTB"/>
    <att type="integer" name="HID" value="10409"/>
    <att type="string" name="Protein accession" value="NP_061945.1"/>
    <att type="integer" name="Protein gi" value="24308141"/>
    <graphics type="ELLIPSE" h="35.0" w="35.0" x="1197.87646484375" y="2229.947998046875" fill="#ffffff" width="2" outline="#000000"/>
  </node>
  <node label="SFXN5" id="-1134">
    <att type="list" name="BubbleRouter-CellularComponents">
      <att type="string" name="BubbleRouter-CellularComponents" value="mitochondrion"/>
    </att>
    <att type="integer" name="Gene ID" value="94097"/>
    <att type="string" name="Gene_name" value="SFXN5"/>
    <att type="integer" name="HID" value="16936"/>
    <att type="string" name="Protein accession" value="NP_653180.1"/>
    <att type="integer" name="Protein gi" value="21389351"/>
    <att type="string" name="annotation.DB_Object_ID" value="Q8TD22"/>
    <att type="string" name="annotation.DB_Object_Name" value="Sideroflexin-5"/>
    <att type="list" name="annotation.GO BIOLOGICAL_PROCESS">
      <att type="string" name="annotation.GO BIOLOGICAL_PROCESS" value="iron ion transport"/>
      <att type="string" name="annotation.GO BIOLOGICAL_PROCESS" value="transmembrane transport"/>
    </att>
    <att type="list" name="annotation.GO CELLULAR_COMPONENT">
      <att type="string" name="annotation.GO CELLULAR_COMPONENT" value="integral to membrane"/>
      <att type="string" name="annotation.GO CELLULAR_COMPONENT" value="membrane"/>
      <att type="string" name="annotation.GO CELLULAR_COMPONENT" value="mitochondrial inner membrane"/>
      <att type="string" name="annotation.GO CELLULAR_COMPONENT" value="mitochondrion"/>
    </att>
    <att type="list" name="annotation.GO MOLECULAR_FUNCTION">
      <att type="string" name="annotation.GO MOLECULAR_FUNCTION" value="cation transmembrane transporter activity"/>
    </att>
    <graphics type="ELLIPSE" h="35.0" w="35.0" x="830.1184692382812" y="2140.63525390625" fill="#ffffff" width="2" outline="#000000"/>
  </node>
  <node label="SERINC3" id="-434">
    <att type="list" name="BubbleRouter-CellularComponents">
      <att type="string" name="BubbleRouter-CellularComponents" value="cytoplasm"/>
      <att type="string" name="BubbleRouter-CellularComponents" value="extracellular region"/>
      <att type="string" name="BubbleRouter-CellularComponents" value="plasma membrane"/>
    </att>
    <att type="integer" name="Gene ID" value="10955"/>
    <att type="string" name="Gene_name" value="SERINC3"/>
    <att type="integer" name="HID" value="38230"/>
    <att type="string" name="Protein accession" value="NP_006802.1"/>
    <att type="integer" name="Protein gi" value="5803193"/>
    <att type="string" name="annotation.DB_Object_ID" value="Q13530"/>
    <att type="string" name="annotation.DB_Object_Name" value="Serine incorporator 3"/>
    <att type="list" name="annotation.GO BIOLOGICAL_PROCESS">
      <att type="string" name="annotation.GO BIOLOGICAL_PROCESS" value="induction of apoptosis"/>
    </att>
    <att type="list" name="annotation.GO CELLULAR_COMPONENT">
      <att type="string" name="annotation.GO CELLULAR_COMPONENT" value="Golgi apparatus"/>
      <att type="string" name="annotation.GO CELLULAR_COMPONENT" value="integral to membrane"/>
      <att type="string" name="annotation.GO CELLULAR_COMPONENT" value="plasma membrane"/>
    </att>
    <att type="list" name="annotation.GO MOLECULAR_FUNCTION">
      <att type="string" name="annotation.GO MOLECULAR_FUNCTION" value="protein binding"/>
    </att>
    <graphics type="ELLIPSE" h="35.0" w="35.0" x="832.241943359375" y="153.61753845214844" fill="#ffffff" width="2" outline="#000000"/>
  </node>
  <node label="SELS" id="-433">
    <att type="integer" name="Gene ID" value="55829"/>
    <att type="string" name="Gene_name" value="SELS"/>
    <att type="integer" name="HID" value="10200"/>
    <att type="string" name="Protein accession" value="NP_060915.2"/>
    <att type="integer" name="Protein gi" value="33285002"/>
    <att type="string" name="annotation.DB_Object_ID" value="Q9BQE4"/>
    <att type="string" name="annotation.DB_Object_Name" value="Selenoprotein S"/>
    <att type="list" name="annotation.GO BIOLOGICAL_PROCESS">
      <att type="string" name="annotation.GO BIOLOGICAL_PROCESS" value="ER overload response"/>
      <att type="string" name="annotation.GO BIOLOGICAL_PROCESS" value="ER-associated protein catabolic process"/>
      <att type="string" name="annotation.GO BIOLOGICAL_PROCESS" value="anti-apoptosis"/>
      <att type="string" name="annotation.GO BIOLOGICAL_PROCESS" value="cell redox homeostasis"/>
      <att type="string" name="annotation.GO BIOLOGICAL_PROCESS" value="endoplasmic reticulum unfolded protein response"/>
      <att type="string" name="annotation.GO BIOLOGICAL_PROCESS" value="establishment of protein localization"/>
      <att type="string" name="annotation.GO BIOLOGICAL_PROCESS" value="inflammatory response"/>
      <att type="string" name="annotation.GO BIOLOGICAL_PROCESS" value="negative regulation of interleukin-6 production"/>
      <att type="string" name="annotation.GO BIOLOGICAL_PROCESS" value="negative regulation of tumor necrosis factor production"/>
      <att type="string" name="annotation.GO BIOLOGICAL_PROCESS" value="response to glucose stimulus"/>
      <att type="string" name="annotation.GO BIOLOGICAL_PROCESS" value="response to redox state"/>
      <att type="string" name="annotation.GO BIOLOGICAL_PROCESS" value="retrograde protein transport, ER to cytosol"/>
    </att>
    <att type="list" name="annotation.GO CELLULAR_COMPONENT">
      <att type="string" name="annotation.GO CELLULAR_COMPONENT" value="endoplasmic reticulum"/>
      <att type="string" name="annotation.GO CELLULAR_COMPONENT" value="endoplasmic reticulum membrane"/>
      <att type="string" name="annotation.GO CELLULAR_COMPONENT" value="integral to endoplasmic reticulum membrane"/>
      <att type="string" name="annotation.GO CELLULAR_COMPONENT" value="integral to membrane"/>
      <att type="string" name="annotation.GO CELLULAR_COMPONENT" value="low-density lipoprotein particle"/>
      <att type="string" name="annotation.GO CELLULAR_COMPONENT" value="membrane"/>
      <att type="string" name="annotation.GO CELLULAR_COMPONENT" value="very-low-density lipoprotein particle"/>
    </att>
    <att type="list" name="annotation.GO MOLECULAR_FUNCTION">
      <att type="string" name="annotation.GO MOLECULAR_FUNCTION" value="antioxidant activity"/>
      <att type="string" name="annotation.GO MOLECULAR_FUNCTION" value="enzyme binding"/>
      <att type="string" name="annotation.GO MOLECULAR_FUNCTION" value="protein binding"/>
      <att type="string" name="annotation.GO MOLECULAR_FUNCTION" value="receptor activity"/>
      <att type="string" name="annotation.GO MOLECULAR_FUNCTION" value="selenium binding"/>
    </att>
    <graphics type="ELLIPSE" h="35.0" w="35.0" x="2553.958251953125" y="1826.8929443359375" fill="#ffffff" width="2" outline="#000000"/>
  </node>
  <node label="SEC24C" id="-736">
    <att type="list" name="BubbleRouter-CellularComponents">
      <att type="string" name="BubbleRouter-CellularComponents" value="cytoplasm"/>
      <att type="string" name="BubbleRouter-CellularComponents" value="endoplasmic reticulum"/>
    </att>
    <att type="integer" name="Gene ID" value="9632"/>
    <att type="string" name="Gene_name" value="SEC24C"/>
    <att type="integer" name="HID" value="3615"/>
    <att type="string" name="Protein accession" value="NP_004913.2"/>
    <att type="integer" name="Protein gi" value="38373669"/>
    <att type="string" name="annotation.DB_Object_ID" value="P53992"/>
    <att type="string" name="annotation.DB_Object_Name" value="Protein transport protein Sec24C"/>
    <att type="list" name="annotation.GO BIOLOGICAL_PROCESS">
      <att type="string" name="annotation.GO BIOLOGICAL_PROCESS" value="COPII vesicle coating"/>
      <att type="string" name="annotation.GO BIOLOGICAL_PROCESS" value="ER to Golgi vesicle-mediated transport"/>
      <att type="string" name="annotation.GO BIOLOGICAL_PROCESS" value="cellular membrane organization"/>
      <att type="string" name="annotation.GO BIOLOGICAL_PROCESS" value="cellular protein metabolic process"/>
      <att type="string" name="annotation.GO BIOLOGICAL_PROCESS" value="intracellular protein transport"/>
      <att type="string" name="annotation.GO BIOLOGICAL_PROCESS" value="post-translational protein modification"/>
      <att type="string" name="annotation.GO BIOLOGICAL_PROCESS" value="protein N-linked glycosylation via asparagine"/>
      <att type="string" name="annotation.GO BIOLOGICAL_PROCESS" value="vesicle-mediated transport"/>
    </att>
    <att type="list" name="annotation.GO CELLULAR_COMPONENT">
      <att type="string" name="annotation.GO CELLULAR_COMPONENT" value="COPII vesicle coat"/>
      <att type="string" name="annotation.GO CELLULAR_COMPONENT" value="ER to Golgi transport vesicle membrane"/>
      <att type="string" name="annotation.GO CELLULAR_COMPONENT" value="Golgi apparatus"/>
      <att type="string" name="annotation.GO CELLULAR_COMPONENT" value="Golgi membrane"/>
      <att type="string" name="annotation.GO CELLULAR_COMPONENT" value="cytoplasm"/>
      <att type="string" name="annotation.GO CELLULAR_COMPONENT" value="cytosol"/>
      <att type="string" name="annotation.GO CELLULAR_COMPONENT" value="endoplasmic reticulum"/>
      <att type="string" name="annotation.GO CELLULAR_COMPONENT" value="endoplasmic reticulum membrane"/>
      <att type="string" name="annotation.GO CELLULAR_COMPONENT" value="membrane"/>
      <att type="string" name="annotation.GO CELLULAR_COMPONENT" value="perinuclear region of cytoplasm"/>
    </att>
    <att type="list" name="annotation.GO MOLECULAR_FUNCTION">
      <att type="string" name="annotation.GO MOLECULAR_FUNCTION" value="molecular_function"/>
      <att type="string" name="annotation.GO MOLECULAR_FUNCTION" value="protein binding"/>
      <att type="string" name="annotation.GO MOLECULAR_FUNCTION" value="zinc ion binding"/>
    </att>
    <graphics type="ELLIPSE" h="35.0" w="35.0" x="2329.545654296875" y="2740.843994140625" fill="#ffffff" width="2" outline="#000000"/>
  </node>
  <node label="SEC24B" id="-737">
    <att type="list" name="BubbleRouter-CellularComponents">
      <att type="string" name="BubbleRouter-CellularComponents" value="cytoplasm"/>
      <att type="string" name="BubbleRouter-CellularComponents" value="endoplasmic reticulum"/>
    </att>
    <att type="integer" name="Gene ID" value="10427"/>
    <att type="string" name="Gene_name" value="SEC24B"/>
    <att type="integer" name="HID" value="55968"/>
    <att type="string" name="Protein accession" value="NP_006314.2"/>
    <att type="integer" name="Protein gi" value="112382212"/>
    <att type="string" name="annotation.DB_Object_ID" value="O95487"/>
    <att type="string" name="annotation.DB_Object_Name" value="Protein transport protein Sec24B"/>
    <att type="list" name="annotation.GO BIOLOGICAL_PROCESS">
      <att type="string" name="annotation.GO BIOLOGICAL_PROCESS" value="COPII vesicle coating"/>
      <att type="string" name="annotation.GO BIOLOGICAL_PROCESS" value="ER to Golgi vesicle-mediated transport"/>
      <att type="string" name="annotation.GO BIOLOGICAL_PROCESS" value="cellular membrane organization"/>
      <att type="string" name="annotation.GO BIOLOGICAL_PROCESS" value="cellular protein metabolic process"/>
      <att type="string" name="annotation.GO BIOLOGICAL_PROCESS" value="intracellular protein transport"/>
      <att type="string" name="annotation.GO BIOLOGICAL_PROCESS" value="post-translational protein modification"/>
      <att type="string" name="annotation.GO BIOLOGICAL_PROCESS" value="protein N-linked glycosylation via asparagine"/>
      <att type="string" name="annotation.GO BIOLOGICAL_PROCESS" value="vesicle-mediated transport"/>
    </att>
    <att type="list" name="annotation.GO CELLULAR_COMPONENT">
      <att type="string" name="annotation.GO CELLULAR_COMPONENT" value="COPII vesicle coat"/>
      <att type="string" name="annotation.GO CELLULAR_COMPONENT" value="ER to Golgi transport vesicle membrane"/>
      <att type="string" name="annotation.GO CELLULAR_COMPONENT" value="Golgi apparatus"/>
      <att type="string" name="annotation.GO CELLULAR_COMPONENT" value="Golgi membrane"/>
      <att type="string" name="annotation.GO CELLULAR_COMPONENT" value="cytoplasm"/>
      <att type="string" name="annotation.GO CELLULAR_COMPONENT" value="cytosol"/>
      <att type="string" name="annotation.GO CELLULAR_COMPONENT" value="endoplasmic reticulum"/>
      <att type="string" name="annotation.GO CELLULAR_COMPONENT" value="endoplasmic reticulum membrane"/>
      <att type="string" name="annotation.GO CELLULAR_COMPONENT" value="membrane"/>
      <att type="string" name="annotation.GO CELLULAR_COMPONENT" value="perinuclear region of cytoplasm"/>
    </att>
    <att type="list" name="annotation.GO MOLECULAR_FUNCTION">
      <att type="string" name="annotation.GO MOLECULAR_FUNCTION" value="protein binding"/>
      <att type="string" name="annotation.GO MOLECULAR_FUNCTION" value="transporter activity"/>
      <att type="string" name="annotation.GO MOLECULAR_FUNCTION" value="zinc ion binding"/>
    </att>
    <graphics type="ELLIPSE" h="35.0" w="35.0" x="586.1661376953125" y="609.7618408203125" fill="#ffffff" width="2" outline="#000000"/>
  </node>
  <node label="SDHD" id="-751">
    <att type="list" name="BubbleRouter-CellularComponents">
      <att type="string" name="BubbleRouter-CellularComponents" value="extracellular region"/>
      <att type="string" name="BubbleRouter-CellularComponents" value="mitochondrion"/>
    </att>
    <att type="list" name="BubbleRouter-GenMAPP_Pathways">
      <att type="string" name="BubbleRouter-GenMAPP_Pathways" value="Electron_Transport_Chain"/>
      <att type="string" name="BubbleRouter-GenMAPP_Pathways" value="Krebs-TCA_Cycle"/>
    </att>
    <att type="integer" name="Gene ID" value="6392"/>
    <att type="string" name="Gene_name" value="SDHD"/>
    <att type="integer" name="HID" value="37718"/>
    <att type="string" name="Protein accession" value="NP_002993.1"/>
    <att type="integer" name="Protein gi" value="4506865"/>
    <att type="string" name="annotation.DB_Object_ID" value="O14521"/>
    <att type="string" name="annotation.DB_Object_Name" value="Succinate dehydrogenase [ubiquinone] cytochrome b small subunit, mitochondrial"/>
    <att type="list" name="annotation.GO BIOLOGICAL_PROCESS">
      <att type="string" name="annotation.GO BIOLOGICAL_PROCESS" value="respiratory electron transport chain"/>
      <att type="string" name="annotation.GO BIOLOGICAL_PROCESS" value="transport"/>
      <att type="string" name="annotation.GO BIOLOGICAL_PROCESS" value="tricarboxylic acid cycle"/>
    </att>
    <att type="list" name="annotation.GO CELLULAR_COMPONENT">
      <att type="string" name="annotation.GO CELLULAR_COMPONENT" value="integral to membrane"/>
      <att type="string" name="annotation.GO CELLULAR_COMPONENT" value="membrane"/>
      <att type="string" name="annotation.GO CELLULAR_COMPONENT" value="mitochondrial envelope"/>
      <att type="string" name="annotation.GO CELLULAR_COMPONENT" value="mitochondrial inner membrane"/>
      <att type="string" name="annotation.GO CELLULAR_COMPONENT" value="mitochondrial respiratory chain complex II"/>
      <att type="string" name="annotation.GO CELLULAR_COMPONENT" value="mitochondrion"/>
    </att>
    <att type="list" name="annotation.GO MOLECULAR_FUNCTION">
      <att type="string" name="annotation.GO MOLECULAR_FUNCTION" value="electron carrier activity"/>
      <att type="string" name="annotation.GO MOLECULAR_FUNCTION" value="heme binding"/>
      <att type="string" name="annotation.GO MOLECULAR_FUNCTION" value="metal ion binding"/>
      <att type="string" name="annotation.GO MOLECULAR_FUNCTION" value="succinate dehydrogenase activity"/>
      <att type="string" name="annotation.GO MOLECULAR_FUNCTION" value="ubiquinone binding"/>
    </att>
    <graphics type="ELLIPSE" h="35.0" w="35.0" x="2523.223388671875" y="946.6005249023438" fill="#ffffff" width="2" outline="#000000"/>
  </node>
  <node label="SC4MOL" id="-982">
    <att type="list" name="BubbleRouter-CellularComponents">
      <att type="string" name="BubbleRouter-CellularComponents" value="endoplasmic reticulum"/>
      <att type="string" name="BubbleRouter-CellularComponents" value="plasma membrane"/>
    </att>
    <att type="list" name="BubbleRouter-GenMAPP_Pathways">
      <att type="string" name="BubbleRouter-GenMAPP_Pathways" value="Cholesterol_Biosynthesis"/>
    </att>
    <att type="integer" name="Gene ID" value="6307"/>
    <att type="string" name="Gene_name" value="SC4MOL"/>
    <att type="integer" name="HID" value="90891"/>
    <att type="string" name="Protein accession" value="NP_006736.1"/>
    <att type="integer" name="Protein gi" value="5803157"/>
    <att type="string" name="annotation.DB_Object_ID" value="Q15800"/>
    <att type="string" name="annotation.DB_Object_Name" value="C-4 methylsterol oxidase"/>
    <att type="list" name="annotation.GO BIOLOGICAL_PROCESS">
      <att type="string" name="annotation.GO BIOLOGICAL_PROCESS" value="cholesterol biosynthetic process"/>
      <att type="string" name="annotation.GO BIOLOGICAL_PROCESS" value="fatty acid biosynthetic process"/>
      <att type="string" name="annotation.GO BIOLOGICAL_PROCESS" value="fatty acid metabolic process"/>
      <att type="string" name="annotation.GO BIOLOGICAL_PROCESS" value="oxidation-reduction process"/>
      <att type="string" name="annotation.GO BIOLOGICAL_PROCESS" value="steroid metabolic process"/>
    </att>
    <att type="list" name="annotation.GO CELLULAR_COMPONENT">
      <att type="string" name="annotation.GO CELLULAR_COMPONENT" value="endoplasmic reticulum"/>
      <att type="string" name="annotation.GO CELLULAR_COMPONENT" value="endoplasmic reticulum membrane"/>
      <att type="string" name="annotation.GO CELLULAR_COMPONENT" value="integral to membrane"/>
      <att type="string" name="annotation.GO CELLULAR_COMPONENT" value="plasma membrane"/>
    </att>
    <att type="list" name="annotation.GO MOLECULAR_FUNCTION">
      <att type="string" name="annotation.GO MOLECULAR_FUNCTION" value="C-4 methylsterol oxidase activity"/>
      <att type="string" name="annotation.GO MOLECULAR_FUNCTION" value="iron ion binding"/>
      <att type="string" name="annotation.GO MOLECULAR_FUNCTION" value="oxidoreductase activity"/>
    </att>
    <graphics type="ELLIPSE" h="35.0" w="35.0" x="780.7650146484375" y="2212.917724609375" fill="#ffffff" width="2" outline="#000000"/>
  </node>
  <node label="DES" id="-552">
    <att type="list" name="BubbleRouter-CellularComponents">
      <att type="string" name="BubbleRouter-CellularComponents" value="cytoplasm"/>
      <att type="string" name="BubbleRouter-CellularComponents" value="intracellular"/>
      <att type="string" name="BubbleRouter-CellularComponents" value="plasma membrane"/>
    </att>
    <att type="list" name="BubbleRouter-GenMAPP_Pathways">
      <att type="string" name="BubbleRouter-GenMAPP_Pathways" value="Striated_muscle_contraction"/>
    </att>
    <att type="integer" name="Gene ID" value="1674"/>
    <att type="string" name="Gene_name" value="DES"/>
    <att type="integer" name="HID" value="56469"/>
    <att type="string" name="Protein accession" value="NP_001918.3"/>
    <att type="integer" name="Protein gi" value="55749932"/>
    <att type="string" name="annotation.DB_Object_ID" value="P17661"/>
    <att type="string" name="annotation.DB_Object_Name" value="Desmin"/>
    <att type="list" name="annotation.GO BIOLOGICAL_PROCESS">
      <att type="string" name="annotation.GO BIOLOGICAL_PROCESS" value="cytoskeleton organization"/>
      <att type="string" name="annotation.GO BIOLOGICAL_PROCESS" value="muscle contraction"/>
      <att type="string" name="annotation.GO BIOLOGICAL_PROCESS" value="muscle filament sliding"/>
      <att type="string" name="annotation.GO BIOLOGICAL_PROCESS" value="regulation of heart contraction"/>
    </att>
    <att type="list" name="annotation.GO CELLULAR_COMPONENT">
      <att type="string" name="annotation.GO CELLULAR_COMPONENT" value="Z disc"/>
      <att type="string" name="annotation.GO CELLULAR_COMPONENT" value="contractile fiber"/>
      <att type="string" name="annotation.GO CELLULAR_COMPONENT" value="cytoplasm"/>
      <att type="string" name="annotation.GO CELLULAR_COMPONENT" value="cytoskeleton"/>
      <att type="string" name="annotation.GO CELLULAR_COMPONENT" value="cytosol"/>
      <att type="string" name="annotation.GO CELLULAR_COMPONENT" value="insoluble fraction"/>
      <att type="string" name="annotation.GO CELLULAR_COMPONENT" value="intermediate filament"/>
      <att type="string" name="annotation.GO CELLULAR_COMPONENT" value="intracellular"/>
      <att type="string" name="annotation.GO CELLULAR_COMPONENT" value="sarcolemma"/>
      <att type="string" name="annotation.GO CELLULAR_COMPONENT" value="synapse"/>
      <att type="string" name="annotation.GO CELLULAR_COMPONENT" value="type III intermediate filament"/>
    </att>
    <att type="list" name="annotation.GO MOLECULAR_FUNCTION">
      <att type="string" name="annotation.GO MOLECULAR_FUNCTION" value="protein binding"/>
      <att type="string" name="annotation.GO MOLECULAR_FUNCTION" value="structural constituent of cytoskeleton"/>
    </att>
    <graphics type="ELLIPSE" h="35.0" w="35.0" x="2277.380859375" y="691.60302734375" fill="#ffffff" width="2" outline="#000000"/>
  </node>
  <node label="PLB1" id="-427">
    <att type="integer" name="Gene ID" value="151056"/>
    <att type="string" name="Gene_name" value="PLB1"/>
    <att type="integer" name="HID" value="82108"/>
    <att type="string" name="Protein accession" value="NP_694566.3"/>
    <att type="integer" name="Protein gi" value="76096366"/>
    <att type="string" name="annotation.DB_Object_ID" value="Q6P1J6"/>
    <att type="string" name="annotation.DB_Object_Name" value="Phospholipase B1, membrane-associated"/>
    <att type="list" name="annotation.GO BIOLOGICAL_PROCESS">
      <att type="string" name="annotation.GO BIOLOGICAL_PROCESS" value="lipid catabolic process"/>
      <att type="string" name="annotation.GO BIOLOGICAL_PROCESS" value="retinoid metabolic process"/>
      <att type="string" name="annotation.GO BIOLOGICAL_PROCESS" value="steroid metabolic process"/>
    </att>
    <att type="list" name="annotation.GO CELLULAR_COMPONENT">
      <att type="string" name="annotation.GO CELLULAR_COMPONENT" value="apical plasma membrane"/>
      <att type="string" name="annotation.GO CELLULAR_COMPONENT" value="integral to membrane"/>
      <att type="string" name="annotation.GO CELLULAR_COMPONENT" value="plasma membrane"/>
    </att>
    <att type="list" name="annotation.GO MOLECULAR_FUNCTION">
      <att type="string" name="annotation.GO MOLECULAR_FUNCTION" value="lipase activity"/>
      <att type="string" name="annotation.GO MOLECULAR_FUNCTION" value="lysophospholipase activity"/>
      <att type="string" name="annotation.GO MOLECULAR_FUNCTION" value="phospholipase A2 activity"/>
      <att type="string" name="annotation.GO MOLECULAR_FUNCTION" value="retinyl-palmitate esterase activity"/>
    </att>
    <graphics type="ELLIPSE" h="35.0" w="35.0" x="2319.48388671875" y="178.97572326660156" fill="#ffffff" width="2" outline="#000000"/>
  </node>
  <node label="RPL24" id="-735">
    <att type="list" name="BubbleRouter-CellularComponents">
      <att type="string" name="BubbleRouter-CellularComponents" value="cytoplasm"/>
      <att type="string" name="BubbleRouter-CellularComponents" value="intracellular"/>
    </att>
    <att type="list" name="BubbleRouter-GenMAPP_Pathways">
      <att type="string" name="BubbleRouter-GenMAPP_Pathways" value="Ribosomal_Proteins"/>
    </att>
    <att type="integer" name="Gene ID" value="6152"/>
    <att type="string" name="Gene_name" value="RPL24"/>
    <att type="integer" name="HID" value="763"/>
    <att type="string" name="Protein accession" value="NP_000977.1"/>
    <att type="integer" name="Protein gi" value="4506619"/>
    <att type="string" name="annotation.DB_Object_ID" value="P83731"/>
    <att type="string" name="annotation.DB_Object_Name" value="60S ribosomal protein L24"/>
    <att type="list" name="annotation.GO BIOLOGICAL_PROCESS">
      <att type="string" name="annotation.GO BIOLOGICAL_PROCESS" value="cellular protein metabolic process"/>
      <att type="string" name="annotation.GO BIOLOGICAL_PROCESS" value="endocrine pancreas development"/>
      <att type="string" name="annotation.GO BIOLOGICAL_PROCESS" value="exit from mitosis"/>
      <att type="string" name="annotation.GO BIOLOGICAL_PROCESS" value="gene expression"/>
      <att type="string" name="annotation.GO BIOLOGICAL_PROCESS" value="mitotic cell cycle G1/S transition checkpoint"/>
      <att type="string" name="annotation.GO BIOLOGICAL_PROCESS" value="optic nerve development"/>
      <att type="string" name="annotation.GO BIOLOGICAL_PROCESS" value="retina development in camera-type eye"/>
      <att type="string" name="annotation.GO BIOLOGICAL_PROCESS" value="retinal ganglion cell axon guidance"/>
      <att type="string" name="annotation.GO BIOLOGICAL_PROCESS" value="ribosomal large subunit assembly"/>
      <att type="string" name="annotation.GO BIOLOGICAL_PROCESS" value="translation"/>
      <att type="string" name="annotation.GO BIOLOGICAL_PROCESS" value="translational elongation"/>
      <att type="string" name="annotation.GO BIOLOGICAL_PROCESS" value="translational termination"/>
      <att type="string" name="annotation.GO BIOLOGICAL_PROCESS" value="viral infectious cycle"/>
      <att type="string" name="annotation.GO BIOLOGICAL_PROCESS" value="viral reproduction"/>
      <att type="string" name="annotation.GO BIOLOGICAL_PROCESS" value="viral transcription"/>
    </att>
    <att type="list" name="annotation.GO CELLULAR_COMPONENT">
      <att type="string" name="annotation.GO CELLULAR_COMPONENT" value="cytosol"/>
      <att type="string" name="annotation.GO CELLULAR_COMPONENT" value="cytosolic large ribosomal subunit"/>
      <att type="string" name="annotation.GO CELLULAR_COMPONENT" value="intracellular"/>
      <att type="string" name="annotation.GO CELLULAR_COMPONENT" value="ribosome"/>
    </att>
    <att type="list" name="annotation.GO MOLECULAR_FUNCTION">
      <att type="string" name="annotation.GO MOLECULAR_FUNCTION" value="RNA binding"/>
      <att type="string" name="annotation.GO MOLECULAR_FUNCTION" value="protein binding"/>
      <att type="string" name="annotation.GO MOLECULAR_FUNCTION" value="structural constituent of ribosome"/>
    </att>
    <graphics type="ELLIPSE" h="35.0" w="35.00006103515625" x="1024.3628845214844" y="182.7165985107422" fill="#ffffff" width="2" outline="#000000"/>
  </node>
  <node label="RNF2" id="-821">
    <att type="list" name="BubbleRouter-CellularComponents">
      <att type="string" name="BubbleRouter-CellularComponents" value="intracellular"/>
      <att type="string" name="BubbleRouter-CellularComponents" value="nucleus"/>
    </att>
    <att type="integer" name="Gene ID" value="6045"/>
    <att type="string" name="Gene_name" value="RNF2"/>
    <att type="integer" name="HID" value="2199"/>
    <att type="string" name="Protein accession" value="NP_009143.1"/>
    <att type="integer" name="Protein gi" value="6005747"/>
    <att type="string" name="annotation.DB_Object_ID" value="Q99496"/>
    <att type="string" name="annotation.DB_Object_Name" value="E3 ubiquitin-protein ligase RING2"/>
    <att type="list" name="annotation.GO BIOLOGICAL_PROCESS">
      <att type="string" name="annotation.GO BIOLOGICAL_PROCESS" value="anterior/posterior axis specification"/>
      <att type="string" name="annotation.GO BIOLOGICAL_PROCESS" value="gastrulation with mouth forming second"/>
      <att type="string" name="annotation.GO BIOLOGICAL_PROCESS" value="histone ubiquitination"/>
      <att type="string" name="annotation.GO BIOLOGICAL_PROCESS" value="mitotic cell cycle"/>
      <att type="string" name="annotation.GO BIOLOGICAL_PROCESS" value="negative regulation of transcription from RNA polymerase II promoter"/>
      <att type="string" name="annotation.GO BIOLOGICAL_PROCESS" value="regulation of transcription"/>
    </att>
    <att type="list" name="annotation.GO CELLULAR_COMPONENT">
      <att type="string" name="annotation.GO CELLULAR_COMPONENT" value="MLL1 complex"/>
      <att type="string" name="annotation.GO CELLULAR_COMPONENT" value="PcG protein complex"/>
      <att type="string" name="annotation.GO CELLULAR_COMPONENT" value="chromosome"/>
      <att type="string" name="annotation.GO CELLULAR_COMPONENT" value="nuclear body"/>
      <att type="string" name="annotation.GO CELLULAR_COMPONENT" value="nucleolus"/>
      <att type="string" name="annotation.GO CELLULAR_COMPONENT" value="nucleus"/>
      <att type="string" name="annotation.GO CELLULAR_COMPONENT" value="sex chromatin"/>
      <att type="string" name="annotation.GO CELLULAR_COMPONENT" value="ubiquitin ligase complex"/>
    </att>
    <att type="list" name="annotation.GO MOLECULAR_FUNCTION">
      <att type="string" name="annotation.GO MOLECULAR_FUNCTION" value="RING-like zinc finger domain binding"/>
      <att type="string" name="annotation.GO MOLECULAR_FUNCTION" value="chromatin binding"/>
      <att type="string" name="annotation.GO MOLECULAR_FUNCTION" value="ligase activity"/>
      <att type="string" name="annotation.GO MOLECULAR_FUNCTION" value="metal ion binding"/>
      <att type="string" name="annotation.GO MOLECULAR_FUNCTION" value="protein binding"/>
      <att type="string" name="annotation.GO MOLECULAR_FUNCTION" value="transcription repressor activity"/>
      <att type="string" name="annotation.GO MOLECULAR_FUNCTION" value="ubiquitin-protein ligase activity"/>
      <att type="string" name="annotation.GO MOLECULAR_FUNCTION" value="zinc ion binding"/>
    </att>
    <graphics type="ELLIPSE" h="35.0" w="35.0" x="2640.379150390625" y="2400.393798828125" fill="#ffffff" width="2" outline="#000000"/>
  </node>
  <node label="RIPK3" id="-569">
    <att type="list" name="BubbleRouter-CellularComponents">
      <att type="string" name="BubbleRouter-CellularComponents" value="intracellular"/>
    </att>
    <att type="list" name="BubbleRouter-GenMAPP_Pathways">
      <att type="string" name="BubbleRouter-GenMAPP_Pathways" value="TNF-alpha-NF-kB_NetPath_9"/>
    </att>
    <att type="integer" name="Gene ID" value="11035"/>
    <att type="string" name="Gene_name" value="RIPK3"/>
    <att type="integer" name="HID" value="31410"/>
    <att type="string" name="Protein accession" value="NP_006862.2"/>
    <att type="integer" name="Protein gi" value="40254844"/>
    <att type="string" name="annotation.DB_Object_ID" value="Q9Y572"/>
    <att type="string" name="annotation.DB_Object_Name" value="Receptor-interacting serine/threonine-protein kinase 3"/>
    <att type="list" name="annotation.GO BIOLOGICAL_PROCESS">
      <att type="string" name="annotation.GO BIOLOGICAL_PROCESS" value="I-kappaB kinase/NF-kappaB cascade"/>
      <att type="string" name="annotation.GO BIOLOGICAL_PROCESS" value="apoptosis"/>
      <att type="string" name="annotation.GO BIOLOGICAL_PROCESS" value="induction of apoptosis by extracellular signals"/>
      <att type="string" name="annotation.GO BIOLOGICAL_PROCESS" value="protein modification process"/>
      <att type="string" name="annotation.GO BIOLOGICAL_PROCESS" value="protein phosphorylation"/>
      <att type="string" name="annotation.GO BIOLOGICAL_PROCESS" value="signal transduction"/>
    </att>
    <att type="list" name="annotation.GO CELLULAR_COMPONENT">
      <att type="string" name="annotation.GO CELLULAR_COMPONENT" value="cytoplasm"/>
      <att type="string" name="annotation.GO CELLULAR_COMPONENT" value="intracellular"/>
    </att>
    <att type="list" name="annotation.GO MOLECULAR_FUNCTION">
      <att type="string" name="annotation.GO MOLECULAR_FUNCTION" value="ATP binding"/>
      <att type="string" name="annotation.GO MOLECULAR_FUNCTION" value="NF-kappaB-inducing kinase activity"/>
      <att type="string" name="annotation.GO MOLECULAR_FUNCTION" value="nucleotide binding"/>
      <att type="string" name="annotation.GO MOLECULAR_FUNCTION" value="protein binding"/>
      <att type="string" name="annotation.GO MOLECULAR_FUNCTION" value="protein kinase activity"/>
      <att type="string" name="annotation.GO MOLECULAR_FUNCTION" value="protein serine/threonine kinase activity"/>
      <att type="string" name="annotation.GO MOLECULAR_FUNCTION" value="transcription coactivator activity"/>
      <att type="string" name="annotation.GO MOLECULAR_FUNCTION" value="transferase activity"/>
    </att>
    <graphics type="ELLIPSE" h="35.0" w="35.0" x="1620.17919921875" y="1558.6932373046875" fill="#ffffff" width="2" outline="#000000"/>
  </node>
  <node label="RICTOR" id="-428">
    <att type="integer" name="Gene ID" value="253260"/>
    <att type="string" name="Gene_name" value="RICTOR"/>
    <att type="integer" name="HID" value="34317"/>
    <att type="string" name="Protein accession" value="NP_689969.2"/>
    <att type="integer" name="Protein gi" value="59891448"/>
    <att type="string" name="annotation.DB_Object_ID" value="Q6R327"/>
    <att type="string" name="annotation.DB_Object_Name" value="Rapamycin-insensitive companion of mTOR"/>
    <att type="list" name="annotation.GO BIOLOGICAL_PROCESS">
      <att type="string" name="annotation.GO BIOLOGICAL_PROCESS" value="T cell costimulation"/>
      <att type="string" name="annotation.GO BIOLOGICAL_PROCESS" value="actin cytoskeleton reorganization"/>
      <att type="string" name="annotation.GO BIOLOGICAL_PROCESS" value="embryo development"/>
      <att type="string" name="annotation.GO BIOLOGICAL_PROCESS" value="intracellular signaling pathway"/>
      <att type="string" name="annotation.GO BIOLOGICAL_PROCESS" value="nerve growth factor receptor signaling pathway"/>
      <att type="string" name="annotation.GO BIOLOGICAL_PROCESS" value="phosphoinositide-mediated signaling"/>
      <att type="string" name="annotation.GO BIOLOGICAL_PROCESS" value="positive regulation of TOR signaling cascade"/>
      <att type="string" name="annotation.GO BIOLOGICAL_PROCESS" value="regulation of actin cytoskeleton organization"/>
      <att type="string" name="annotation.GO BIOLOGICAL_PROCESS" value="regulation of protein kinase B signaling cascade"/>
    </att>
    <att type="list" name="annotation.GO CELLULAR_COMPONENT">
      <att type="string" name="annotation.GO CELLULAR_COMPONENT" value="TORC2 complex"/>
      <att type="string" name="annotation.GO CELLULAR_COMPONENT" value="cytosol"/>
    </att>
    <att type="list" name="annotation.GO MOLECULAR_FUNCTION">
      <att type="string" name="annotation.GO MOLECULAR_FUNCTION" value="protein binding"/>
    </att>
    <graphics type="ELLIPSE" h="34.99993896484375" w="35.0" x="1512.0582275390625" y="1012.0465393066406" fill="#ffffff" width="2" outline="#000000"/>
  </node>
  <node label="RGS13" id="-820">
    <att type="list" name="BubbleRouter-CellularComponents">
      <att type="string" name="BubbleRouter-CellularComponents" value="cytoplasm"/>
      <att type="string" name="BubbleRouter-CellularComponents" value="nucleus"/>
      <att type="string" name="BubbleRouter-CellularComponents" value="plasma membrane"/>
    </att>
    <att type="integer" name="Gene ID" value="6003"/>
    <att type="string" name="Gene_name" value="RGS13"/>
    <att type="integer" name="HID" value="14774"/>
    <att type="string" name="Protein accession" value="NP_002918.1"/>
    <att type="integer" name="Protein gi" value="4506511"/>
    <att type="string" name="annotation.DB_Object_ID" value="O14921"/>
    <att type="string" name="annotation.DB_Object_Name" value="Regulator of G-protein signaling 13"/>
    <att type="list" name="annotation.GO BIOLOGICAL_PROCESS">
      <att type="string" name="annotation.GO BIOLOGICAL_PROCESS" value="negative regulation of G-protein coupled receptor protein signaling pathway"/>
      <att type="string" name="annotation.GO BIOLOGICAL_PROCESS" value="negative regulation of signal transduction"/>
      <att type="string" name="annotation.GO BIOLOGICAL_PROCESS" value="regulation of G-protein coupled receptor protein signaling pathway"/>
    </att>
    <att type="list" name="annotation.GO CELLULAR_COMPONENT">
      <att type="string" name="annotation.GO CELLULAR_COMPONENT" value="cytoplasm"/>
      <att type="string" name="annotation.GO CELLULAR_COMPONENT" value="cytosol"/>
      <att type="string" name="annotation.GO CELLULAR_COMPONENT" value="nucleus"/>
      <att type="string" name="annotation.GO CELLULAR_COMPONENT" value="plasma membrane"/>
    </att>
    <att type="list" name="annotation.GO MOLECULAR_FUNCTION">
      <att type="string" name="annotation.GO MOLECULAR_FUNCTION" value="GTPase activator activity"/>
      <att type="string" name="annotation.GO MOLECULAR_FUNCTION" value="signal transducer activity"/>
    </att>
    <graphics type="ELLIPSE" h="35.0" w="35.0" x="892.472412109375" y="3121.511962890625" fill="#ffffff" width="2" outline="#000000"/>
  </node>
  <node label="RFXANK" id="-756">
    <att type="list" name="BubbleRouter-CellularComponents">
      <att type="string" name="BubbleRouter-CellularComponents" value="cytoplasm"/>
      <att type="string" name="BubbleRouter-CellularComponents" value="nucleus"/>
    </att>
    <att type="list" name="BubbleRouter-GenMAPP_Pathways">
      <att type="string" name="BubbleRouter-GenMAPP_Pathways" value="EGFR1_NetPath_4"/>
    </att>
    <att type="integer" name="Gene ID" value="8625"/>
    <att type="string" name="Gene_name" value="RFXANK"/>
    <att type="integer" name="HID" value="2760"/>
    <att type="string" name="Protein accession" value="NP_003712.1"/>
    <att type="integer" name="Protein gi" value="4506499"/>
    <att type="string" name="annotation.DB_Object_ID" value="O14593"/>
    <att type="string" name="annotation.DB_Object_Name" value="DNA-binding protein RFXANK"/>
    <att type="list" name="annotation.GO BIOLOGICAL_PROCESS">
      <att type="string" name="annotation.GO BIOLOGICAL_PROCESS" value="Ras protein signal transduction"/>
      <att type="string" name="annotation.GO BIOLOGICAL_PROCESS" value="positive regulation of transcription from RNA polymerase II promoter"/>
      <att type="string" name="annotation.GO BIOLOGICAL_PROCESS" value="regulation of transcription"/>
    </att>
    <att type="list" name="annotation.GO CELLULAR_COMPONENT">
      <att type="string" name="annotation.GO CELLULAR_COMPONENT" value="cytoplasm"/>
      <att type="string" name="annotation.GO CELLULAR_COMPONENT" value="nucleus"/>
    </att>
    <att type="list" name="annotation.GO MOLECULAR_FUNCTION">
      <att type="string" name="annotation.GO MOLECULAR_FUNCTION" value="DNA binding"/>
      <att type="string" name="annotation.GO MOLECULAR_FUNCTION" value="histone deacetylase binding"/>
      <att type="string" name="annotation.GO MOLECULAR_FUNCTION" value="protein binding"/>
      <att type="string" name="annotation.GO MOLECULAR_FUNCTION" value="sequence-specific DNA binding transcription factor activity"/>
      <att type="string" name="annotation.GO MOLECULAR_FUNCTION" value="transcription cofactor activity"/>
    </att>
    <graphics type="ELLIPSE" h="35.0" w="35.000030517578125" x="504.28977966308594" y="225.0902099609375" fill="#ffffff" width="2" outline="#000000"/>
  </node>
  <node label="RASGRF1" id="-819">
    <att type="list" name="BubbleRouter-CellularComponents">
      <att type="string" name="BubbleRouter-CellularComponents" value="intracellular"/>
      <att type="string" name="BubbleRouter-CellularComponents" value="plasma membrane"/>
    </att>
    <att type="list" name="BubbleRouter-GenMAPP_Pathways">
      <att type="string" name="BubbleRouter-GenMAPP_Pathways" value="p38_MAPK_signaling_pathway"/>
    </att>
    <att type="integer" name="Gene ID" value="5923"/>
    <att type="string" name="Gene_name" value="RASGRF1"/>
    <att type="integer" name="HID" value="74972"/>
    <att type="string" name="Protein accession" value="NP_002882.3"/>
    <att type="integer" name="Protein gi" value="24797099"/>
    <att type="string" name="annotation.DB_Object_ID" value="Q13972"/>
    <att type="string" name="annotation.DB_Object_Name" value="Ras-specific guanine nucleotide-releasing factor 1"/>
    <att type="list" name="annotation.GO BIOLOGICAL_PROCESS">
      <att type="string" name="annotation.GO BIOLOGICAL_PROCESS" value="activation of Rac GTPase activity"/>
      <att type="string" name="annotation.GO BIOLOGICAL_PROCESS" value="apoptosis"/>
      <att type="string" name="annotation.GO BIOLOGICAL_PROCESS" value="cell proliferation"/>
      <att type="string" name="annotation.GO BIOLOGICAL_PROCESS" value="induction of apoptosis by extracellular signals"/>
      <att type="string" name="annotation.GO BIOLOGICAL_PROCESS" value="long-term memory"/>
      <att type="string" name="annotation.GO BIOLOGICAL_PROCESS" value="nerve growth factor receptor signaling pathway"/>
      <att type="string" name="annotation.GO BIOLOGICAL_PROCESS" value="neuron projection development"/>
      <att type="string" name="annotation.GO BIOLOGICAL_PROCESS" value="positive regulation of Ras GTPase activity"/>
      <att type="string" name="annotation.GO BIOLOGICAL_PROCESS" value="regulation of Rac protein signal transduction"/>
      <att type="string" name="annotation.GO BIOLOGICAL_PROCESS" value="regulation of Ras protein signal transduction"/>
      <att type="string" name="annotation.GO BIOLOGICAL_PROCESS" value="regulation of Rho protein signal transduction"/>
      <att type="string" name="annotation.GO BIOLOGICAL_PROCESS" value="regulation of neuronal synaptic plasticity"/>
      <att type="string" name="annotation.GO BIOLOGICAL_PROCESS" value="regulation of small GTPase mediated signal transduction"/>
      <att type="string" name="annotation.GO BIOLOGICAL_PROCESS" value="signal transduction"/>
      <att type="string" name="annotation.GO BIOLOGICAL_PROCESS" value="small GTPase mediated signal transduction"/>
      <att type="string" name="annotation.GO BIOLOGICAL_PROCESS" value="synaptic transmission"/>
    </att>
    <att type="list" name="annotation.GO CELLULAR_COMPONENT">
      <att type="string" name="annotation.GO CELLULAR_COMPONENT" value="cytosol"/>
      <att type="string" name="annotation.GO CELLULAR_COMPONENT" value="growth cone"/>
      <att type="string" name="annotation.GO CELLULAR_COMPONENT" value="intracellular"/>
      <att type="string" name="annotation.GO CELLULAR_COMPONENT" value="plasma membrane"/>
      <att type="string" name="annotation.GO CELLULAR_COMPONENT" value="synaptosome"/>
    </att>
    <att type="list" name="annotation.GO MOLECULAR_FUNCTION">
      <att type="string" name="annotation.GO MOLECULAR_FUNCTION" value="Ras guanyl-nucleotide exchange factor activity"/>
      <att type="string" name="annotation.GO MOLECULAR_FUNCTION" value="Rho guanyl-nucleotide exchange factor activity"/>
      <att type="string" name="annotation.GO MOLECULAR_FUNCTION" value="glutamate receptor binding"/>
      <att type="string" name="annotation.GO MOLECULAR_FUNCTION" value="guanyl-nucleotide exchange factor activity"/>
    </att>
    <graphics type="ELLIPSE" h="35.0" w="35.0" x="2845.938232421875" y="2265.68408203125" fill="#ffffff" width="2" outline="#000000"/>
  </node>
  <node label="RARG" id="-570">
    <att type="list" name="BubbleRouter-CellularComponents">
      <att type="string" name="BubbleRouter-CellularComponents" value="intracellular"/>
      <att type="string" name="BubbleRouter-CellularComponents" value="nucleus"/>
    </att>
    <att type="list" name="BubbleRouter-GenMAPP_Pathways">
      <att type="string" name="BubbleRouter-GenMAPP_Pathways" value="Nuclear_Receptors"/>
      <att type="string" name="BubbleRouter-GenMAPP_Pathways" value="Nuclear_receptors_in_lipid_metabolism_and_toxicity"/>
    </att>
    <att type="integer" name="Gene ID" value="5916"/>
    <att type="string" name="Gene_name" value="RARG"/>
    <att type="integer" name="HID" value="20263"/>
    <att type="string" name="Protein accession" value="NP_000957.1"/>
    <att type="integer" name="Protein gi" value="4506423"/>
    <att type="string" name="annotation.DB_Object_ID" value="P13631"/>
    <att type="string" name="annotation.DB_Object_Name" value="Retinoic acid receptor gamma"/>
    <att type="list" name="annotation.GO BIOLOGICAL_PROCESS">
      <att type="string" name="annotation.GO BIOLOGICAL_PROCESS" value="Harderian gland development"/>
      <att type="string" name="annotation.GO BIOLOGICAL_PROCESS" value="anterior/posterior pattern formation"/>
      <att type="string" name="annotation.GO BIOLOGICAL_PROCESS" value="bone morphogenesis"/>
      <att type="string" name="annotation.GO BIOLOGICAL_PROCESS" value="canonical Wnt receptor signaling pathway"/>
      <att type="string" name="annotation.GO BIOLOGICAL_PROCESS" value="embryonic eye morphogenesis"/>
      <att type="string" name="annotation.GO BIOLOGICAL_PROCESS" value="embryonic hindlimb morphogenesis"/>
      <att type="string" name="annotation.GO BIOLOGICAL_PROCESS" value="epithelium development"/>
      <att type="string" name="annotation.GO BIOLOGICAL_PROCESS" value="gene expression"/>
      <att type="string" name="annotation.GO BIOLOGICAL_PROCESS" value="negative regulation of cartilage development"/>
      <att type="string" name="annotation.GO BIOLOGICAL_PROCESS" value="negative regulation of cell proliferation"/>
      <att type="string" name="annotation.GO BIOLOGICAL_PROCESS" value="negative regulation of chondrocyte differentiation"/>
      <att type="string" name="annotation.GO BIOLOGICAL_PROCESS" value="negative regulation of transcription from RNA polymerase II promoter"/>
      <att type="string" name="annotation.GO BIOLOGICAL_PROCESS" value="positive regulation of apoptosis"/>
      <att type="string" name="annotation.GO BIOLOGICAL_PROCESS" value="positive regulation of programmed cell death"/>
      <att type="string" name="annotation.GO BIOLOGICAL_PROCESS" value="positive regulation of transcription from RNA polymerase II promoter"/>
      <att type="string" name="annotation.GO BIOLOGICAL_PROCESS" value="prostate gland epithelium morphogenesis"/>
      <att type="string" name="annotation.GO BIOLOGICAL_PROCESS" value="regulation of cell size"/>
      <att type="string" name="annotation.GO BIOLOGICAL_PROCESS" value="regulation of transcription from RNA polymerase II promoter by nuclear hormone receptor"/>
      <att type="string" name="annotation.GO BIOLOGICAL_PROCESS" value="regulation of transcription, DNA-dependent"/>
      <att type="string" name="annotation.GO BIOLOGICAL_PROCESS" value="reproductive structure development"/>
      <att type="string" name="annotation.GO BIOLOGICAL_PROCESS" value="response to retinoic acid"/>
      <att type="string" name="annotation.GO BIOLOGICAL_PROCESS" value="retinoic acid receptor signaling pathway"/>
      <att type="string" name="annotation.GO BIOLOGICAL_PROCESS" value="trachea cartilage development"/>
    </att>
    <att type="list" name="annotation.GO CELLULAR_COMPONENT">
      <att type="string" name="annotation.GO CELLULAR_COMPONENT" value="integral to membrane"/>
      <att type="string" name="annotation.GO CELLULAR_COMPONENT" value="nucleoplasm"/>
      <att type="string" name="annotation.GO CELLULAR_COMPONENT" value="nucleus"/>
      <att type="string" name="annotation.GO CELLULAR_COMPONENT" value="transcription factor complex"/>
    </att>
    <att type="list" name="annotation.GO MOLECULAR_FUNCTION">
      <att type="string" name="annotation.GO MOLECULAR_FUNCTION" value="DNA binding"/>
      <att type="string" name="annotation.GO MOLECULAR_FUNCTION" value="metal ion binding"/>
      <att type="string" name="annotation.GO MOLECULAR_FUNCTION" value="protein binding"/>
      <att type="string" name="annotation.GO MOLECULAR_FUNCTION" value="retinoic acid receptor activity"/>
      <att type="string" name="annotation.GO MOLECULAR_FUNCTION" value="retinoid X receptor binding"/>
      <att type="string" name="annotation.GO MOLECULAR_FUNCTION" value="sequence-specific DNA binding"/>
      <att type="string" name="annotation.GO MOLECULAR_FUNCTION" value="sequence-specific DNA binding transcription factor activity"/>
      <att type="string" name="annotation.GO MOLECULAR_FUNCTION" value="steroid hormone receptor activity"/>
      <att type="string" name="annotation.GO MOLECULAR_FUNCTION" value="zinc ion binding"/>
    </att>
    <graphics type="ELLIPSE" h="35.0" w="35.0" x="2840.900146484375" y="2070.33935546875" fill="#ffffff" width="2" outline="#000000"/>
  </node>
  <node label="TCEB3" id="-423">
    <att type="list" name="BubbleRouter-CellularComponents">
      <att type="string" name="BubbleRouter-CellularComponents" value="nucleus"/>
    </att>
    <att type="integer" name="Gene ID" value="6924"/>
    <att type="string" name="Gene_name" value="TCEB3"/>
    <att type="integer" name="HID" value="37746"/>
    <att type="string" name="Protein accession" value="NP_003189.2"/>
    <att type="integer" name="Protein gi" value="208022641"/>
    <att type="string" name="annotation.DB_Object_ID" value="Q14241"/>
    <att type="string" name="annotation.DB_Object_Name" value="Transcription elongation factor B polypeptide 3"/>
    <att type="list" name="annotation.GO BIOLOGICAL_PROCESS">
      <att type="string" name="annotation.GO BIOLOGICAL_PROCESS" value="gene expression"/>
      <att type="string" name="annotation.GO BIOLOGICAL_PROCESS" value="positive regulation of viral transcription"/>
      <att type="string" name="annotation.GO BIOLOGICAL_PROCESS" value="regulation of transcription from RNA polymerase II promoter"/>
      <att type="string" name="annotation.GO BIOLOGICAL_PROCESS" value="transcription"/>
      <att type="string" name="annotation.GO BIOLOGICAL_PROCESS" value="transcription elongation from RNA polymerase II promoter"/>
      <att type="string" name="annotation.GO BIOLOGICAL_PROCESS" value="transcription from RNA polymerase II promoter"/>
      <att type="string" name="annotation.GO BIOLOGICAL_PROCESS" value="viral reproduction"/>
    </att>
    <att type="list" name="annotation.GO CELLULAR_COMPONENT">
      <att type="string" name="annotation.GO CELLULAR_COMPONENT" value="integral to membrane"/>
      <att type="string" name="annotation.GO CELLULAR_COMPONENT" value="nucleoplasm"/>
      <att type="string" name="annotation.GO CELLULAR_COMPONENT" value="nucleus"/>
      <att type="string" name="annotation.GO CELLULAR_COMPONENT" value="transcription elongation factor complex"/>
    </att>
    <att type="list" name="annotation.GO MOLECULAR_FUNCTION">
      <att type="string" name="annotation.GO MOLECULAR_FUNCTION" value="DNA binding"/>
      <att type="string" name="annotation.GO MOLECULAR_FUNCTION" value="RNA polymerase II transcription elongation factor activity"/>
      <att type="string" name="annotation.GO MOLECULAR_FUNCTION" value="RNA polymerase II transcription factor activity"/>
      <att type="string" name="annotation.GO MOLECULAR_FUNCTION" value="translation elongation factor activity"/>
    </att>
    <graphics type="ELLIPSE" h="35.0" w="35.0" x="2781.50830078125" y="1319.901611328125" fill="#ffffff" width="2" outline="#000000"/>
  </node>
  <node label="RALA" id="-787">
    <att type="list" name="BubbleRouter-CellularComponents">
      <att type="string" name="BubbleRouter-CellularComponents" value="intracellular"/>
    </att>
    <att type="integer" name="Gene ID" value="5898"/>
    <att type="string" name="Gene_name" value="RALA"/>
    <att type="integer" name="HID" value="3942"/>
    <att type="string" name="Protein accession" value="NP_005393.2"/>
    <att type="integer" name="Protein gi" value="33946329"/>
    <att type="string" name="annotation.DB_Object_ID" value="P11233"/>
    <att type="string" name="annotation.DB_Object_Name" value="Ras-related protein Ral-A"/>
    <att type="list" name="annotation.GO BIOLOGICAL_PROCESS">
      <att type="string" name="annotation.GO BIOLOGICAL_PROCESS" value="Ras protein signal transduction"/>
      <att type="string" name="annotation.GO BIOLOGICAL_PROCESS" value="actin cytoskeleton reorganization"/>
      <att type="string" name="annotation.GO BIOLOGICAL_PROCESS" value="cell cycle"/>
      <att type="string" name="annotation.GO BIOLOGICAL_PROCESS" value="chemotaxis"/>
      <att type="string" name="annotation.GO BIOLOGICAL_PROCESS" value="cytokinesis"/>
      <att type="string" name="annotation.GO BIOLOGICAL_PROCESS" value="interspecies interaction between organisms"/>
      <att type="string" name="annotation.GO BIOLOGICAL_PROCESS" value="intracellular signaling pathway"/>
      <att type="string" name="annotation.GO BIOLOGICAL_PROCESS" value="membrane raft localization"/>
      <att type="string" name="annotation.GO BIOLOGICAL_PROCESS" value="nerve growth factor receptor signaling pathway"/>
      <att type="string" name="annotation.GO BIOLOGICAL_PROCESS" value="positive regulation of filopodium assembly"/>
      <att type="string" name="annotation.GO BIOLOGICAL_PROCESS" value="regulation of exocytosis"/>
      <att type="string" name="annotation.GO BIOLOGICAL_PROCESS" value="signal transduction"/>
    </att>
    <att type="list" name="annotation.GO CELLULAR_COMPONENT">
      <att type="string" name="annotation.GO CELLULAR_COMPONENT" value="cell surface"/>
      <att type="string" name="annotation.GO CELLULAR_COMPONENT" value="cleavage furrow"/>
      <att type="string" name="annotation.GO CELLULAR_COMPONENT" value="cytosol"/>
      <att type="string" name="annotation.GO CELLULAR_COMPONENT" value="endocytic vesicle"/>
      <att type="string" name="annotation.GO CELLULAR_COMPONENT" value="intracellular"/>
      <att type="string" name="annotation.GO CELLULAR_COMPONENT" value="midbody"/>
      <att type="string" name="annotation.GO CELLULAR_COMPONENT" value="plasma membrane"/>
    </att>
    <att type="list" name="annotation.GO MOLECULAR_FUNCTION">
      <att type="string" name="annotation.GO MOLECULAR_FUNCTION" value="Edg-2 lysophosphatidic acid receptor binding"/>
      <att type="string" name="annotation.GO MOLECULAR_FUNCTION" value="GTP binding"/>
      <att type="string" name="annotation.GO MOLECULAR_FUNCTION" value="GTPase activity"/>
      <att type="string" name="annotation.GO MOLECULAR_FUNCTION" value="nucleotide binding"/>
      <att type="string" name="annotation.GO MOLECULAR_FUNCTION" value="protein binding"/>
    </att>
    <graphics type="ELLIPSE" h="35.0" w="35.0" x="565.4483642578125" y="169.85609436035156" fill="#ffffff" width="2" outline="#000000"/>
  </node>
  <node label="RAE1" id="-399">
    <att type="list" name="BubbleRouter-CellularComponents">
      <att type="string" name="BubbleRouter-CellularComponents" value="cytoplasm"/>
      <att type="string" name="BubbleRouter-CellularComponents" value="intracellular"/>
      <att type="string" name="BubbleRouter-CellularComponents" value="nucleus"/>
    </att>
    <att type="list" name="BubbleRouter-GenMAPP_Pathways">
      <att type="string" name="BubbleRouter-GenMAPP_Pathways" value="mRNA_processing_binding_Reactome"/>
    </att>
    <att type="integer" name="Gene ID" value="8480"/>
    <att type="string" name="Gene_name" value="RAE1"/>
    <att type="integer" name="HID" value="2676"/>
    <att type="string" name="Protein accession" value="NP_003601.1"/>
    <att type="integer" name="Protein gi" value="4506399"/>
    <att type="string" name="annotation.DB_Object_ID" value="P78406"/>
    <att type="string" name="annotation.DB_Object_Name" value="mRNA export factor"/>
    <att type="list" name="annotation.GO BIOLOGICAL_PROCESS">
      <att type="string" name="annotation.GO BIOLOGICAL_PROCESS" value="carbohydrate metabolic process"/>
      <att type="string" name="annotation.GO BIOLOGICAL_PROCESS" value="glucose transport"/>
      <att type="string" name="annotation.GO BIOLOGICAL_PROCESS" value="hexose transport"/>
      <att type="string" name="annotation.GO BIOLOGICAL_PROCESS" value="mRNA export from nucleus"/>
      <att type="string" name="annotation.GO BIOLOGICAL_PROCESS" value="regulation of glucose transport"/>
      <att type="string" name="annotation.GO BIOLOGICAL_PROCESS" value="transmembrane transport"/>
      <att type="string" name="annotation.GO BIOLOGICAL_PROCESS" value="viral reproduction"/>
    </att>
    <att type="list" name="annotation.GO CELLULAR_COMPONENT">
      <att type="string" name="annotation.GO CELLULAR_COMPONENT" value="cytoplasm"/>
      <att type="string" name="annotation.GO CELLULAR_COMPONENT" value="cytoskeleton"/>
      <att type="string" name="annotation.GO CELLULAR_COMPONENT" value="nuclear envelope"/>
      <att type="string" name="annotation.GO CELLULAR_COMPONENT" value="nuclear outer membrane"/>
      <att type="string" name="annotation.GO CELLULAR_COMPONENT" value="nuclear pore"/>
      <att type="string" name="annotation.GO CELLULAR_COMPONENT" value="nucleus"/>
    </att>
    <att type="list" name="annotation.GO MOLECULAR_FUNCTION">
      <att type="string" name="annotation.GO MOLECULAR_FUNCTION" value="RNA binding"/>
      <att type="string" name="annotation.GO MOLECULAR_FUNCTION" value="microtubule binding"/>
    </att>
    <graphics type="ELLIPSE" h="35.0" w="35.0" x="2642.173095703125" y="1699.2803955078125" fill="#ffffff" width="2" outline="#000000"/>
  </node>
  <node label="PSTPIP1" id="-355">
    <att type="list" name="BubbleRouter-CellularComponents">
      <att type="string" name="BubbleRouter-CellularComponents" value="cytoplasm"/>
      <att type="string" name="BubbleRouter-CellularComponents" value="intracellular"/>
    </att>
    <att type="list" name="BubbleRouter-GenMAPP_Pathways">
      <att type="string" name="BubbleRouter-GenMAPP_Pathways" value="T-Cell-Receptor_NetPath_11"/>
    </att>
    <att type="integer" name="Gene ID" value="9051"/>
    <att type="string" name="Gene_name" value="PSTPIP1"/>
    <att type="integer" name="HID" value="37867"/>
    <att type="string" name="Protein accession" value="NP_003969.2"/>
    <att type="integer" name="Protein gi" value="20149528"/>
    <att type="string" name="annotation.DB_Object_ID" value="O43586"/>
    <att type="string" name="annotation.DB_Object_Name" value="Proline-serine-threonine phosphatase-interacting protein 1"/>
    <att type="list" name="annotation.GO BIOLOGICAL_PROCESS">
      <att type="string" name="annotation.GO BIOLOGICAL_PROCESS" value="cell adhesion"/>
      <att type="string" name="annotation.GO BIOLOGICAL_PROCESS" value="signal transduction"/>
    </att>
    <att type="list" name="annotation.GO CELLULAR_COMPONENT">
      <att type="string" name="annotation.GO CELLULAR_COMPONENT" value="actomyosin contractile ring"/>
      <att type="string" name="annotation.GO CELLULAR_COMPONENT" value="cleavage furrow"/>
      <att type="string" name="annotation.GO CELLULAR_COMPONENT" value="cytoplasm"/>
      <att type="string" name="annotation.GO CELLULAR_COMPONENT" value="cytoskeleton"/>
      <att type="string" name="annotation.GO CELLULAR_COMPONENT" value="lamellipodium"/>
      <att type="string" name="annotation.GO CELLULAR_COMPONENT" value="perinuclear region of cytoplasm"/>
      <att type="string" name="annotation.GO CELLULAR_COMPONENT" value="stress fiber"/>
    </att>
    <att type="list" name="annotation.GO MOLECULAR_FUNCTION">
      <att type="string" name="annotation.GO MOLECULAR_FUNCTION" value="actin binding"/>
      <att type="string" name="annotation.GO MOLECULAR_FUNCTION" value="catalytic activity"/>
      <att type="string" name="annotation.GO MOLECULAR_FUNCTION" value="protein binding"/>
      <att type="string" name="annotation.GO MOLECULAR_FUNCTION" value="protein phosphatase binding"/>
    </att>
    <graphics type="ELLIPSE" h="35.0" w="35.0" x="1184.6014404296875" y="843.434814453125" fill="#ffffff" width="2" outline="#000000"/>
  </node>
  <node label="TMBIM4" id="-602">
    <att type="integer" name="Gene ID" value="51643"/>
    <att type="string" name="Gene_name" value="TMBIM4"/>
    <att type="integer" name="HID" value="56740"/>
    <att type="string" name="Protein accession" value="NP_057140.2"/>
    <att type="integer" name="Protein gi" value="116812579"/>
    <att type="string" name="annotation.DB_Object_ID" value="Q9HC24"/>
    <att type="string" name="annotation.DB_Object_Name" value="Transmembrane BAX inhibitor motif-containing protein 4"/>
    <att type="list" name="annotation.GO CELLULAR_COMPONENT">
      <att type="string" name="annotation.GO CELLULAR_COMPONENT" value="integral to membrane"/>
      <att type="string" name="annotation.GO CELLULAR_COMPONENT" value="membrane"/>
    </att>
    <att type="list" name="annotation.GO MOLECULAR_FUNCTION">
      <att type="string" name="annotation.GO MOLECULAR_FUNCTION" value="protein binding"/>
    </att>
    <graphics type="ELLIPSE" h="35.000030517578125" w="35.0" x="998.371826171875" y="508.9939422607422" fill="#ffffff" width="2" outline="#000000"/>
  </node>
  <node label="TIMM50" id="-1106">
    <att type="list" name="BubbleRouter-CellularComponents">
      <att type="string" name="BubbleRouter-CellularComponents" value="intracellular"/>
      <att type="string" name="BubbleRouter-CellularComponents" value="mitochondrion"/>
      <att type="string" name="BubbleRouter-CellularComponents" value="nucleus"/>
    </att>
    <att type="integer" name="Gene ID" value="92609"/>
    <att type="string" name="Gene_name" value="TIMM50"/>
    <att type="integer" name="HID" value="57031"/>
    <att type="string" name="Protein accession" value="NP_001001563.1"/>
    <att type="integer" name="Protein gi" value="48526509"/>
    <att type="string" name="annotation.DB_Object_ID" value="Q3ZCQ8"/>
    <att type="string" name="annotation.DB_Object_Name" value="Mitochondrial import inner membrane translocase subunit TIM50"/>
    <att type="list" name="annotation.GO BIOLOGICAL_PROCESS">
      <att type="string" name="annotation.GO BIOLOGICAL_PROCESS" value="mitochondrial membrane organization"/>
      <att type="string" name="annotation.GO BIOLOGICAL_PROCESS" value="protein dephosphorylation"/>
      <att type="string" name="annotation.GO BIOLOGICAL_PROCESS" value="protein transport"/>
      <att type="string" name="annotation.GO BIOLOGICAL_PROCESS" value="release of cytochrome c from mitochondria"/>
      <att type="string" name="annotation.GO BIOLOGICAL_PROCESS" value="transmembrane transport"/>
    </att>
    <att type="list" name="annotation.GO CELLULAR_COMPONENT">
      <att type="string" name="annotation.GO CELLULAR_COMPONENT" value="integral to membrane"/>
      <att type="string" name="annotation.GO CELLULAR_COMPONENT" value="membrane"/>
      <att type="string" name="annotation.GO CELLULAR_COMPONENT" value="mitochondrial inner membrane"/>
      <att type="string" name="annotation.GO CELLULAR_COMPONENT" value="mitochondrial inner membrane presequence translocase complex"/>
      <att type="string" name="annotation.GO CELLULAR_COMPONENT" value="mitochondrion"/>
      <att type="string" name="annotation.GO CELLULAR_COMPONENT" value="nuclear speck"/>
      <att type="string" name="annotation.GO CELLULAR_COMPONENT" value="nucleus"/>
    </att>
    <att type="list" name="annotation.GO MOLECULAR_FUNCTION">
      <att type="string" name="annotation.GO MOLECULAR_FUNCTION" value="RNA binding"/>
      <att type="string" name="annotation.GO MOLECULAR_FUNCTION" value="interleukin-2 receptor binding"/>
      <att type="string" name="annotation.GO MOLECULAR_FUNCTION" value="phosphoprotein phosphatase activity"/>
      <att type="string" name="annotation.GO MOLECULAR_FUNCTION" value="protein binding"/>
      <att type="string" name="annotation.GO MOLECULAR_FUNCTION" value="protein serine/threonine phosphatase activity"/>
      <att type="string" name="annotation.GO MOLECULAR_FUNCTION" value="protein tyrosine phosphatase activity"/>
      <att type="string" name="annotation.GO MOLECULAR_FUNCTION" value="ribonucleoprotein binding"/>
    </att>
    <graphics type="ELLIPSE" h="35.0" w="35.0" x="1003.1751098632812" y="2233.788330078125" fill="#ffffff" width="2" outline="#000000"/>
  </node>
  <node label="RGS2" id="-369">
    <att type="list" name="BubbleRouter-CellularComponents">
      <att type="string" name="BubbleRouter-CellularComponents" value="nucleus"/>
    </att>
    <att type="list" name="BubbleRouter-GenMAPP_Pathways">
      <att type="string" name="BubbleRouter-GenMAPP_Pathways" value="Calcium_regulation_in_cardiac_cells"/>
      <att type="string" name="BubbleRouter-GenMAPP_Pathways" value="Smooth_muscle_contraction"/>
    </att>
    <att type="integer" name="Gene ID" value="5997"/>
    <att type="string" name="Gene_name" value="RGS2"/>
    <att type="integer" name="HID" value="2192"/>
    <att type="string" name="Protein accession" value="NP_002914.1"/>
    <att type="integer" name="Protein gi" value="4506517"/>
    <att type="string" name="annotation.DB_Object_ID" value="P41220"/>
    <att type="string" name="annotation.DB_Object_Name" value="Regulator of G-protein signaling 2"/>
    <att type="list" name="annotation.GO BIOLOGICAL_PROCESS">
      <att type="string" name="annotation.GO BIOLOGICAL_PROCESS" value="brown fat cell differentiation"/>
      <att type="string" name="annotation.GO BIOLOGICAL_PROCESS" value="cell cycle"/>
      <att type="string" name="annotation.GO BIOLOGICAL_PROCESS" value="negative regulation of signal transduction"/>
      <att type="string" name="annotation.GO BIOLOGICAL_PROCESS" value="regulation of G-protein coupled receptor protein signaling pathway"/>
      <att type="string" name="annotation.GO BIOLOGICAL_PROCESS" value="spermatogenesis"/>
    </att>
    <att type="list" name="annotation.GO CELLULAR_COMPONENT">
      <att type="string" name="annotation.GO CELLULAR_COMPONENT" value="cytoplasm"/>
      <att type="string" name="annotation.GO CELLULAR_COMPONENT" value="plasma membrane"/>
    </att>
    <att type="list" name="annotation.GO MOLECULAR_FUNCTION">
      <att type="string" name="annotation.GO MOLECULAR_FUNCTION" value="GTPase activator activity"/>
      <att type="string" name="annotation.GO MOLECULAR_FUNCTION" value="calmodulin binding"/>
      <att type="string" name="annotation.GO MOLECULAR_FUNCTION" value="protein binding"/>
      <att type="string" name="annotation.GO MOLECULAR_FUNCTION" value="signal transducer activity"/>
    </att>
    <graphics type="ELLIPSE" h="35.0" w="35.0" x="1711.8953857421875" y="781.536376953125" fill="#ffffff" width="2" outline="#000000"/>
  </node>
  <node label="STK11" id="-426">
    <att type="list" name="BubbleRouter-GenMAPP_Pathways">
      <att type="string" name="BubbleRouter-GenMAPP_Pathways" value="TGF-beta-Receptor_NetPath_7"/>
    </att>
    <att type="integer" name="Gene ID" value="6794"/>
    <att type="string" name="Gene_name" value="STK11"/>
    <att type="integer" name="HID" value="393"/>
    <att type="string" name="Protein accession" value="NP_000446.1"/>
    <att type="integer" name="Protein gi" value="4507271"/>
    <att type="string" name="annotation.DB_Object_ID" value="Q15831"/>
    <att type="string" name="annotation.DB_Object_Name" value="Serine/threonine-protein kinase 11"/>
    <att type="list" name="annotation.GO BIOLOGICAL_PROCESS">
      <att type="string" name="annotation.GO BIOLOGICAL_PROCESS" value="anoikis"/>
      <att type="string" name="annotation.GO BIOLOGICAL_PROCESS" value="canonical Wnt receptor signaling pathway"/>
      <att type="string" name="annotation.GO BIOLOGICAL_PROCESS" value="cell cycle"/>
      <att type="string" name="annotation.GO BIOLOGICAL_PROCESS" value="cell cycle arrest"/>
      <att type="string" name="annotation.GO BIOLOGICAL_PROCESS" value="energy reserve metabolic process"/>
      <att type="string" name="annotation.GO BIOLOGICAL_PROCESS" value="insulin receptor signaling pathway"/>
      <att type="string" name="annotation.GO BIOLOGICAL_PROCESS" value="negative regulation of cell proliferation"/>
      <att type="string" name="annotation.GO BIOLOGICAL_PROCESS" value="negative regulation of epithelial cell proliferation involved in prostate gland development"/>
      <att type="string" name="annotation.GO BIOLOGICAL_PROCESS" value="positive regulation of transforming growth factor beta receptor signaling pathway"/>
      <att type="string" name="annotation.GO BIOLOGICAL_PROCESS" value="protein phosphorylation"/>
      <att type="string" name="annotation.GO BIOLOGICAL_PROCESS" value="regulation of Wnt receptor signaling pathway"/>
      <att type="string" name="annotation.GO BIOLOGICAL_PROCESS" value="regulation of fatty acid biosynthetic process"/>
      <att type="string" name="annotation.GO BIOLOGICAL_PROCESS" value="regulation of fatty acid oxidation"/>
      <att type="string" name="annotation.GO BIOLOGICAL_PROCESS" value="regulation of protein kinase B signaling cascade"/>
      <att type="string" name="annotation.GO BIOLOGICAL_PROCESS" value="tissue homeostasis"/>
    </att>
    <att type="list" name="annotation.GO CELLULAR_COMPONENT">
      <att type="string" name="annotation.GO CELLULAR_COMPONENT" value="cytoplasm"/>
      <att type="string" name="annotation.GO CELLULAR_COMPONENT" value="cytosol"/>
      <att type="string" name="annotation.GO CELLULAR_COMPONENT" value="nucleus"/>
    </att>
    <att type="list" name="annotation.GO MOLECULAR_FUNCTION">
      <att type="string" name="annotation.GO MOLECULAR_FUNCTION" value="ATP binding"/>
      <att type="string" name="annotation.GO MOLECULAR_FUNCTION" value="LRR domain binding"/>
      <att type="string" name="annotation.GO MOLECULAR_FUNCTION" value="magnesium ion binding"/>
      <att type="string" name="annotation.GO MOLECULAR_FUNCTION" value="nucleotide binding"/>
      <att type="string" name="annotation.GO MOLECULAR_FUNCTION" value="protein binding"/>
      <att type="string" name="annotation.GO MOLECULAR_FUNCTION" value="protein serine/threonine kinase activity"/>
      <att type="string" name="annotation.GO MOLECULAR_FUNCTION" value="transferase activity"/>
    </att>
    <graphics type="ELLIPSE" h="35.0" w="35.0" x="1960.0052490234375" y="1772.9212646484375" fill="#ffffff" width="2" outline="#000000"/>
  </node>
  <node label="PPP2R3A" id="-562">
    <att type="list" name="BubbleRouter-CellularComponents">
      <att type="string" name="BubbleRouter-CellularComponents" value="intracellular"/>
    </att>
    <att type="list" name="BubbleRouter-GenMAPP_Pathways">
      <att type="string" name="BubbleRouter-GenMAPP_Pathways" value="Glycogen_Metabolism"/>
      <att type="string" name="BubbleRouter-GenMAPP_Pathways" value="IL-6_NetPath_18"/>
    </att>
    <att type="integer" name="Gene ID" value="5523"/>
    <att type="string" name="Gene_name" value="PPP2R3A"/>
    <att type="integer" name="HID" value="20595"/>
    <att type="string" name="Protein accession" value="NP_002709.2"/>
    <att type="integer" name="Protein gi" value="19923229"/>
    <att type="string" name="annotation.DB_Object_ID" value="Q06190"/>
    <att type="string" name="annotation.DB_Object_Name" value="Serine/threonine-protein phosphatase 2A regulatory subunit B&apos;&apos; subunit alpha"/>
    <att type="list" name="annotation.GO BIOLOGICAL_PROCESS">
      <att type="string" name="annotation.GO BIOLOGICAL_PROCESS" value="protein dephosphorylation"/>
    </att>
    <att type="list" name="annotation.GO CELLULAR_COMPONENT">
      <att type="string" name="annotation.GO CELLULAR_COMPONENT" value="protein phosphatase type 2A complex"/>
    </att>
    <att type="list" name="annotation.GO MOLECULAR_FUNCTION">
      <att type="string" name="annotation.GO MOLECULAR_FUNCTION" value="calcium ion binding"/>
      <att type="string" name="annotation.GO MOLECULAR_FUNCTION" value="protein phosphatase type 2A regulator activity"/>
    </att>
    <graphics type="ELLIPSE" h="35.0" w="35.0" x="1411.915283203125" y="426.6775207519531" fill="#ffffff" width="2" outline="#000000"/>
  </node>
  <node label="PPIL2" id="-561">
    <att type="list" name="BubbleRouter-CellularComponents">
      <att type="string" name="BubbleRouter-CellularComponents" value="intracellular"/>
      <att type="string" name="BubbleRouter-CellularComponents" value="nucleus"/>
    </att>
    <att type="integer" name="Gene ID" value="23759"/>
    <att type="string" name="Gene_name" value="PPIL2"/>
    <att type="integer" name="HID" value="8643"/>
    <att type="string" name="Protein accession" value="NP_055152.1"/>
    <att type="integer" name="Protein gi" value="7657473"/>
    <att type="string" name="annotation.DB_Object_ID" value="Q13356"/>
    <att type="string" name="annotation.DB_Object_Name" value="Peptidyl-prolyl cis-trans isomerase-like 2"/>
    <att type="list" name="annotation.GO BIOLOGICAL_PROCESS">
      <att type="string" name="annotation.GO BIOLOGICAL_PROCESS" value="blood coagulation"/>
      <att type="string" name="annotation.GO BIOLOGICAL_PROCESS" value="leukocyte migration"/>
      <att type="string" name="annotation.GO BIOLOGICAL_PROCESS" value="protein folding"/>
      <att type="string" name="annotation.GO BIOLOGICAL_PROCESS" value="protein polyubiquitination"/>
    </att>
    <att type="list" name="annotation.GO CELLULAR_COMPONENT">
      <att type="string" name="annotation.GO CELLULAR_COMPONENT" value="Golgi lumen"/>
      <att type="string" name="annotation.GO CELLULAR_COMPONENT" value="nucleolus"/>
      <att type="string" name="annotation.GO CELLULAR_COMPONENT" value="nucleus"/>
      <att type="string" name="annotation.GO CELLULAR_COMPONENT" value="ubiquitin ligase complex"/>
    </att>
    <att type="list" name="annotation.GO MOLECULAR_FUNCTION">
      <att type="string" name="annotation.GO MOLECULAR_FUNCTION" value="isomerase activity"/>
      <att type="string" name="annotation.GO MOLECULAR_FUNCTION" value="peptidyl-prolyl cis-trans isomerase activity"/>
      <att type="string" name="annotation.GO MOLECULAR_FUNCTION" value="ubiquitin-protein ligase activity"/>
    </att>
    <graphics type="ELLIPSE" h="35.0" w="35.0" x="2048.406005859375" y="2719.18603515625" fill="#ffffff" width="2" outline="#000000"/>
  </node>
  <node label="ASCC3" id="-1148">
    <att type="list" name="BubbleRouter-CellularComponents">
      <att type="string" name="BubbleRouter-CellularComponents" value="intracellular"/>
    </att>
    <att type="integer" name="Gene ID" value="10973"/>
    <att type="string" name="Gene_name" value="ASCC3"/>
    <att type="integer" name="HID" value="4973"/>
    <att type="string" name="Protein accession" value="NP_006819.2"/>
    <att type="integer" name="Protein gi" value="76880486"/>
    <att type="string" name="annotation.DB_Object_ID" value="Q8N3C0"/>
    <att type="string" name="annotation.DB_Object_Name" value="Activating signal cointegrator 1 complex subunit 3"/>
    <att type="list" name="annotation.GO BIOLOGICAL_PROCESS">
      <att type="string" name="annotation.GO BIOLOGICAL_PROCESS" value="regulation of transcription"/>
    </att>
    <att type="list" name="annotation.GO CELLULAR_COMPONENT">
      <att type="string" name="annotation.GO CELLULAR_COMPONENT" value="cytoplasm"/>
      <att type="string" name="annotation.GO CELLULAR_COMPONENT" value="intracellular"/>
      <att type="string" name="annotation.GO CELLULAR_COMPONENT" value="microtubule cytoskeleton"/>
    </att>
    <att type="list" name="annotation.GO MOLECULAR_FUNCTION">
      <att type="string" name="annotation.GO MOLECULAR_FUNCTION" value="ATP binding"/>
      <att type="string" name="annotation.GO MOLECULAR_FUNCTION" value="ATP-dependent helicase activity"/>
      <att type="string" name="annotation.GO MOLECULAR_FUNCTION" value="helicase activity"/>
      <att type="string" name="annotation.GO MOLECULAR_FUNCTION" value="hydrolase activity"/>
      <att type="string" name="annotation.GO MOLECULAR_FUNCTION" value="nucleic acid binding"/>
      <att type="string" name="annotation.GO MOLECULAR_FUNCTION" value="nucleotide binding"/>
    </att>
    <graphics type="ELLIPSE" h="35.0" w="35.0" x="1148.7919921875" y="3044.05419921875" fill="#ffffff" width="2" outline="#000000"/>
  </node>
  <node label="POLR3D" id="-415">
    <att type="list" name="BubbleRouter-CellularComponents">
      <att type="string" name="BubbleRouter-CellularComponents" value="intracellular"/>
      <att type="string" name="BubbleRouter-CellularComponents" value="nucleus"/>
    </att>
    <att type="list" name="BubbleRouter-GenMAPP_Pathways">
      <att type="string" name="BubbleRouter-GenMAPP_Pathways" value="RNA_transcription_Reactome"/>
    </att>
    <att type="integer" name="Gene ID" value="661"/>
    <att type="string" name="Gene_name" value="POLR3D"/>
    <att type="integer" name="HID" value="1303"/>
    <att type="string" name="Protein accession" value="NP_001713.2"/>
    <att type="integer" name="Protein gi" value="55769552"/>
    <att type="string" name="annotation.DB_Object_ID" value="P05423"/>
    <att type="string" name="annotation.DB_Object_Name" value="DNA-directed RNA polymerase III subunit RPC4"/>
    <att type="list" name="annotation.GO BIOLOGICAL_PROCESS">
      <att type="string" name="annotation.GO BIOLOGICAL_PROCESS" value="positive regulation of innate immune response"/>
      <att type="string" name="annotation.GO BIOLOGICAL_PROCESS" value="positive regulation of interferon-beta production"/>
      <att type="string" name="annotation.GO BIOLOGICAL_PROCESS" value="response to virus"/>
      <att type="string" name="annotation.GO BIOLOGICAL_PROCESS" value="termination of RNA polymerase III transcription"/>
      <att type="string" name="annotation.GO BIOLOGICAL_PROCESS" value="transcription"/>
      <att type="string" name="annotation.GO BIOLOGICAL_PROCESS" value="transcription elongation from RNA polymerase III promoter"/>
      <att type="string" name="annotation.GO BIOLOGICAL_PROCESS" value="transcription from RNA polymerase III promoter"/>
    </att>
    <att type="list" name="annotation.GO CELLULAR_COMPONENT">
      <att type="string" name="annotation.GO CELLULAR_COMPONENT" value="DNA-directed RNA polymerase III complex"/>
      <att type="string" name="annotation.GO CELLULAR_COMPONENT" value="nucleoplasm"/>
      <att type="string" name="annotation.GO CELLULAR_COMPONENT" value="nucleus"/>
    </att>
    <att type="list" name="annotation.GO MOLECULAR_FUNCTION">
      <att type="string" name="annotation.GO MOLECULAR_FUNCTION" value="DNA binding"/>
      <att type="string" name="annotation.GO MOLECULAR_FUNCTION" value="DNA-directed RNA polymerase activity"/>
    </att>
    <graphics type="ELLIPSE" h="35.0" w="35.0" x="2652.735107421875" y="2429.94580078125" fill="#ffffff" width="2" outline="#000000"/>
  </node>
  <node label="POLD1" id="-795">
    <att type="list" name="BubbleRouter-CellularComponents">
      <att type="string" name="BubbleRouter-CellularComponents" value="nucleus"/>
    </att>
    <att type="list" name="BubbleRouter-GenMAPP_Pathways">
      <att type="string" name="BubbleRouter-GenMAPP_Pathways" value="DNA_replication_Reactome"/>
      <att type="string" name="BubbleRouter-GenMAPP_Pathways" value="Nucleotide_Metabolism"/>
    </att>
    <att type="integer" name="Gene ID" value="5424"/>
    <att type="string" name="Gene_name" value="POLD1"/>
    <att type="integer" name="HID" value="2014"/>
    <att type="string" name="Protein accession" value="NP_002682.2"/>
    <att type="integer" name="Protein gi" value="156616275"/>
    <att type="string" name="annotation.DB_Object_ID" value="P28340"/>
    <att type="string" name="annotation.DB_Object_Name" value="DNA polymerase delta catalytic subunit"/>
    <att type="list" name="annotation.GO BIOLOGICAL_PROCESS">
      <att type="string" name="annotation.GO BIOLOGICAL_PROCESS" value="DNA repair"/>
      <att type="string" name="annotation.GO BIOLOGICAL_PROCESS" value="DNA replication"/>
      <att type="string" name="annotation.GO BIOLOGICAL_PROCESS" value="DNA strand elongation involved in DNA replication"/>
      <att type="string" name="annotation.GO BIOLOGICAL_PROCESS" value="DNA synthesis involved in DNA repair"/>
      <att type="string" name="annotation.GO BIOLOGICAL_PROCESS" value="S phase of mitotic cell cycle"/>
      <att type="string" name="annotation.GO BIOLOGICAL_PROCESS" value="base-excision repair"/>
      <att type="string" name="annotation.GO BIOLOGICAL_PROCESS" value="mitotic cell cycle"/>
      <att type="string" name="annotation.GO BIOLOGICAL_PROCESS" value="nucleobase, nucleoside, nucleotide and nucleic acid metabolic process"/>
      <att type="string" name="annotation.GO BIOLOGICAL_PROCESS" value="nucleotide-excision repair"/>
      <att type="string" name="annotation.GO BIOLOGICAL_PROCESS" value="nucleotide-excision repair, DNA gap filling"/>
      <att type="string" name="annotation.GO BIOLOGICAL_PROCESS" value="response to UV"/>
      <att type="string" name="annotation.GO BIOLOGICAL_PROCESS" value="telomere maintenance"/>
      <att type="string" name="annotation.GO BIOLOGICAL_PROCESS" value="telomere maintenance via recombination"/>
      <att type="string" name="annotation.GO BIOLOGICAL_PROCESS" value="telomere maintenance via semi-conservative replication"/>
      <att type="string" name="annotation.GO BIOLOGICAL_PROCESS" value="transcription-coupled nucleotide-excision repair"/>
    </att>
    <att type="list" name="annotation.GO CELLULAR_COMPONENT">
      <att type="string" name="annotation.GO CELLULAR_COMPONENT" value="nucleoplasm"/>
      <att type="string" name="annotation.GO CELLULAR_COMPONENT" value="nucleus"/>
    </att>
    <att type="list" name="annotation.GO MOLECULAR_FUNCTION">
      <att type="string" name="annotation.GO MOLECULAR_FUNCTION" value="DNA binding"/>
      <att type="string" name="annotation.GO MOLECULAR_FUNCTION" value="DNA-directed DNA polymerase activity"/>
      <att type="string" name="annotation.GO MOLECULAR_FUNCTION" value="chromatin binding"/>
      <att type="string" name="annotation.GO MOLECULAR_FUNCTION" value="exonuclease activity"/>
      <att type="string" name="annotation.GO MOLECULAR_FUNCTION" value="hydrolase activity"/>
      <att type="string" name="annotation.GO MOLECULAR_FUNCTION" value="metal ion binding"/>
      <att type="string" name="annotation.GO MOLECULAR_FUNCTION" value="nucleotide binding"/>
      <att type="string" name="annotation.GO MOLECULAR_FUNCTION" value="nucleotidyltransferase activity"/>
      <att type="string" name="annotation.GO MOLECULAR_FUNCTION" value="protein binding"/>
      <att type="string" name="annotation.GO MOLECULAR_FUNCTION" value="transferase activity"/>
    </att>
    <graphics type="ELLIPSE" h="35.0" w="35.0" x="464.3059997558594" y="2752.1728515625" fill="#ffffff" width="2" outline="#000000"/>
  </node>
  <node label="POLA2" id="-1082">
    <att type="list" name="BubbleRouter-CellularComponents">
      <att type="string" name="BubbleRouter-CellularComponents" value="intracellular"/>
      <att type="string" name="BubbleRouter-CellularComponents" value="nucleus"/>
    </att>
    <att type="list" name="BubbleRouter-GenMAPP_Pathways">
      <att type="string" name="BubbleRouter-GenMAPP_Pathways" value="Cell_Cycle-G1_to_S_control_Reactome"/>
      <att type="string" name="BubbleRouter-GenMAPP_Pathways" value="DNA_replication_Reactome"/>
      <att type="string" name="BubbleRouter-GenMAPP_Pathways" value="G1_to_S_cell_cycle_Reactome"/>
    </att>
    <att type="integer" name="Gene ID" value="23649"/>
    <att type="string" name="Gene_name" value="POLA2"/>
    <att type="integer" name="HID" value="48121"/>
    <att type="string" name="Protein accession" value="NP_002680.2"/>
    <att type="integer" name="Protein gi" value="20127448"/>
    <att type="string" name="annotation.DB_Object_ID" value="Q14181"/>
    <att type="string" name="annotation.DB_Object_Name" value="DNA polymerase alpha subunit B"/>
    <att type="list" name="annotation.GO BIOLOGICAL_PROCESS">
      <att type="string" name="annotation.GO BIOLOGICAL_PROCESS" value="DNA replication"/>
      <att type="string" name="annotation.GO BIOLOGICAL_PROCESS" value="DNA strand elongation involved in DNA replication"/>
      <att type="string" name="annotation.GO BIOLOGICAL_PROCESS" value="DNA-dependent DNA replication initiation"/>
      <att type="string" name="annotation.GO BIOLOGICAL_PROCESS" value="G1/S transition of mitotic cell cycle"/>
      <att type="string" name="annotation.GO BIOLOGICAL_PROCESS" value="M/G1 transition of mitotic cell cycle"/>
      <att type="string" name="annotation.GO BIOLOGICAL_PROCESS" value="S phase of mitotic cell cycle"/>
      <att type="string" name="annotation.GO BIOLOGICAL_PROCESS" value="mitotic cell cycle"/>
      <att type="string" name="annotation.GO BIOLOGICAL_PROCESS" value="protein import into nucleus, translocation"/>
      <att type="string" name="annotation.GO BIOLOGICAL_PROCESS" value="telomere maintenance"/>
      <att type="string" name="annotation.GO BIOLOGICAL_PROCESS" value="telomere maintenance via recombination"/>
      <att type="string" name="annotation.GO BIOLOGICAL_PROCESS" value="telomere maintenance via semi-conservative replication"/>
    </att>
    <att type="list" name="annotation.GO CELLULAR_COMPONENT">
      <att type="string" name="annotation.GO CELLULAR_COMPONENT" value="alpha DNA polymerase:primase complex"/>
      <att type="string" name="annotation.GO CELLULAR_COMPONENT" value="nucleoplasm"/>
      <att type="string" name="annotation.GO CELLULAR_COMPONENT" value="nucleus"/>
    </att>
    <att type="list" name="annotation.GO MOLECULAR_FUNCTION">
      <att type="string" name="annotation.GO MOLECULAR_FUNCTION" value="DNA binding"/>
      <att type="string" name="annotation.GO MOLECULAR_FUNCTION" value="DNA-directed DNA polymerase activity"/>
      <att type="string" name="annotation.GO MOLECULAR_FUNCTION" value="molecular_function"/>
      <att type="string" name="annotation.GO MOLECULAR_FUNCTION" value="protein binding"/>
      <att type="string" name="annotation.GO MOLECULAR_FUNCTION" value="protein heterodimerization activity"/>
    </att>
    <graphics type="ELLIPSE" h="35.0" w="35.0" x="1059.1279296875" y="2268.202392578125" fill="#ffffff" width="2" outline="#000000"/>
  </node>
  <node label="POLA1" id="-794">
    <att type="list" name="BubbleRouter-CellularComponents">
      <att type="string" name="BubbleRouter-CellularComponents" value="intracellular"/>
      <att type="string" name="BubbleRouter-CellularComponents" value="nucleus"/>
    </att>
    <att type="list" name="BubbleRouter-GenMAPP_Pathways">
      <att type="string" name="BubbleRouter-GenMAPP_Pathways" value="DNA_replication_Reactome"/>
      <att type="string" name="BubbleRouter-GenMAPP_Pathways" value="Nucleotide_Metabolism"/>
    </att>
    <att type="integer" name="Gene ID" value="5422"/>
    <att type="string" name="Gene_name" value="POLA1"/>
    <att type="integer" name="HID" value="6802"/>
    <att type="string" name="Protein accession" value="NP_058633.2"/>
    <att type="integer" name="Protein gi" value="106507301"/>
    <att type="string" name="annotation.DB_Object_ID" value="P09884"/>
    <att type="string" name="annotation.DB_Object_Name" value="DNA polymerase alpha catalytic subunit"/>
    <att type="list" name="annotation.GO BIOLOGICAL_PROCESS">
      <att type="string" name="annotation.GO BIOLOGICAL_PROCESS" value="DNA repair"/>
      <att type="string" name="annotation.GO BIOLOGICAL_PROCESS" value="DNA replication"/>
      <att type="string" name="annotation.GO BIOLOGICAL_PROCESS" value="DNA strand elongation involved in DNA replication"/>
      <att type="string" name="annotation.GO BIOLOGICAL_PROCESS" value="DNA synthesis involved in DNA repair"/>
      <att type="string" name="annotation.GO BIOLOGICAL_PROCESS" value="DNA-dependent DNA replication initiation"/>
      <att type="string" name="annotation.GO BIOLOGICAL_PROCESS" value="G1/S transition of mitotic cell cycle"/>
      <att type="string" name="annotation.GO BIOLOGICAL_PROCESS" value="M/G1 transition of mitotic cell cycle"/>
      <att type="string" name="annotation.GO BIOLOGICAL_PROCESS" value="S phase of mitotic cell cycle"/>
      <att type="string" name="annotation.GO BIOLOGICAL_PROCESS" value="cell proliferation"/>
      <att type="string" name="annotation.GO BIOLOGICAL_PROCESS" value="double-strand break repair via nonhomologous end joining"/>
      <att type="string" name="annotation.GO BIOLOGICAL_PROCESS" value="interspecies interaction between organisms"/>
      <att type="string" name="annotation.GO BIOLOGICAL_PROCESS" value="lagging strand elongation"/>
      <att type="string" name="annotation.GO BIOLOGICAL_PROCESS" value="leading strand elongation"/>
      <att type="string" name="annotation.GO BIOLOGICAL_PROCESS" value="mitotic cell cycle"/>
      <att type="string" name="annotation.GO BIOLOGICAL_PROCESS" value="nucleobase, nucleoside, nucleotide and nucleic acid metabolic process"/>
      <att type="string" name="annotation.GO BIOLOGICAL_PROCESS" value="regulation of transcription involved in G1/S phase of mitotic cell cycle"/>
      <att type="string" name="annotation.GO BIOLOGICAL_PROCESS" value="telomere maintenance"/>
      <att type="string" name="annotation.GO BIOLOGICAL_PROCESS" value="telomere maintenance via recombination"/>
      <att type="string" name="annotation.GO BIOLOGICAL_PROCESS" value="telomere maintenance via semi-conservative replication"/>
    </att>
    <att type="list" name="annotation.GO CELLULAR_COMPONENT">
      <att type="string" name="annotation.GO CELLULAR_COMPONENT" value="alpha DNA polymerase:primase complex"/>
      <att type="string" name="annotation.GO CELLULAR_COMPONENT" value="chromatin"/>
      <att type="string" name="annotation.GO CELLULAR_COMPONENT" value="cytoplasm"/>
      <att type="string" name="annotation.GO CELLULAR_COMPONENT" value="intracellular membrane-bounded organelle"/>
      <att type="string" name="annotation.GO CELLULAR_COMPONENT" value="nuclear envelope"/>
      <att type="string" name="annotation.GO CELLULAR_COMPONENT" value="nuclear matrix"/>
      <att type="string" name="annotation.GO CELLULAR_COMPONENT" value="nucleolus"/>
      <att type="string" name="annotation.GO CELLULAR_COMPONENT" value="nucleoplasm"/>
      <att type="string" name="annotation.GO CELLULAR_COMPONENT" value="nucleus"/>
    </att>
    <att type="list" name="annotation.GO MOLECULAR_FUNCTION">
      <att type="string" name="annotation.GO MOLECULAR_FUNCTION" value="DNA binding"/>
      <att type="string" name="annotation.GO MOLECULAR_FUNCTION" value="DNA primase activity"/>
      <att type="string" name="annotation.GO MOLECULAR_FUNCTION" value="DNA-directed DNA polymerase activity"/>
      <att type="string" name="annotation.GO MOLECULAR_FUNCTION" value="chromatin binding"/>
      <att type="string" name="annotation.GO MOLECULAR_FUNCTION" value="metal ion binding"/>
      <att type="string" name="annotation.GO MOLECULAR_FUNCTION" value="nucleoside binding"/>
      <att type="string" name="annotation.GO MOLECULAR_FUNCTION" value="nucleotide binding"/>
      <att type="string" name="annotation.GO MOLECULAR_FUNCTION" value="nucleotidyltransferase activity"/>
      <att type="string" name="annotation.GO MOLECULAR_FUNCTION" value="protein binding"/>
      <att type="string" name="annotation.GO MOLECULAR_FUNCTION" value="transferase activity"/>
    </att>
    <graphics type="ELLIPSE" h="35.0" w="35.0" x="489.9775390625" y="1035.7628173828125" fill="#ffffff" width="2" outline="#000000"/>
  </node>
  <node label="PMPCA" id="-1137">
    <att type="list" name="BubbleRouter-CellularComponents">
      <att type="string" name="BubbleRouter-CellularComponents" value="mitochondrion"/>
    </att>
    <att type="integer" name="Gene ID" value="23203"/>
    <att type="string" name="Gene_name" value="PMPCA"/>
    <att type="integer" name="HID" value="6078"/>
    <att type="string" name="Protein accession" value="NP_055975.1"/>
    <att type="integer" name="Protein gi" value="24308013"/>
    <att type="string" name="annotation.DB_Object_ID" value="Q10713"/>
    <att type="string" name="annotation.DB_Object_Name" value="Mitochondrial-processing peptidase subunit alpha"/>
    <att type="list" name="annotation.GO BIOLOGICAL_PROCESS">
      <att type="string" name="annotation.GO BIOLOGICAL_PROCESS" value="proteolysis"/>
    </att>
    <att type="list" name="annotation.GO CELLULAR_COMPONENT">
      <att type="string" name="annotation.GO CELLULAR_COMPONENT" value="mitochondrial inner membrane"/>
      <att type="string" name="annotation.GO CELLULAR_COMPONENT" value="mitochondrial matrix"/>
      <att type="string" name="annotation.GO CELLULAR_COMPONENT" value="mitochondrion"/>
    </att>
    <att type="list" name="annotation.GO MOLECULAR_FUNCTION">
      <att type="string" name="annotation.GO MOLECULAR_FUNCTION" value="metal ion binding"/>
      <att type="string" name="annotation.GO MOLECULAR_FUNCTION" value="metalloendopeptidase activity"/>
      <att type="string" name="annotation.GO MOLECULAR_FUNCTION" value="peptidase activity"/>
      <att type="string" name="annotation.GO MOLECULAR_FUNCTION" value="zinc ion binding"/>
    </att>
    <graphics type="ELLIPSE" h="35.0" w="35.0" x="214.29666137695312" y="1945.4876708984375" fill="#ffffff" width="2" outline="#000000"/>
  </node>
  <node label="STX12" id="-1104">
    <att type="integer" name="Gene ID" value="23673"/>
    <att type="string" name="Gene_name" value="STX12"/>
    <att type="integer" name="HID" value="41508"/>
    <att type="string" name="Protein accession" value="NP_803173.1"/>
    <att type="integer" name="Protein gi" value="28933465"/>
    <att type="string" name="annotation.DB_Object_ID" value="Q86Y82"/>
    <att type="string" name="annotation.DB_Object_Name" value="Syntaxin-12"/>
    <att type="list" name="annotation.GO BIOLOGICAL_PROCESS">
      <att type="string" name="annotation.GO BIOLOGICAL_PROCESS" value="cholesterol efflux"/>
      <att type="string" name="annotation.GO BIOLOGICAL_PROCESS" value="intracellular protein transport"/>
      <att type="string" name="annotation.GO BIOLOGICAL_PROCESS" value="protein stabilization"/>
      <att type="string" name="annotation.GO BIOLOGICAL_PROCESS" value="vesicle-mediated transport"/>
    </att>
    <att type="list" name="annotation.GO CELLULAR_COMPONENT">
      <att type="string" name="annotation.GO CELLULAR_COMPONENT" value="Golgi apparatus"/>
      <att type="string" name="annotation.GO CELLULAR_COMPONENT" value="integral to membrane"/>
      <att type="string" name="annotation.GO CELLULAR_COMPONENT" value="membrane"/>
      <att type="string" name="annotation.GO CELLULAR_COMPONENT" value="membrane raft"/>
      <att type="string" name="annotation.GO CELLULAR_COMPONENT" value="phagocytic vesicle"/>
    </att>
    <att type="list" name="annotation.GO MOLECULAR_FUNCTION">
      <att type="string" name="annotation.GO MOLECULAR_FUNCTION" value="SNAP receptor activity"/>
      <att type="string" name="annotation.GO MOLECULAR_FUNCTION" value="protein binding"/>
    </att>
    <graphics type="ELLIPSE" h="35.0" w="35.0" x="1079.1756591796875" y="2567.240478515625" fill="#ffffff" width="2" outline="#000000"/>
  </node>
  <node label="PINX1" id="-414">
    <att type="list" name="BubbleRouter-CellularComponents">
      <att type="string" name="BubbleRouter-CellularComponents" value="intracellular"/>
    </att>
    <att type="integer" name="Gene ID" value="54984"/>
    <att type="string" name="Gene_name" value="PINX1"/>
    <att type="integer" name="HID" value="31531"/>
    <att type="string" name="Protein accession" value="NP_060354.4"/>
    <att type="integer" name="Protein gi" value="148747556"/>
    <att type="string" name="annotation.DB_Object_ID" value="Q96BK5"/>
    <att type="string" name="annotation.DB_Object_Name" value="PIN2/TERF1-interacting telomerase inhibitor 1"/>
    <att type="list" name="annotation.GO BIOLOGICAL_PROCESS">
      <att type="string" name="annotation.GO BIOLOGICAL_PROCESS" value="mitotic metaphase plate congression"/>
      <att type="string" name="annotation.GO BIOLOGICAL_PROCESS" value="negative regulation of cell proliferation"/>
      <att type="string" name="annotation.GO BIOLOGICAL_PROCESS" value="regulation of telomerase activity"/>
    </att>
    <att type="list" name="annotation.GO CELLULAR_COMPONENT">
      <att type="string" name="annotation.GO CELLULAR_COMPONENT" value="chromosome, telomeric region"/>
      <att type="string" name="annotation.GO CELLULAR_COMPONENT" value="condensed chromosome kinetochore"/>
      <att type="string" name="annotation.GO CELLULAR_COMPONENT" value="cytoplasm"/>
      <att type="string" name="annotation.GO CELLULAR_COMPONENT" value="intracellular"/>
      <att type="string" name="annotation.GO CELLULAR_COMPONENT" value="intracellular membrane-bounded organelle"/>
      <att type="string" name="annotation.GO CELLULAR_COMPONENT" value="kinetochore"/>
      <att type="string" name="annotation.GO CELLULAR_COMPONENT" value="mitochondrion"/>
      <att type="string" name="annotation.GO CELLULAR_COMPONENT" value="nuclear chromosome"/>
      <att type="string" name="annotation.GO CELLULAR_COMPONENT" value="nucleolus"/>
      <att type="string" name="annotation.GO CELLULAR_COMPONENT" value="nucleus"/>
      <att type="string" name="annotation.GO CELLULAR_COMPONENT" value="spindle"/>
    </att>
    <att type="list" name="annotation.GO MOLECULAR_FUNCTION">
      <att type="string" name="annotation.GO MOLECULAR_FUNCTION" value="nucleic acid binding"/>
      <att type="string" name="annotation.GO MOLECULAR_FUNCTION" value="protein binding"/>
      <att type="string" name="annotation.GO MOLECULAR_FUNCTION" value="telomerase inhibitor activity"/>
      <att type="string" name="annotation.GO MOLECULAR_FUNCTION" value="telomeric RNA binding"/>
    </att>
    <graphics type="ELLIPSE" h="35.0" w="35.0" x="1928.259033203125" y="1579.3111572265625" fill="#ffffff" width="2" outline="#000000"/>
  </node>
  <node label="PGM1" id="-410">
    <att type="list" name="BubbleRouter-CellularComponents">
      <att type="string" name="BubbleRouter-CellularComponents" value="cytoplasm"/>
    </att>
    <att type="list" name="BubbleRouter-GenMAPP_Pathways">
      <att type="string" name="BubbleRouter-GenMAPP_Pathways" value="Glycogen_Metabolism"/>
    </att>
    <att type="integer" name="Gene ID" value="5236"/>
    <att type="string" name="Gene_name" value="PGM1"/>
    <att type="integer" name="HID" value="1979"/>
    <att type="string" name="Protein accession" value="NP_002624.2"/>
    <att type="integer" name="Protein gi" value="21361621"/>
    <att type="string" name="annotation.DB_Object_ID" value="P36871"/>
    <att type="string" name="annotation.DB_Object_Name" value="Phosphoglucomutase-1"/>
    <att type="list" name="annotation.GO BIOLOGICAL_PROCESS">
      <att type="string" name="annotation.GO BIOLOGICAL_PROCESS" value="UDP-glucose metabolic process"/>
      <att type="string" name="annotation.GO BIOLOGICAL_PROCESS" value="carbohydrate metabolic process"/>
      <att type="string" name="annotation.GO BIOLOGICAL_PROCESS" value="cellular calcium ion homeostasis"/>
      <att type="string" name="annotation.GO BIOLOGICAL_PROCESS" value="galactose catabolic process"/>
      <att type="string" name="annotation.GO BIOLOGICAL_PROCESS" value="glucose 1-phosphate metabolic process"/>
      <att type="string" name="annotation.GO BIOLOGICAL_PROCESS" value="glucose metabolic process"/>
      <att type="string" name="annotation.GO BIOLOGICAL_PROCESS" value="glycogen biosynthetic process"/>
      <att type="string" name="annotation.GO BIOLOGICAL_PROCESS" value="glycogen catabolic process"/>
    </att>
    <att type="list" name="annotation.GO CELLULAR_COMPONENT">
      <att type="string" name="annotation.GO CELLULAR_COMPONENT" value="cytoplasm"/>
      <att type="string" name="annotation.GO CELLULAR_COMPONENT" value="cytosol"/>
    </att>
    <att type="list" name="annotation.GO MOLECULAR_FUNCTION">
      <att type="string" name="annotation.GO MOLECULAR_FUNCTION" value="isomerase activity"/>
      <att type="string" name="annotation.GO MOLECULAR_FUNCTION" value="magnesium ion binding"/>
      <att type="string" name="annotation.GO MOLECULAR_FUNCTION" value="phosphoglucomutase activity"/>
    </att>
    <graphics type="ELLIPSE" h="35.0" w="35.0" x="2323.543212890625" y="344.34344482421875" fill="#ffffff" width="2" outline="#000000"/>
  </node>
  <node label="SIRT3" id="-555">
    <att type="list" name="BubbleRouter-CellularComponents">
      <att type="string" name="BubbleRouter-CellularComponents" value="cytoplasm"/>
      <att type="string" name="BubbleRouter-CellularComponents" value="intracellular"/>
      <att type="string" name="BubbleRouter-CellularComponents" value="mitochondrion"/>
    </att>
    <att type="integer" name="Gene ID" value="23410"/>
    <att type="string" name="Gene_name" value="SIRT3"/>
    <att type="integer" name="HID" value="81827"/>
    <att type="string" name="Protein accession" value="NP_036371.1"/>
    <att type="integer" name="Protein gi" value="6912660"/>
    <att type="string" name="annotation.DB_Object_ID" value="Q9NTG7"/>
    <att type="string" name="annotation.DB_Object_Name" value="NAD-dependent deacetylase sirtuin-3, mitochondrial"/>
    <att type="list" name="annotation.GO BIOLOGICAL_PROCESS">
      <att type="string" name="annotation.GO BIOLOGICAL_PROCESS" value="chromatin silencing"/>
      <att type="string" name="annotation.GO BIOLOGICAL_PROCESS" value="protein ADP-ribosylation"/>
      <att type="string" name="annotation.GO BIOLOGICAL_PROCESS" value="protein deacetylation"/>
      <att type="string" name="annotation.GO BIOLOGICAL_PROCESS" value="regulation of transcription"/>
    </att>
    <att type="list" name="annotation.GO CELLULAR_COMPONENT">
      <att type="string" name="annotation.GO CELLULAR_COMPONENT" value="cytoplasm"/>
      <att type="string" name="annotation.GO CELLULAR_COMPONENT" value="membrane"/>
      <att type="string" name="annotation.GO CELLULAR_COMPONENT" value="mitochondrial matrix"/>
      <att type="string" name="annotation.GO CELLULAR_COMPONENT" value="mitochondrion"/>
    </att>
    <att type="list" name="annotation.GO MOLECULAR_FUNCTION">
      <att type="string" name="annotation.GO MOLECULAR_FUNCTION" value="NAD binding"/>
      <att type="string" name="annotation.GO MOLECULAR_FUNCTION" value="NAD+ ADP-ribosyltransferase activity"/>
      <att type="string" name="annotation.GO MOLECULAR_FUNCTION" value="hydrolase activity"/>
      <att type="string" name="annotation.GO MOLECULAR_FUNCTION" value="hydrolase activity, acting on carbon-nitrogen (but not peptide) bonds, in linear amides"/>
      <att type="string" name="annotation.GO MOLECULAR_FUNCTION" value="metal ion binding"/>
      <att type="string" name="annotation.GO MOLECULAR_FUNCTION" value="protein binding"/>
      <att type="string" name="annotation.GO MOLECULAR_FUNCTION" value="zinc ion binding"/>
    </att>
    <graphics type="ELLIPSE" h="35.0" w="35.0" x="2103.7041015625" y="2112.013427734375" fill="#ffffff" width="2" outline="#000000"/>
  </node>
  <node label="UNC45B" id="-739">
    <att type="integer" name="Gene ID" value="146862"/>
    <att type="string" name="Gene_name" value="UNC45B"/>
    <att type="integer" name="HID" value="14666"/>
    <att type="string" name="Protein accession" value="NP_775259.1"/>
    <att type="integer" name="Protein gi" value="27477061"/>
    <att type="string" name="annotation.DB_Object_ID" value="Q8IWX7"/>
    <att type="string" name="annotation.DB_Object_Name" value="Protein unc-45 homolog B"/>
    <att type="list" name="annotation.GO BIOLOGICAL_PROCESS">
      <att type="string" name="annotation.GO BIOLOGICAL_PROCESS" value="cell differentiation"/>
      <att type="string" name="annotation.GO BIOLOGICAL_PROCESS" value="multicellular organismal development"/>
      <att type="string" name="annotation.GO BIOLOGICAL_PROCESS" value="muscle organ development"/>
    </att>
    <att type="list" name="annotation.GO MOLECULAR_FUNCTION">
      <att type="string" name="annotation.GO MOLECULAR_FUNCTION" value="binding"/>
    </att>
    <att type="string" name="co-chaperone_type" value="TPR"/>
    <att type="string" name="node_type" value="query"/>
    <graphics type="ROUNDED_RECTANGLE" h="35.0" w="35.0" x="2446.47216796875" y="2692.666748046875" fill="#ff0000" width="2" outline="#000000"/>
  </node>
  <node label="PEX19" id="-777">
    <att type="list" name="BubbleRouter-CellularComponents">
      <att type="string" name="BubbleRouter-CellularComponents" value="cytoplasm"/>
    </att>
    <att type="integer" name="Gene ID" value="5824"/>
    <att type="string" name="Gene_name" value="PEX19"/>
    <att type="integer" name="HID" value="37696"/>
    <att type="string" name="Protein accession" value="NP_002848.1"/>
    <att type="integer" name="Protein gi" value="4506339"/>
    <att type="string" name="annotation.DB_Object_ID" value="P40855"/>
    <att type="string" name="annotation.DB_Object_Name" value="Peroxisomal biogenesis factor 19"/>
    <att type="list" name="annotation.GO BIOLOGICAL_PROCESS">
      <att type="string" name="annotation.GO BIOLOGICAL_PROCESS" value="peroxisome organization"/>
      <att type="string" name="annotation.GO BIOLOGICAL_PROCESS" value="protein targeting to peroxisome"/>
      <att type="string" name="annotation.GO BIOLOGICAL_PROCESS" value="transmembrane transport"/>
    </att>
    <att type="list" name="annotation.GO CELLULAR_COMPONENT">
      <att type="string" name="annotation.GO CELLULAR_COMPONENT" value="brush border membrane"/>
      <att type="string" name="annotation.GO CELLULAR_COMPONENT" value="cytoplasm"/>
      <att type="string" name="annotation.GO CELLULAR_COMPONENT" value="cytosol"/>
      <att type="string" name="annotation.GO CELLULAR_COMPONENT" value="membrane"/>
      <att type="string" name="annotation.GO CELLULAR_COMPONENT" value="peroxisomal membrane"/>
      <att type="string" name="annotation.GO CELLULAR_COMPONENT" value="peroxisome"/>
    </att>
    <att type="list" name="annotation.GO MOLECULAR_FUNCTION">
      <att type="string" name="annotation.GO MOLECULAR_FUNCTION" value="protein N-terminus binding"/>
      <att type="string" name="annotation.GO MOLECULAR_FUNCTION" value="protein binding"/>
    </att>
    <graphics type="ELLIPSE" h="35.0" w="35.0" x="2721.6806640625" y="2901.5615234375" fill="#ffffff" width="2" outline="#000000"/>
  </node>
  <node label="PEX14" id="-392">
    <att type="list" name="BubbleRouter-CellularComponents">
      <att type="string" name="BubbleRouter-CellularComponents" value="cytoplasm"/>
    </att>
    <att type="integer" name="Gene ID" value="5195"/>
    <att type="string" name="Gene_name" value="PEX14"/>
    <att type="integer" name="HID" value="37936"/>
    <att type="string" name="Protein accession" value="NP_004556.1"/>
    <att type="integer" name="Protein gi" value="4758896"/>
    <att type="string" name="annotation.DB_Object_ID" value="O75381"/>
    <att type="string" name="annotation.DB_Object_Name" value="Peroxisomal membrane protein PEX14"/>
    <att type="list" name="annotation.GO BIOLOGICAL_PROCESS">
      <att type="string" name="annotation.GO BIOLOGICAL_PROCESS" value="negative regulation of gene-specific transcription"/>
      <att type="string" name="annotation.GO BIOLOGICAL_PROCESS" value="negative regulation of transcription factor activity"/>
      <att type="string" name="annotation.GO BIOLOGICAL_PROCESS" value="peroxisome organization"/>
      <att type="string" name="annotation.GO BIOLOGICAL_PROCESS" value="protein homooligomerization"/>
      <att type="string" name="annotation.GO BIOLOGICAL_PROCESS" value="protein import into peroxisome matrix"/>
      <att type="string" name="annotation.GO BIOLOGICAL_PROCESS" value="protein transport"/>
      <att type="string" name="annotation.GO BIOLOGICAL_PROCESS" value="transmembrane transport"/>
    </att>
    <att type="list" name="annotation.GO CELLULAR_COMPONENT">
      <att type="string" name="annotation.GO CELLULAR_COMPONENT" value="integral to membrane"/>
      <att type="string" name="annotation.GO CELLULAR_COMPONENT" value="membrane"/>
      <att type="string" name="annotation.GO CELLULAR_COMPONENT" value="nucleus"/>
      <att type="string" name="annotation.GO CELLULAR_COMPONENT" value="peroxisomal membrane"/>
      <att type="string" name="annotation.GO CELLULAR_COMPONENT" value="peroxisome"/>
      <att type="string" name="annotation.GO CELLULAR_COMPONENT" value="protein complex"/>
    </att>
    <att type="list" name="annotation.GO MOLECULAR_FUNCTION">
      <att type="string" name="annotation.GO MOLECULAR_FUNCTION" value="protein N-terminus binding"/>
      <att type="string" name="annotation.GO MOLECULAR_FUNCTION" value="protein binding"/>
      <att type="string" name="annotation.GO MOLECULAR_FUNCTION" value="transcription corepressor activity"/>
    </att>
    <graphics type="ELLIPSE" h="35.0" w="35.0" x="2605.533203125" y="1891.8992919921875" fill="#ffffff" width="2" outline="#000000"/>
  </node>
  <node label="PDE2A" id="-558">
    <att type="integer" name="Gene ID" value="5138"/>
    <att type="string" name="Gene_name" value="PDE2A"/>
    <att type="integer" name="HID" value="1952"/>
    <att type="string" name="Protein accession" value="NP_002590.1"/>
    <att type="integer" name="Protein gi" value="4505657"/>
    <att type="string" name="annotation.DB_Object_ID" value="O00408"/>
    <att type="string" name="annotation.DB_Object_Name" value="cGMP-dependent 3&apos;,5&apos;-cyclic phosphodiesterase"/>
    <att type="list" name="annotation.GO BIOLOGICAL_PROCESS">
      <att type="string" name="annotation.GO BIOLOGICAL_PROCESS" value="blood coagulation"/>
      <att type="string" name="annotation.GO BIOLOGICAL_PROCESS" value="platelet activation"/>
      <att type="string" name="annotation.GO BIOLOGICAL_PROCESS" value="signal transduction"/>
    </att>
    <att type="list" name="annotation.GO CELLULAR_COMPONENT">
      <att type="string" name="annotation.GO CELLULAR_COMPONENT" value="cytosol"/>
      <att type="string" name="annotation.GO CELLULAR_COMPONENT" value="membrane"/>
    </att>
    <att type="list" name="annotation.GO MOLECULAR_FUNCTION">
      <att type="string" name="annotation.GO MOLECULAR_FUNCTION" value="3&apos;,5&apos;-cyclic-AMP phosphodiesterase activity"/>
      <att type="string" name="annotation.GO MOLECULAR_FUNCTION" value="3&apos;,5&apos;-cyclic-GMP phosphodiesterase activity"/>
      <att type="string" name="annotation.GO MOLECULAR_FUNCTION" value="cGMP binding"/>
      <att type="string" name="annotation.GO MOLECULAR_FUNCTION" value="cGMP-stimulated cyclic-nucleotide phosphodiesterase activity"/>
      <att type="string" name="annotation.GO MOLECULAR_FUNCTION" value="hydrolase activity"/>
      <att type="string" name="annotation.GO MOLECULAR_FUNCTION" value="metal ion binding"/>
      <att type="string" name="annotation.GO MOLECULAR_FUNCTION" value="nucleotide binding"/>
      <att type="string" name="annotation.GO MOLECULAR_FUNCTION" value="phosphoric diester hydrolase activity"/>
      <att type="string" name="annotation.GO MOLECULAR_FUNCTION" value="protein binding"/>
    </att>
    <graphics type="ELLIPSE" h="35.0" w="35.0" x="3079.63525390625" y="1980.3612060546875" fill="#ffffff" width="2" outline="#000000"/>
  </node>
  <node label="PARD6A" id="-557">
    <att type="list" name="BubbleRouter-CellularComponents">
      <att type="string" name="BubbleRouter-CellularComponents" value="cytoplasm"/>
      <att type="string" name="BubbleRouter-CellularComponents" value="nucleus"/>
      <att type="string" name="BubbleRouter-CellularComponents" value="plasma membrane"/>
    </att>
    <att type="integer" name="Gene ID" value="50855"/>
    <att type="string" name="Gene_name" value="PARD6A"/>
    <att type="integer" name="HID" value="9661"/>
    <att type="string" name="Protein accession" value="NP_058644.1"/>
    <att type="integer" name="Protein gi" value="8394417"/>
    <att type="string" name="annotation.DB_Object_ID" value="Q9NPB6"/>
    <att type="string" name="annotation.DB_Object_Name" value="Partitioning defective 6 homolog alpha"/>
    <att type="list" name="annotation.GO BIOLOGICAL_PROCESS">
      <att type="string" name="annotation.GO BIOLOGICAL_PROCESS" value="cell cycle"/>
      <att type="string" name="annotation.GO BIOLOGICAL_PROCESS" value="cell division"/>
      <att type="string" name="annotation.GO BIOLOGICAL_PROCESS" value="cell junction assembly"/>
      <att type="string" name="annotation.GO BIOLOGICAL_PROCESS" value="cell-cell junction maintenance"/>
      <att type="string" name="annotation.GO BIOLOGICAL_PROCESS" value="cell-cell junction organization"/>
      <att type="string" name="annotation.GO BIOLOGICAL_PROCESS" value="tight junction assembly"/>
      <att type="string" name="annotation.GO BIOLOGICAL_PROCESS" value="viral reproduction"/>
    </att>
    <att type="list" name="annotation.GO CELLULAR_COMPONENT">
      <att type="string" name="annotation.GO CELLULAR_COMPONENT" value="cell cortex"/>
      <att type="string" name="annotation.GO CELLULAR_COMPONENT" value="cell junction"/>
      <att type="string" name="annotation.GO CELLULAR_COMPONENT" value="cytoplasm"/>
      <att type="string" name="annotation.GO CELLULAR_COMPONENT" value="cytosol"/>
      <att type="string" name="annotation.GO CELLULAR_COMPONENT" value="nucleus"/>
      <att type="string" name="annotation.GO CELLULAR_COMPONENT" value="plasma membrane"/>
      <att type="string" name="annotation.GO CELLULAR_COMPONENT" value="protein complex"/>
      <att type="string" name="annotation.GO CELLULAR_COMPONENT" value="ruffle"/>
      <att type="string" name="annotation.GO CELLULAR_COMPONENT" value="tight junction"/>
    </att>
    <att type="list" name="annotation.GO MOLECULAR_FUNCTION">
      <att type="string" name="annotation.GO MOLECULAR_FUNCTION" value="GTP-dependent protein binding"/>
      <att type="string" name="annotation.GO MOLECULAR_FUNCTION" value="Rho GTPase binding"/>
      <att type="string" name="annotation.GO MOLECULAR_FUNCTION" value="protein binding"/>
      <att type="string" name="annotation.GO MOLECULAR_FUNCTION" value="protein kinase C binding"/>
      <att type="string" name="annotation.GO MOLECULAR_FUNCTION" value="transcription factor binding"/>
    </att>
    <graphics type="ELLIPSE" h="35.0" w="35.0" x="1735.92041015625" y="1039.4449462890625" fill="#ffffff" width="2" outline="#000000"/>
  </node>
  <node label="PACSIN3" id="-406">
    <att type="list" name="BubbleRouter-CellularComponents">
      <att type="string" name="BubbleRouter-CellularComponents" value="cytoplasm"/>
    </att>
    <att type="integer" name="Gene ID" value="29763"/>
    <att type="string" name="Gene_name" value="PACSIN3"/>
    <att type="integer" name="HID" value="41117"/>
    <att type="string" name="Protein accession" value="NP_057307.2"/>
    <att type="integer" name="Protein gi" value="19224660"/>
    <att type="string" name="annotation.DB_Object_ID" value="Q9UKS6"/>
    <att type="string" name="annotation.DB_Object_Name" value="Protein kinase C and casein kinase substrate in neurons protein 3"/>
    <att type="list" name="annotation.GO BIOLOGICAL_PROCESS">
      <att type="string" name="annotation.GO BIOLOGICAL_PROCESS" value="negative regulation of endocytosis"/>
      <att type="string" name="annotation.GO BIOLOGICAL_PROCESS" value="positive regulation of membrane protein ectodomain proteolysis"/>
    </att>
    <att type="list" name="annotation.GO CELLULAR_COMPONENT">
      <att type="string" name="annotation.GO CELLULAR_COMPONENT" value="cytoplasm"/>
      <att type="string" name="annotation.GO CELLULAR_COMPONENT" value="plasma membrane"/>
    </att>
    <att type="list" name="annotation.GO MOLECULAR_FUNCTION">
      <att type="string" name="annotation.GO MOLECULAR_FUNCTION" value="cytoskeletal protein binding"/>
      <att type="string" name="annotation.GO MOLECULAR_FUNCTION" value="protein binding"/>
    </att>
    <graphics type="ELLIPSE" h="35.0" w="35.0" x="1660.8900146484375" y="823.2784423828125" fill="#ffffff" width="2" outline="#000000"/>
  </node>
  <node label="PACSIN2" id="-405">
    <att type="list" name="BubbleRouter-CellularComponents">
      <att type="string" name="BubbleRouter-CellularComponents" value="cytoplasm"/>
    </att>
    <att type="integer" name="Gene ID" value="11252"/>
    <att type="string" name="Gene_name" value="PACSIN2"/>
    <att type="integer" name="HID" value="21414"/>
    <att type="string" name="Protein accession" value="NP_009160.2"/>
    <att type="integer" name="Protein gi" value="148747351"/>
    <att type="string" name="annotation.DB_Object_ID" value="Q9UNF0"/>
    <att type="string" name="annotation.DB_Object_Name" value="Protein kinase C and casein kinase substrate in neurons protein 2"/>
    <att type="list" name="annotation.GO BIOLOGICAL_PROCESS">
      <att type="string" name="annotation.GO BIOLOGICAL_PROCESS" value="actin cytoskeleton organization"/>
      <att type="string" name="annotation.GO BIOLOGICAL_PROCESS" value="negative regulation of endocytosis"/>
    </att>
    <att type="list" name="annotation.GO CELLULAR_COMPONENT">
      <att type="string" name="annotation.GO CELLULAR_COMPONENT" value="cytoplasm"/>
      <att type="string" name="annotation.GO CELLULAR_COMPONENT" value="cytoplasmic membrane-bounded vesicle"/>
      <att type="string" name="annotation.GO CELLULAR_COMPONENT" value="cytosol"/>
    </att>
    <att type="list" name="annotation.GO MOLECULAR_FUNCTION">
      <att type="string" name="annotation.GO MOLECULAR_FUNCTION" value="cytoskeletal protein binding"/>
      <att type="string" name="annotation.GO MOLECULAR_FUNCTION" value="transporter activity"/>
    </att>
    <graphics type="ELLIPSE" h="35.0" w="35.0" x="1593.4678955078125" y="672.4757690429688" fill="#ffffff" width="2" outline="#000000"/>
  </node>
  <node label="PACSIN1" id="-404">
    <att type="list" name="BubbleRouter-CellularComponents">
      <att type="string" name="BubbleRouter-CellularComponents" value="cytoplasm"/>
    </att>
    <att type="integer" name="Gene ID" value="29993"/>
    <att type="string" name="Gene_name" value="PACSIN1"/>
    <att type="integer" name="HID" value="22674"/>
    <att type="string" name="Protein accession" value="NP_065855.1"/>
    <att type="integer" name="Protein gi" value="24308229"/>
    <att type="string" name="annotation.DB_Object_ID" value="Q9BY11"/>
    <att type="string" name="annotation.DB_Object_Name" value="Protein kinase C and casein kinase substrate in neurons protein 1"/>
    <att type="list" name="annotation.GO BIOLOGICAL_PROCESS">
      <att type="string" name="annotation.GO BIOLOGICAL_PROCESS" value="cytoskeleton organization"/>
      <att type="string" name="annotation.GO BIOLOGICAL_PROCESS" value="endocytosis"/>
      <att type="string" name="annotation.GO BIOLOGICAL_PROCESS" value="negative regulation of endocytosis"/>
    </att>
    <att type="list" name="annotation.GO CELLULAR_COMPONENT">
      <att type="string" name="annotation.GO CELLULAR_COMPONENT" value="COPI-coated vesicle"/>
      <att type="string" name="annotation.GO CELLULAR_COMPONENT" value="cytoplasm"/>
    </att>
    <att type="list" name="annotation.GO MOLECULAR_FUNCTION">
      <att type="string" name="annotation.GO MOLECULAR_FUNCTION" value="cytoskeletal protein binding"/>
      <att type="string" name="annotation.GO MOLECULAR_FUNCTION" value="protein binding"/>
      <att type="string" name="annotation.GO MOLECULAR_FUNCTION" value="protein kinase activity"/>
    </att>
    <graphics type="ELLIPSE" h="35.0" w="35.0" x="1517.3001708984375" y="720.1736450195312" fill="#ffffff" width="2" outline="#000000"/>
  </node>
  <node label="OTUD5" id="-360">
    <att type="integer" name="Gene ID" value="55593"/>
    <att type="string" name="Gene_name" value="OTUD5"/>
    <att type="integer" name="HID" value="32348"/>
    <att type="string" name="Protein accession" value="NP_060072.1"/>
    <att type="integer" name="Protein gi" value="33457350"/>
    <att type="string" name="annotation.DB_Object_ID" value="Q96G74"/>
    <att type="string" name="annotation.DB_Object_Name" value="OTU domain-containing protein 5"/>
    <att type="list" name="annotation.GO BIOLOGICAL_PROCESS">
      <att type="string" name="annotation.GO BIOLOGICAL_PROCESS" value="negative regulation of type I interferon production"/>
    </att>
    <att type="list" name="annotation.GO MOLECULAR_FUNCTION">
      <att type="string" name="annotation.GO MOLECULAR_FUNCTION" value="cysteine-type peptidase activity"/>
      <att type="string" name="annotation.GO MOLECULAR_FUNCTION" value="peptidase activity"/>
      <att type="string" name="annotation.GO MOLECULAR_FUNCTION" value="ubiquitin thiolesterase activity"/>
    </att>
    <graphics type="ELLIPSE" h="35.0" w="35.0" x="2020.4271240234375" y="1073.833251953125" fill="#ffffff" width="2" outline="#000000"/>
  </node>
  <node label="RBMX2" id="-1041">
    <att type="list" name="BubbleRouter-GenMAPP_Pathways">
      <att type="string" name="BubbleRouter-GenMAPP_Pathways" value="mRNA_processing_binding_Reactome"/>
    </att>
    <att type="integer" name="Gene ID" value="51634"/>
    <att type="string" name="Gene_name" value="RBMX2"/>
    <att type="integer" name="HID" value="21924"/>
    <att type="string" name="Protein accession" value="NP_057108.2"/>
    <att type="integer" name="Protein gi" value="118600973"/>
    <att type="string" name="annotation.DB_Object_ID" value="Q9Y388"/>
    <att type="string" name="annotation.DB_Object_Name" value="RNA-binding motif protein, X-linked 2"/>
    <att type="list" name="annotation.GO MOLECULAR_FUNCTION">
      <att type="string" name="annotation.GO MOLECULAR_FUNCTION" value="RNA binding"/>
      <att type="string" name="annotation.GO MOLECULAR_FUNCTION" value="nucleotide binding"/>
    </att>
    <graphics type="ELLIPSE" h="35.0" w="35.0" x="628.408447265625" y="2010.418212890625" fill="#ffffff" width="2" outline="#000000"/>
  </node>
  <node label="NUP88" id="-798">
    <att type="list" name="BubbleRouter-CellularComponents">
      <att type="string" name="BubbleRouter-CellularComponents" value="intracellular"/>
      <att type="string" name="BubbleRouter-CellularComponents" value="nucleus"/>
    </att>
    <att type="integer" name="Gene ID" value="4927"/>
    <att type="string" name="Gene_name" value="NUP88"/>
    <att type="integer" name="HID" value="1901"/>
    <att type="string" name="Protein accession" value="NP_002523.2"/>
    <att type="integer" name="Protein gi" value="24497453"/>
    <att type="string" name="annotation.DB_Object_ID" value="Q99567"/>
    <att type="string" name="annotation.DB_Object_Name" value="Nuclear pore complex protein Nup88"/>
    <att type="list" name="annotation.GO BIOLOGICAL_PROCESS">
      <att type="string" name="annotation.GO BIOLOGICAL_PROCESS" value="carbohydrate metabolic process"/>
      <att type="string" name="annotation.GO BIOLOGICAL_PROCESS" value="glucose transport"/>
      <att type="string" name="annotation.GO BIOLOGICAL_PROCESS" value="hexose transport"/>
      <att type="string" name="annotation.GO BIOLOGICAL_PROCESS" value="mRNA transport"/>
      <att type="string" name="annotation.GO BIOLOGICAL_PROCESS" value="protein transport"/>
      <att type="string" name="annotation.GO BIOLOGICAL_PROCESS" value="regulation of glucose transport"/>
      <att type="string" name="annotation.GO BIOLOGICAL_PROCESS" value="transmembrane transport"/>
      <att type="string" name="annotation.GO BIOLOGICAL_PROCESS" value="viral reproduction"/>
    </att>
    <att type="list" name="annotation.GO CELLULAR_COMPONENT">
      <att type="string" name="annotation.GO CELLULAR_COMPONENT" value="cytosol"/>
      <att type="string" name="annotation.GO CELLULAR_COMPONENT" value="nuclear pore"/>
      <att type="string" name="annotation.GO CELLULAR_COMPONENT" value="nucleolus"/>
      <att type="string" name="annotation.GO CELLULAR_COMPONENT" value="nucleus"/>
    </att>
    <att type="list" name="annotation.GO MOLECULAR_FUNCTION">
      <att type="string" name="annotation.GO MOLECULAR_FUNCTION" value="transporter activity"/>
    </att>
    <graphics type="ELLIPSE" h="35.0" w="35.0" x="1789.4583740234375" y="102.49329376220703" fill="#ffffff" width="2" outline="#000000"/>
  </node>
  <node label="NUP133" id="-790">
    <att type="list" name="BubbleRouter-CellularComponents">
      <att type="string" name="BubbleRouter-CellularComponents" value="intracellular"/>
      <att type="string" name="BubbleRouter-CellularComponents" value="nucleus"/>
    </att>
    <att type="integer" name="Gene ID" value="55746"/>
    <att type="string" name="Gene_name" value="NUP133"/>
    <att type="integer" name="HID" value="32402"/>
    <att type="string" name="Protein accession" value="NP_060700.2"/>
    <att type="integer" name="Protein gi" value="26051235"/>
    <att type="string" name="annotation.DB_Object_ID" value="Q8WUM0"/>
    <att type="string" name="annotation.DB_Object_Name" value="Nuclear pore complex protein Nup133"/>
    <att type="list" name="annotation.GO BIOLOGICAL_PROCESS">
      <att type="string" name="annotation.GO BIOLOGICAL_PROCESS" value="M phase of mitotic cell cycle"/>
      <att type="string" name="annotation.GO BIOLOGICAL_PROCESS" value="carbohydrate metabolic process"/>
      <att type="string" name="annotation.GO BIOLOGICAL_PROCESS" value="glucose transport"/>
      <att type="string" name="annotation.GO BIOLOGICAL_PROCESS" value="hexose transport"/>
      <att type="string" name="annotation.GO BIOLOGICAL_PROCESS" value="mRNA export from nucleus"/>
      <att type="string" name="annotation.GO BIOLOGICAL_PROCESS" value="mitotic cell cycle"/>
      <att type="string" name="annotation.GO BIOLOGICAL_PROCESS" value="mitotic prometaphase"/>
      <att type="string" name="annotation.GO BIOLOGICAL_PROCESS" value="nuclear pore organization"/>
      <att type="string" name="annotation.GO BIOLOGICAL_PROCESS" value="paraxial mesoderm development"/>
      <att type="string" name="annotation.GO BIOLOGICAL_PROCESS" value="protein transport"/>
      <att type="string" name="annotation.GO BIOLOGICAL_PROCESS" value="regulation of glucose transport"/>
      <att type="string" name="annotation.GO BIOLOGICAL_PROCESS" value="transmembrane transport"/>
      <att type="string" name="annotation.GO BIOLOGICAL_PROCESS" value="viral reproduction"/>
    </att>
    <att type="list" name="annotation.GO CELLULAR_COMPONENT">
      <att type="string" name="annotation.GO CELLULAR_COMPONENT" value="Nup107-160 complex"/>
      <att type="string" name="annotation.GO CELLULAR_COMPONENT" value="condensed chromosome kinetochore"/>
      <att type="string" name="annotation.GO CELLULAR_COMPONENT" value="condensed chromosome outer kinetochore"/>
      <att type="string" name="annotation.GO CELLULAR_COMPONENT" value="cytosol"/>
      <att type="string" name="annotation.GO CELLULAR_COMPONENT" value="nuclear envelope"/>
      <att type="string" name="annotation.GO CELLULAR_COMPONENT" value="nuclear pore"/>
      <att type="string" name="annotation.GO CELLULAR_COMPONENT" value="nucleus"/>
    </att>
    <att type="list" name="annotation.GO MOLECULAR_FUNCTION">
      <att type="string" name="annotation.GO MOLECULAR_FUNCTION" value="nucleocytoplasmic transporter activity"/>
      <att type="string" name="annotation.GO MOLECULAR_FUNCTION" value="protein binding"/>
    </att>
    <graphics type="ELLIPSE" h="35.0" w="35.0" x="0.0" y="1747.93798828125" fill="#ffffff" width="2" outline="#000000"/>
  </node>
  <node label="NUDCD2" id="-714">
    <att type="list" name="BubbleRouter-CellularComponents">
      <att type="string" name="BubbleRouter-CellularComponents" value="intracellular"/>
    </att>
    <att type="integer" name="Gene ID" value="134492"/>
    <att type="string" name="Gene_name" value="NUDCD2"/>
    <att type="integer" name="HID" value="12094"/>
    <att type="string" name="Protein accession" value="NP_660309.1"/>
    <att type="integer" name="Protein gi" value="21687129"/>
    <att type="string" name="annotation.DB_Object_ID" value="Q8WVJ2"/>
    <att type="string" name="annotation.DB_Object_Name" value="NudC domain-containing protein 2"/>
    <att type="list" name="annotation.GO CELLULAR_COMPONENT">
      <att type="string" name="annotation.GO CELLULAR_COMPONENT" value="intracellular"/>
    </att>
    <graphics type="ELLIPSE" h="35.0" w="35.0" x="2360.857177734375" y="2939.99169921875" fill="#ffffff" width="2" outline="#000000"/>
  </node>
  <node label="PAFAH1B2" id="-822">
    <att type="list" name="BubbleRouter-CellularComponents">
      <att type="string" name="BubbleRouter-CellularComponents" value="cytoplasm"/>
    </att>
    <att type="integer" name="Gene ID" value="5049"/>
    <att type="string" name="Gene_name" value="PAFAH1B2"/>
    <att type="integer" name="HID" value="1932"/>
    <att type="string" name="Protein accession" value="NP_002563.1"/>
    <att type="integer" name="Protein gi" value="4505585"/>
    <att type="string" name="annotation.DB_Object_ID" value="P68402"/>
    <att type="string" name="annotation.DB_Object_Name" value="Platelet-activating factor acetylhydrolase IB subunit beta"/>
    <att type="list" name="annotation.GO BIOLOGICAL_PROCESS">
      <att type="string" name="annotation.GO BIOLOGICAL_PROCESS" value="lipid catabolic process"/>
      <att type="string" name="annotation.GO BIOLOGICAL_PROCESS" value="lipid metabolic process"/>
      <att type="string" name="annotation.GO BIOLOGICAL_PROCESS" value="spermatogenesis"/>
    </att>
    <att type="list" name="annotation.GO CELLULAR_COMPONENT">
      <att type="string" name="annotation.GO CELLULAR_COMPONENT" value="cytoplasm"/>
    </att>
    <att type="list" name="annotation.GO MOLECULAR_FUNCTION">
      <att type="string" name="annotation.GO MOLECULAR_FUNCTION" value="1-alkyl-2-acetylglycerophosphocholine esterase activity"/>
      <att type="string" name="annotation.GO MOLECULAR_FUNCTION" value="hydrolase activity, acting on ester bonds"/>
    </att>
    <graphics type="ELLIPSE" h="35.0" w="35.0" x="153.91192626953125" y="1837.471923828125" fill="#ffffff" width="2" outline="#000000"/>
  </node>
  <node label="NTHL1" id="-1057">
    <att type="list" name="BubbleRouter-CellularComponents">
      <att type="string" name="BubbleRouter-CellularComponents" value="intracellular"/>
      <att type="string" name="BubbleRouter-CellularComponents" value="mitochondrion"/>
      <att type="string" name="BubbleRouter-CellularComponents" value="nucleus"/>
    </att>
    <att type="integer" name="Gene ID" value="4913"/>
    <att type="string" name="Gene_name" value="NTHL1"/>
    <att type="integer" name="HID" value="1897"/>
    <att type="string" name="Protein accession" value="NP_002519.1"/>
    <att type="integer" name="Protein gi" value="4505471"/>
    <att type="string" name="annotation.DB_Object_ID" value="P78549"/>
    <att type="string" name="annotation.DB_Object_Name" value="Endonuclease III-like protein 1"/>
    <att type="list" name="annotation.GO BIOLOGICAL_PROCESS">
      <att type="string" name="annotation.GO BIOLOGICAL_PROCESS" value="DNA repair"/>
      <att type="string" name="annotation.GO BIOLOGICAL_PROCESS" value="base-excision repair"/>
      <att type="string" name="annotation.GO BIOLOGICAL_PROCESS" value="base-excision repair, AP site formation"/>
      <att type="string" name="annotation.GO BIOLOGICAL_PROCESS" value="depyrimidination"/>
      <att type="string" name="annotation.GO BIOLOGICAL_PROCESS" value="nucleotide-excision repair, DNA incision, 5&apos;-to lesion"/>
    </att>
    <att type="list" name="annotation.GO CELLULAR_COMPONENT">
      <att type="string" name="annotation.GO CELLULAR_COMPONENT" value="mitochondrion"/>
      <att type="string" name="annotation.GO CELLULAR_COMPONENT" value="nucleoplasm"/>
      <att type="string" name="annotation.GO CELLULAR_COMPONENT" value="nucleus"/>
    </att>
    <att type="list" name="annotation.GO MOLECULAR_FUNCTION">
      <att type="string" name="annotation.GO MOLECULAR_FUNCTION" value="4 iron, 4 sulfur cluster binding"/>
      <att type="string" name="annotation.GO MOLECULAR_FUNCTION" value="DNA N-glycosylase activity"/>
      <att type="string" name="annotation.GO MOLECULAR_FUNCTION" value="DNA binding"/>
      <att type="string" name="annotation.GO MOLECULAR_FUNCTION" value="DNA-(apurinic or apyrimidinic site) lyase activity"/>
      <att type="string" name="annotation.GO MOLECULAR_FUNCTION" value="double-stranded DNA binding"/>
      <att type="string" name="annotation.GO MOLECULAR_FUNCTION" value="endonuclease activity"/>
      <att type="string" name="annotation.GO MOLECULAR_FUNCTION" value="hydrolase activity, acting on glycosyl bonds"/>
      <att type="string" name="annotation.GO MOLECULAR_FUNCTION" value="lyase activity"/>
      <att type="string" name="annotation.GO MOLECULAR_FUNCTION" value="metal ion binding"/>
      <att type="string" name="annotation.GO MOLECULAR_FUNCTION" value="oxidized pyrimidine base lesion DNA N-glycosylase activity"/>
      <att type="string" name="annotation.GO MOLECULAR_FUNCTION" value="protein binding"/>
    </att>
    <graphics type="ELLIPSE" h="35.0" w="35.0" x="677.5628662109375" y="2244.402587890625" fill="#ffffff" width="2" outline="#000000"/>
  </node>
  <node label="TRIM24" id="-443">
    <att type="list" name="BubbleRouter-CellularComponents">
      <att type="string" name="BubbleRouter-CellularComponents" value="cytoplasm"/>
      <att type="string" name="BubbleRouter-CellularComponents" value="intracellular"/>
      <att type="string" name="BubbleRouter-CellularComponents" value="nucleus"/>
    </att>
    <att type="integer" name="Gene ID" value="8805"/>
    <att type="string" name="Gene_name" value="TRIM24"/>
    <att type="integer" name="HID" value="20830"/>
    <att type="string" name="Protein accession" value="NP_056989.2"/>
    <att type="integer" name="Protein gi" value="47419911"/>
    <att type="string" name="annotation.DB_Object_ID" value="O15164"/>
    <att type="string" name="annotation.DB_Object_Name" value="Transcription intermediary factor 1-alpha"/>
    <att type="list" name="annotation.GO BIOLOGICAL_PROCESS">
      <att type="string" name="annotation.GO BIOLOGICAL_PROCESS" value="calcium ion homeostasis"/>
      <att type="string" name="annotation.GO BIOLOGICAL_PROCESS" value="cellular response to estrogen stimulus"/>
      <att type="string" name="annotation.GO BIOLOGICAL_PROCESS" value="negative regulation of cell proliferation"/>
      <att type="string" name="annotation.GO BIOLOGICAL_PROCESS" value="negative regulation of transcription, DNA-dependent"/>
      <att type="string" name="annotation.GO BIOLOGICAL_PROCESS" value="protein autophosphorylation"/>
      <att type="string" name="annotation.GO BIOLOGICAL_PROCESS" value="protein catabolic process"/>
      <att type="string" name="annotation.GO BIOLOGICAL_PROCESS" value="protein ubiquitination"/>
      <att type="string" name="annotation.GO BIOLOGICAL_PROCESS" value="regulation of apoptosis"/>
      <att type="string" name="annotation.GO BIOLOGICAL_PROCESS" value="regulation of protein stability"/>
      <att type="string" name="annotation.GO BIOLOGICAL_PROCESS" value="regulation of vitamin D receptor signaling pathway"/>
      <att type="string" name="annotation.GO BIOLOGICAL_PROCESS" value="transcription from RNA polymerase II promoter"/>
      <att type="string" name="annotation.GO BIOLOGICAL_PROCESS" value="transcription initiation, DNA-dependent"/>
    </att>
    <att type="list" name="annotation.GO CELLULAR_COMPONENT">
      <att type="string" name="annotation.GO CELLULAR_COMPONENT" value="cytoplasm"/>
      <att type="string" name="annotation.GO CELLULAR_COMPONENT" value="intracellular"/>
      <att type="string" name="annotation.GO CELLULAR_COMPONENT" value="nuclear euchromatin"/>
      <att type="string" name="annotation.GO CELLULAR_COMPONENT" value="nucleus"/>
      <att type="string" name="annotation.GO CELLULAR_COMPONENT" value="perichromatin fibrils"/>
    </att>
    <att type="list" name="annotation.GO MOLECULAR_FUNCTION">
      <att type="string" name="annotation.GO MOLECULAR_FUNCTION" value="RNA polymerase binding"/>
      <att type="string" name="annotation.GO MOLECULAR_FUNCTION" value="chromatin binding"/>
      <att type="string" name="annotation.GO MOLECULAR_FUNCTION" value="estrogen response element binding"/>
      <att type="string" name="annotation.GO MOLECULAR_FUNCTION" value="histone acetyl-lysine binding"/>
      <att type="string" name="annotation.GO MOLECULAR_FUNCTION" value="ligand-dependent nuclear receptor binding"/>
      <att type="string" name="annotation.GO MOLECULAR_FUNCTION" value="metal ion binding"/>
      <att type="string" name="annotation.GO MOLECULAR_FUNCTION" value="methylated histone residue binding"/>
      <att type="string" name="annotation.GO MOLECULAR_FUNCTION" value="p53 binding"/>
      <att type="string" name="annotation.GO MOLECULAR_FUNCTION" value="protein binding"/>
      <att type="string" name="annotation.GO MOLECULAR_FUNCTION" value="protein kinase activity"/>
      <att type="string" name="annotation.GO MOLECULAR_FUNCTION" value="receptor binding"/>
      <att type="string" name="annotation.GO MOLECULAR_FUNCTION" value="sequence-specific DNA binding"/>
      <att type="string" name="annotation.GO MOLECULAR_FUNCTION" value="transcription coactivator activity"/>
      <att type="string" name="annotation.GO MOLECULAR_FUNCTION" value="transcription initiation factor activity"/>
      <att type="string" name="annotation.GO MOLECULAR_FUNCTION" value="transcription repressor activity"/>
      <att type="string" name="annotation.GO MOLECULAR_FUNCTION" value="ubiquitin-protein ligase activity"/>
      <att type="string" name="annotation.GO MOLECULAR_FUNCTION" value="zinc ion binding"/>
    </att>
    <graphics type="ELLIPSE" h="35.0" w="35.0" x="2184.861328125" y="1528.3162841796875" fill="#ffffff" width="2" outline="#000000"/>
  </node>
  <node label="NR2E1" id="-725">
    <att type="list" name="BubbleRouter-CellularComponents">
      <att type="string" name="BubbleRouter-CellularComponents" value="nucleus"/>
    </att>
    <att type="list" name="BubbleRouter-GenMAPP_Pathways">
      <att type="string" name="BubbleRouter-GenMAPP_Pathways" value="Nuclear_Receptors"/>
    </att>
    <att type="integer" name="Gene ID" value="7101"/>
    <att type="string" name="Gene_name" value="NR2E1"/>
    <att type="integer" name="HID" value="37750"/>
    <att type="string" name="Protein accession" value="NP_003260.1"/>
    <att type="integer" name="Protein gi" value="4507537"/>
    <att type="string" name="annotation.DB_Object_ID" value="Q9Y466"/>
    <att type="string" name="annotation.DB_Object_Name" value="Nuclear receptor subfamily 2 group E member 1"/>
    <att type="list" name="annotation.GO BIOLOGICAL_PROCESS">
      <att type="string" name="annotation.GO BIOLOGICAL_PROCESS" value="gene expression"/>
      <att type="string" name="annotation.GO BIOLOGICAL_PROCESS" value="multicellular organismal development"/>
      <att type="string" name="annotation.GO BIOLOGICAL_PROCESS" value="nervous system development"/>
      <att type="string" name="annotation.GO BIOLOGICAL_PROCESS" value="regulation of transcription from RNA polymerase II promoter by nuclear hormone receptor"/>
      <att type="string" name="annotation.GO BIOLOGICAL_PROCESS" value="regulation of transcription, DNA-dependent"/>
    </att>
    <att type="list" name="annotation.GO CELLULAR_COMPONENT">
      <att type="string" name="annotation.GO CELLULAR_COMPONENT" value="nucleoplasm"/>
      <att type="string" name="annotation.GO CELLULAR_COMPONENT" value="nucleus"/>
    </att>
    <att type="list" name="annotation.GO MOLECULAR_FUNCTION">
      <att type="string" name="annotation.GO MOLECULAR_FUNCTION" value="metal ion binding"/>
      <att type="string" name="annotation.GO MOLECULAR_FUNCTION" value="sequence-specific DNA binding"/>
      <att type="string" name="annotation.GO MOLECULAR_FUNCTION" value="sequence-specific DNA binding transcription factor activity"/>
      <att type="string" name="annotation.GO MOLECULAR_FUNCTION" value="steroid hormone receptor activity"/>
      <att type="string" name="annotation.GO MOLECULAR_FUNCTION" value="zinc ion binding"/>
    </att>
    <graphics type="ELLIPSE" h="35.0" w="35.0" x="74.85136413574219" y="2043.478515625" fill="#ffffff" width="2" outline="#000000"/>
  </node>
  <node label="NPLOC4" id="-345">
    <att type="list" name="BubbleRouter-CellularComponents">
      <att type="string" name="BubbleRouter-CellularComponents" value="endoplasmic reticulum"/>
      <att type="string" name="BubbleRouter-CellularComponents" value="intracellular"/>
      <att type="string" name="BubbleRouter-CellularComponents" value="nucleus"/>
    </att>
    <att type="integer" name="Gene ID" value="55666"/>
    <att type="string" name="Gene_name" value="NPLOC4"/>
    <att type="integer" name="HID" value="5403"/>
    <att type="string" name="Protein accession" value="NP_060391.2"/>
    <att type="integer" name="Protein gi" value="157426879"/>
    <att type="string" name="annotation.DB_Object_ID" value="Q8TAT6"/>
    <att type="string" name="annotation.DB_Object_Name" value="Nuclear protein localization protein 4 homolog"/>
    <att type="list" name="annotation.GO BIOLOGICAL_PROCESS">
      <att type="string" name="annotation.GO BIOLOGICAL_PROCESS" value="ER-associated protein catabolic process"/>
      <att type="string" name="annotation.GO BIOLOGICAL_PROCESS" value="Golgi organization"/>
      <att type="string" name="annotation.GO BIOLOGICAL_PROCESS" value="cellular membrane fusion"/>
    </att>
    <att type="list" name="annotation.GO CELLULAR_COMPONENT">
      <att type="string" name="annotation.GO CELLULAR_COMPONENT" value="cytoplasm"/>
      <att type="string" name="annotation.GO CELLULAR_COMPONENT" value="cytosol"/>
      <att type="string" name="annotation.GO CELLULAR_COMPONENT" value="endoplasmic reticulum"/>
      <att type="string" name="annotation.GO CELLULAR_COMPONENT" value="intracellular"/>
      <att type="string" name="annotation.GO CELLULAR_COMPONENT" value="nuclear membrane-endoplasmic reticulum network"/>
      <att type="string" name="annotation.GO CELLULAR_COMPONENT" value="nucleus"/>
    </att>
    <att type="list" name="annotation.GO MOLECULAR_FUNCTION">
      <att type="string" name="annotation.GO MOLECULAR_FUNCTION" value="metal ion binding"/>
      <att type="string" name="annotation.GO MOLECULAR_FUNCTION" value="protein binding"/>
      <att type="string" name="annotation.GO MOLECULAR_FUNCTION" value="zinc ion binding"/>
    </att>
    <graphics type="ELLIPSE" h="35.0" w="35.0" x="2689.92626953125" y="1724.243408203125" fill="#ffffff" width="2" outline="#000000"/>
  </node>
  <node label="NOD1" id="-344">
    <att type="integer" name="Gene ID" value="10392"/>
    <att type="string" name="Gene_name" value="NOD1"/>
    <att type="integer" name="HID" value="4440"/>
    <att type="string" name="Protein accession" value="NP_006083.1"/>
    <att type="integer" name="Protein gi" value="5174617"/>
    <att type="string" name="annotation.DB_Object_ID" value="Q9Y239"/>
    <att type="string" name="annotation.DB_Object_Name" value="Nucleotide-binding oligomerization domain-containing protein 1"/>
    <att type="list" name="annotation.GO BIOLOGICAL_PROCESS">
      <att type="string" name="annotation.GO BIOLOGICAL_PROCESS" value="JNK cascade"/>
      <att type="string" name="annotation.GO BIOLOGICAL_PROCESS" value="MyD88-dependent toll-like receptor signaling pathway"/>
      <att type="string" name="annotation.GO BIOLOGICAL_PROCESS" value="MyD88-independent toll-like receptor signaling pathway"/>
      <att type="string" name="annotation.GO BIOLOGICAL_PROCESS" value="Toll signaling pathway"/>
      <att type="string" name="annotation.GO BIOLOGICAL_PROCESS" value="activation of MAPK activity"/>
      <att type="string" name="annotation.GO BIOLOGICAL_PROCESS" value="activation of caspase activity"/>
      <att type="string" name="annotation.GO BIOLOGICAL_PROCESS" value="apoptosis"/>
      <att type="string" name="annotation.GO BIOLOGICAL_PROCESS" value="defense response"/>
      <att type="string" name="annotation.GO BIOLOGICAL_PROCESS" value="defense response to Gram-positive bacterium"/>
      <att type="string" name="annotation.GO BIOLOGICAL_PROCESS" value="defense response to bacterium"/>
      <att type="string" name="annotation.GO BIOLOGICAL_PROCESS" value="detection of bacterium"/>
      <att type="string" name="annotation.GO BIOLOGICAL_PROCESS" value="detection of biotic stimulus"/>
      <att type="string" name="annotation.GO BIOLOGICAL_PROCESS" value="induction of apoptosis"/>
      <att type="string" name="annotation.GO BIOLOGICAL_PROCESS" value="inflammatory response"/>
      <att type="string" name="annotation.GO BIOLOGICAL_PROCESS" value="innate immune response"/>
      <att type="string" name="annotation.GO BIOLOGICAL_PROCESS" value="interleukin-8 biosynthetic process"/>
      <att type="string" name="annotation.GO BIOLOGICAL_PROCESS" value="intracellular signaling pathway"/>
      <att type="string" name="annotation.GO BIOLOGICAL_PROCESS" value="positive regulation of ERK1 and ERK2 cascade"/>
      <att type="string" name="annotation.GO BIOLOGICAL_PROCESS" value="positive regulation of I-kappaB kinase/NF-kappaB cascade"/>
      <att type="string" name="annotation.GO BIOLOGICAL_PROCESS" value="positive regulation of JNK cascade"/>
      <att type="string" name="annotation.GO BIOLOGICAL_PROCESS" value="positive regulation of NF-kappaB transcription factor activity"/>
      <att type="string" name="annotation.GO BIOLOGICAL_PROCESS" value="positive regulation of interleukin-6 production"/>
      <att type="string" name="annotation.GO BIOLOGICAL_PROCESS" value="positive regulation of stress-activated MAPK cascade"/>
      <att type="string" name="annotation.GO BIOLOGICAL_PROCESS" value="positive regulation of tumor necrosis factor production"/>
      <att type="string" name="annotation.GO BIOLOGICAL_PROCESS" value="protein oligomerization"/>
      <att type="string" name="annotation.GO BIOLOGICAL_PROCESS" value="regulation of apoptosis"/>
      <att type="string" name="annotation.GO BIOLOGICAL_PROCESS" value="signal transduction"/>
      <att type="string" name="annotation.GO BIOLOGICAL_PROCESS" value="stress-activated MAPK cascade"/>
      <att type="string" name="annotation.GO BIOLOGICAL_PROCESS" value="toll-like receptor 1 signaling pathway"/>
      <att type="string" name="annotation.GO BIOLOGICAL_PROCESS" value="toll-like receptor 2 signaling pathway"/>
      <att type="string" name="annotation.GO BIOLOGICAL_PROCESS" value="toll-like receptor 3 signaling pathway"/>
      <att type="string" name="annotation.GO BIOLOGICAL_PROCESS" value="toll-like receptor 4 signaling pathway"/>
      <att type="string" name="annotation.GO BIOLOGICAL_PROCESS" value="toll-like receptor signaling pathway"/>
    </att>
    <att type="list" name="annotation.GO CELLULAR_COMPONENT">
      <att type="string" name="annotation.GO CELLULAR_COMPONENT" value="basolateral plasma membrane"/>
      <att type="string" name="annotation.GO CELLULAR_COMPONENT" value="cytoplasm"/>
      <att type="string" name="annotation.GO CELLULAR_COMPONENT" value="cytosol"/>
      <att type="string" name="annotation.GO CELLULAR_COMPONENT" value="intracellular"/>
      <att type="string" name="annotation.GO CELLULAR_COMPONENT" value="plasma membrane"/>
    </att>
    <att type="list" name="annotation.GO MOLECULAR_FUNCTION">
      <att type="string" name="annotation.GO MOLECULAR_FUNCTION" value="ATP binding"/>
      <att type="string" name="annotation.GO MOLECULAR_FUNCTION" value="CARD domain binding"/>
      <att type="string" name="annotation.GO MOLECULAR_FUNCTION" value="caspase activator activity"/>
      <att type="string" name="annotation.GO MOLECULAR_FUNCTION" value="identical protein binding"/>
      <att type="string" name="annotation.GO MOLECULAR_FUNCTION" value="nucleotide binding"/>
      <att type="string" name="annotation.GO MOLECULAR_FUNCTION" value="peptidoglycan binding"/>
      <att type="string" name="annotation.GO MOLECULAR_FUNCTION" value="protein binding"/>
    </att>
    <graphics type="ELLIPSE" h="35.0" w="35.0" x="1412.03955078125" y="997.5057983398438" fill="#ffffff" width="2" outline="#000000"/>
  </node>
  <node label="TSC22D4" id="-559">
    <att type="list" name="BubbleRouter-CellularComponents">
      <att type="string" name="BubbleRouter-CellularComponents" value="nucleus"/>
    </att>
    <att type="integer" name="Gene ID" value="81628"/>
    <att type="string" name="Gene_name" value="TSC22D4"/>
    <att type="integer" name="HID" value="11390"/>
    <att type="string" name="Protein accession" value="NP_112197.1"/>
    <att type="integer" name="Protein gi" value="13569901"/>
    <att type="string" name="annotation.DB_Object_ID" value="Q9Y3Q8"/>
    <att type="string" name="annotation.DB_Object_Name" value="TSC22 domain family protein 4"/>
    <att type="list" name="annotation.GO BIOLOGICAL_PROCESS">
      <att type="string" name="annotation.GO BIOLOGICAL_PROCESS" value="regulation of transcription, DNA-dependent"/>
      <att type="string" name="annotation.GO BIOLOGICAL_PROCESS" value="response to osmotic stress"/>
    </att>
    <att type="list" name="annotation.GO CELLULAR_COMPONENT">
      <att type="string" name="annotation.GO CELLULAR_COMPONENT" value="nucleus"/>
    </att>
    <att type="list" name="annotation.GO MOLECULAR_FUNCTION">
      <att type="string" name="annotation.GO MOLECULAR_FUNCTION" value="protein binding"/>
      <att type="string" name="annotation.GO MOLECULAR_FUNCTION" value="sequence-specific DNA binding transcription factor activity"/>
      <att type="string" name="annotation.GO MOLECULAR_FUNCTION" value="transcription repressor activity"/>
    </att>
    <graphics type="ELLIPSE" h="35.0" w="35.0" x="1875.7958984375" y="700.1298217773438" fill="#ffffff" width="2" outline="#000000"/>
  </node>
  <node label="NIF3L1" id="-548">
    <att type="list" name="BubbleRouter-CellularComponents">
      <att type="string" name="BubbleRouter-CellularComponents" value="cytoplasm"/>
    </att>
    <att type="integer" name="Gene ID" value="60491"/>
    <att type="string" name="Gene_name" value="NIF3L1"/>
    <att type="integer" name="HID" value="5881"/>
    <att type="string" name="Protein accession" value="NP_001129511.1"/>
    <att type="integer" name="Protein gi" value="209862879"/>
    <att type="string" name="annotation.DB_Object_ID" value="Q9GZT8"/>
    <att type="string" name="annotation.DB_Object_Name" value="NIF3-like protein 1"/>
    <att type="list" name="annotation.GO BIOLOGICAL_PROCESS">
      <att type="string" name="annotation.GO BIOLOGICAL_PROCESS" value="positive regulation of transcription, DNA-dependent"/>
    </att>
    <att type="list" name="annotation.GO CELLULAR_COMPONENT">
      <att type="string" name="annotation.GO CELLULAR_COMPONENT" value="cytoplasm"/>
      <att type="string" name="annotation.GO CELLULAR_COMPONENT" value="mitochondrion"/>
    </att>
    <att type="list" name="annotation.GO MOLECULAR_FUNCTION">
      <att type="string" name="annotation.GO MOLECULAR_FUNCTION" value="protein binding"/>
      <att type="string" name="annotation.GO MOLECULAR_FUNCTION" value="transcription factor binding"/>
    </att>
    <graphics type="ELLIPSE" h="35.0" w="35.0" x="2237.860595703125" y="805.216796875" fill="#ffffff" width="2" outline="#000000"/>
  </node>
  <node label="RELB" id="-419">
    <att type="list" name="BubbleRouter-CellularComponents">
      <att type="string" name="BubbleRouter-CellularComponents" value="intracellular"/>
      <att type="string" name="BubbleRouter-CellularComponents" value="nucleus"/>
    </att>
    <att type="list" name="BubbleRouter-GenMAPP_Pathways">
      <att type="string" name="BubbleRouter-GenMAPP_Pathways" value="TNF-alpha-NF-kB_NetPath_9"/>
    </att>
    <att type="integer" name="Gene ID" value="5971"/>
    <att type="string" name="Gene_name" value="RELB"/>
    <att type="integer" name="HID" value="4747"/>
    <att type="string" name="Protein accession" value="NP_006500.2"/>
    <att type="integer" name="Protein gi" value="35493878"/>
    <att type="string" name="annotation.DB_Object_ID" value="Q01201"/>
    <att type="string" name="annotation.DB_Object_Name" value="Transcription factor RelB"/>
    <att type="list" name="annotation.GO BIOLOGICAL_PROCESS">
      <att type="string" name="annotation.GO BIOLOGICAL_PROCESS" value="T-helper 1 cell differentiation"/>
      <att type="string" name="annotation.GO BIOLOGICAL_PROCESS" value="antigen processing and presentation"/>
      <att type="string" name="annotation.GO BIOLOGICAL_PROCESS" value="myeloid dendritic cell differentiation"/>
      <att type="string" name="annotation.GO BIOLOGICAL_PROCESS" value="positive regulation of gene expression"/>
      <att type="string" name="annotation.GO BIOLOGICAL_PROCESS" value="regulation of transcription, DNA-dependent"/>
    </att>
    <att type="list" name="annotation.GO CELLULAR_COMPONENT">
      <att type="string" name="annotation.GO CELLULAR_COMPONENT" value="cytosol"/>
      <att type="string" name="annotation.GO CELLULAR_COMPONENT" value="nucleus"/>
    </att>
    <att type="list" name="annotation.GO MOLECULAR_FUNCTION">
      <att type="string" name="annotation.GO MOLECULAR_FUNCTION" value="DNA binding"/>
      <att type="string" name="annotation.GO MOLECULAR_FUNCTION" value="protein binding"/>
      <att type="string" name="annotation.GO MOLECULAR_FUNCTION" value="sequence-specific DNA binding transcription factor activity"/>
      <att type="string" name="annotation.GO MOLECULAR_FUNCTION" value="transcription corepressor activity"/>
    </att>
    <graphics type="ELLIPSE" h="35.0" w="35.0" x="1714.177978515625" y="1652.243408203125" fill="#ffffff" width="2" outline="#000000"/>
  </node>
  <node label="NEK6" id="-340">
    <att type="list" name="BubbleRouter-CellularComponents">
      <att type="string" name="BubbleRouter-CellularComponents" value="cytoplasm"/>
      <att type="string" name="BubbleRouter-CellularComponents" value="nucleus"/>
    </att>
    <att type="integer" name="Gene ID" value="10783"/>
    <att type="string" name="Gene_name" value="NEK6"/>
    <att type="integer" name="HID" value="49379"/>
    <att type="string" name="Protein accession" value="NP_001138473.1"/>
    <att type="integer" name="Protein gi" value="222418622"/>
    <att type="string" name="annotation.DB_Object_ID" value="Q9HC98"/>
    <att type="string" name="annotation.DB_Object_Name" value="Serine/threonine-protein kinase Nek6"/>
    <att type="list" name="annotation.GO BIOLOGICAL_PROCESS">
      <att type="string" name="annotation.GO BIOLOGICAL_PROCESS" value="apoptosis"/>
      <att type="string" name="annotation.GO BIOLOGICAL_PROCESS" value="cell cycle"/>
      <att type="string" name="annotation.GO BIOLOGICAL_PROCESS" value="cell division"/>
      <att type="string" name="annotation.GO BIOLOGICAL_PROCESS" value="chromosome segregation"/>
      <att type="string" name="annotation.GO BIOLOGICAL_PROCESS" value="mitosis"/>
      <att type="string" name="annotation.GO BIOLOGICAL_PROCESS" value="peptidyl-serine phosphorylation"/>
      <att type="string" name="annotation.GO BIOLOGICAL_PROCESS" value="positive regulation of I-kappaB kinase/NF-kappaB cascade"/>
      <att type="string" name="annotation.GO BIOLOGICAL_PROCESS" value="protein phosphorylation"/>
      <att type="string" name="annotation.GO BIOLOGICAL_PROCESS" value="regulation of mitotic metaphase/anaphase transition"/>
    </att>
    <att type="list" name="annotation.GO CELLULAR_COMPONENT">
      <att type="string" name="annotation.GO CELLULAR_COMPONENT" value="cytoplasm"/>
      <att type="string" name="annotation.GO CELLULAR_COMPONENT" value="nucleus"/>
    </att>
    <att type="list" name="annotation.GO MOLECULAR_FUNCTION">
      <att type="string" name="annotation.GO MOLECULAR_FUNCTION" value="ATP binding"/>
      <att type="string" name="annotation.GO MOLECULAR_FUNCTION" value="kinesin binding"/>
      <att type="string" name="annotation.GO MOLECULAR_FUNCTION" value="magnesium ion binding"/>
      <att type="string" name="annotation.GO MOLECULAR_FUNCTION" value="nucleotide binding"/>
      <att type="string" name="annotation.GO MOLECULAR_FUNCTION" value="protein binding"/>
      <att type="string" name="annotation.GO MOLECULAR_FUNCTION" value="protein kinase binding"/>
      <att type="string" name="annotation.GO MOLECULAR_FUNCTION" value="protein serine/threonine kinase activity"/>
      <att type="string" name="annotation.GO MOLECULAR_FUNCTION" value="signal transducer activity"/>
      <att type="string" name="annotation.GO MOLECULAR_FUNCTION" value="transferase activity"/>
    </att>
    <graphics type="ELLIPSE" h="35.0" w="35.0" x="1484.6812744140625" y="1195.294189453125" fill="#ffffff" width="2" outline="#000000"/>
  </node>
  <node label="SMC1A" id="-1080">
    <att type="list" name="BubbleRouter-CellularComponents">
      <att type="string" name="BubbleRouter-CellularComponents" value="intracellular"/>
      <att type="string" name="BubbleRouter-CellularComponents" value="nucleus"/>
    </att>
    <att type="integer" name="Gene ID" value="8243"/>
    <att type="string" name="Gene_name" value="SMC1A"/>
    <att type="integer" name="HID" value="4597"/>
    <att type="string" name="Protein accession" value="NP_006297.2"/>
    <att type="integer" name="Protein gi" value="30581135"/>
    <att type="string" name="annotation.DB_Object_ID" value="Q14683"/>
    <att type="string" name="annotation.DB_Object_Name" value="Structural maintenance of chromosomes protein 1A"/>
    <att type="list" name="annotation.GO BIOLOGICAL_PROCESS">
      <att type="string" name="annotation.GO BIOLOGICAL_PROCESS" value="DNA repair"/>
      <att type="string" name="annotation.GO BIOLOGICAL_PROCESS" value="M phase of mitotic cell cycle"/>
      <att type="string" name="annotation.GO BIOLOGICAL_PROCESS" value="RNA splicing"/>
      <att type="string" name="annotation.GO BIOLOGICAL_PROCESS" value="cell cycle checkpoint"/>
      <att type="string" name="annotation.GO BIOLOGICAL_PROCESS" value="cell division"/>
      <att type="string" name="annotation.GO BIOLOGICAL_PROCESS" value="gene expression"/>
      <att type="string" name="annotation.GO BIOLOGICAL_PROCESS" value="meiosis"/>
      <att type="string" name="annotation.GO BIOLOGICAL_PROCESS" value="mitotic cell cycle"/>
      <att type="string" name="annotation.GO BIOLOGICAL_PROCESS" value="mitotic metaphase/anaphase transition"/>
      <att type="string" name="annotation.GO BIOLOGICAL_PROCESS" value="mitotic prometaphase"/>
      <att type="string" name="annotation.GO BIOLOGICAL_PROCESS" value="mitotic sister chromatid cohesion"/>
      <att type="string" name="annotation.GO BIOLOGICAL_PROCESS" value="mitotic sister chromatid segregation"/>
      <att type="string" name="annotation.GO BIOLOGICAL_PROCESS" value="mitotic spindle organization"/>
      <att type="string" name="annotation.GO BIOLOGICAL_PROCESS" value="negative regulation of DNA endoreduplication"/>
      <att type="string" name="annotation.GO BIOLOGICAL_PROCESS" value="nuclear mRNA splicing, via spliceosome"/>
      <att type="string" name="annotation.GO BIOLOGICAL_PROCESS" value="response to radiation"/>
      <att type="string" name="annotation.GO BIOLOGICAL_PROCESS" value="signal transduction in response to DNA damage"/>
      <att type="string" name="annotation.GO BIOLOGICAL_PROCESS" value="sister chromatid cohesion"/>
    </att>
    <att type="list" name="annotation.GO CELLULAR_COMPONENT">
      <att type="string" name="annotation.GO CELLULAR_COMPONENT" value="chromosome"/>
      <att type="string" name="annotation.GO CELLULAR_COMPONENT" value="cohesin core heterodimer"/>
      <att type="string" name="annotation.GO CELLULAR_COMPONENT" value="condensed chromosome kinetochore"/>
      <att type="string" name="annotation.GO CELLULAR_COMPONENT" value="condensed nuclear chromosome"/>
      <att type="string" name="annotation.GO CELLULAR_COMPONENT" value="cytoplasm"/>
      <att type="string" name="annotation.GO CELLULAR_COMPONENT" value="kinetochore"/>
      <att type="string" name="annotation.GO CELLULAR_COMPONENT" value="nucleolus"/>
      <att type="string" name="annotation.GO CELLULAR_COMPONENT" value="nucleoplasm"/>
      <att type="string" name="annotation.GO CELLULAR_COMPONENT" value="nucleus"/>
    </att>
    <att type="list" name="annotation.GO MOLECULAR_FUNCTION">
      <att type="string" name="annotation.GO MOLECULAR_FUNCTION" value="ATP binding"/>
      <att type="string" name="annotation.GO MOLECULAR_FUNCTION" value="chromatin binding"/>
      <att type="string" name="annotation.GO MOLECULAR_FUNCTION" value="microtubule motor activity"/>
      <att type="string" name="annotation.GO MOLECULAR_FUNCTION" value="nucleotide binding"/>
      <att type="string" name="annotation.GO MOLECULAR_FUNCTION" value="protein binding"/>
      <att type="string" name="annotation.GO MOLECULAR_FUNCTION" value="protein heterodimerization activity"/>
    </att>
    <graphics type="ELLIPSE" h="35.0" w="35.0" x="578.817626953125" y="1654.5560302734375" fill="#ffffff" width="2" outline="#000000"/>
  </node>
  <node label="STAM" id="-785">
    <att type="list" name="BubbleRouter-GenMAPP_Pathways">
      <att type="string" name="BubbleRouter-GenMAPP_Pathways" value="IL-2_NetPath_14"/>
      <att type="string" name="BubbleRouter-GenMAPP_Pathways" value="IL-4_NetPath_16"/>
      <att type="string" name="BubbleRouter-GenMAPP_Pathways" value="IL-7_NetPath_19"/>
    </att>
    <att type="integer" name="Gene ID" value="8027"/>
    <att type="string" name="Gene_name" value="STAM"/>
    <att type="integer" name="HID" value="37788"/>
    <att type="string" name="Protein accession" value="NP_003464.1"/>
    <att type="integer" name="Protein gi" value="4507249"/>
    <att type="string" name="annotation.DB_Object_ID" value="Q92783"/>
    <att type="string" name="annotation.DB_Object_Name" value="Signal transducing adapter molecule 1"/>
    <att type="list" name="annotation.GO BIOLOGICAL_PROCESS">
      <att type="string" name="annotation.GO BIOLOGICAL_PROCESS" value="epidermal growth factor receptor signaling pathway"/>
      <att type="string" name="annotation.GO BIOLOGICAL_PROCESS" value="intracellular protein transport"/>
      <att type="string" name="annotation.GO BIOLOGICAL_PROCESS" value="negative regulation of epidermal growth factor receptor signaling pathway"/>
      <att type="string" name="annotation.GO BIOLOGICAL_PROCESS" value="signal transduction"/>
    </att>
    <att type="list" name="annotation.GO CELLULAR_COMPONENT">
      <att type="string" name="annotation.GO CELLULAR_COMPONENT" value="cytoplasm"/>
      <att type="string" name="annotation.GO CELLULAR_COMPONENT" value="cytosol"/>
      <att type="string" name="annotation.GO CELLULAR_COMPONENT" value="early endosome membrane"/>
      <att type="string" name="annotation.GO CELLULAR_COMPONENT" value="endosome"/>
      <att type="string" name="annotation.GO CELLULAR_COMPONENT" value="membrane"/>
    </att>
    <att type="list" name="annotation.GO MOLECULAR_FUNCTION">
      <att type="string" name="annotation.GO MOLECULAR_FUNCTION" value="SH3/SH2 adaptor activity"/>
      <att type="string" name="annotation.GO MOLECULAR_FUNCTION" value="protein binding"/>
    </att>
    <graphics type="ELLIPSE" h="35.0" w="35.0" x="649.81640625" y="882.8248291015625" fill="#ffffff" width="2" outline="#000000"/>
  </node>
  <node label="HIST1H1D" id="-817">
    <att type="list" name="BubbleRouter-CellularComponents">
      <att type="string" name="BubbleRouter-CellularComponents" value="intracellular"/>
      <att type="string" name="BubbleRouter-CellularComponents" value="nucleus"/>
    </att>
    <att type="integer" name="Gene ID" value="3007"/>
    <att type="string" name="Gene_name" value="HIST1H1D"/>
    <att type="integer" name="HID" value="68456"/>
    <att type="string" name="Protein accession" value="NP_005311.1"/>
    <att type="integer" name="Protein gi" value="4885377"/>
    <att type="string" name="annotation.DB_Object_ID" value="P16402"/>
    <att type="string" name="annotation.DB_Object_Name" value="Histone H1.3"/>
    <att type="list" name="annotation.GO BIOLOGICAL_PROCESS">
      <att type="string" name="annotation.GO BIOLOGICAL_PROCESS" value="nucleosome assembly"/>
    </att>
    <att type="list" name="annotation.GO CELLULAR_COMPONENT">
      <att type="string" name="annotation.GO CELLULAR_COMPONENT" value="chromosome"/>
      <att type="string" name="annotation.GO CELLULAR_COMPONENT" value="nucleosome"/>
      <att type="string" name="annotation.GO CELLULAR_COMPONENT" value="nucleus"/>
    </att>
    <att type="list" name="annotation.GO MOLECULAR_FUNCTION">
      <att type="string" name="annotation.GO MOLECULAR_FUNCTION" value="DNA binding"/>
    </att>
    <graphics type="ELLIPSE" h="35.0" w="35.0" x="2019.1796875" y="408.575927734375" fill="#ffffff" width="2" outline="#000000"/>
  </node>
  <node label="HIST1H1E" id="-818">
    <att type="list" name="BubbleRouter-CellularComponents">
      <att type="string" name="BubbleRouter-CellularComponents" value="intracellular"/>
      <att type="string" name="BubbleRouter-CellularComponents" value="nucleus"/>
    </att>
    <att type="integer" name="Gene ID" value="3008"/>
    <att type="string" name="Gene_name" value="HIST1H1E"/>
    <att type="integer" name="HID" value="121632"/>
    <att type="string" name="Protein accession" value="NP_005312.1"/>
    <att type="integer" name="Protein gi" value="4885379"/>
    <att type="string" name="annotation.DB_Object_ID" value="P10412"/>
    <att type="string" name="annotation.DB_Object_Name" value="Histone H1.4"/>
    <att type="list" name="annotation.GO BIOLOGICAL_PROCESS">
      <att type="string" name="annotation.GO BIOLOGICAL_PROCESS" value="nucleosome assembly"/>
    </att>
    <att type="list" name="annotation.GO CELLULAR_COMPONENT">
      <att type="string" name="annotation.GO CELLULAR_COMPONENT" value="chromosome"/>
      <att type="string" name="annotation.GO CELLULAR_COMPONENT" value="nucleosome"/>
      <att type="string" name="annotation.GO CELLULAR_COMPONENT" value="nucleus"/>
    </att>
    <att type="list" name="annotation.GO MOLECULAR_FUNCTION">
      <att type="string" name="annotation.GO MOLECULAR_FUNCTION" value="DNA binding"/>
      <att type="string" name="annotation.GO MOLECULAR_FUNCTION" value="protein binding"/>
    </att>
    <graphics type="ELLIPSE" h="35.0" w="35.0" x="2916.48779296875" y="872.3333740234375" fill="#ffffff" width="2" outline="#000000"/>
  </node>
  <node label="NADSYN1" id="-1116">
    <att type="integer" name="Gene ID" value="55191"/>
    <att type="string" name="Gene_name" value="NADSYN1"/>
    <att type="integer" name="HID" value="6098"/>
    <att type="string" name="Protein accession" value="NP_060631.2"/>
    <att type="integer" name="Protein gi" value="41393551"/>
    <att type="string" name="annotation.DB_Object_ID" value="Q6IA69"/>
    <att type="string" name="annotation.DB_Object_Name" value="Glutamine-dependent NAD(+) synthetase"/>
    <att type="list" name="annotation.GO BIOLOGICAL_PROCESS">
      <att type="string" name="annotation.GO BIOLOGICAL_PROCESS" value="NAD biosynthetic process"/>
      <att type="string" name="annotation.GO BIOLOGICAL_PROCESS" value="NAD metabolic process"/>
      <att type="string" name="annotation.GO BIOLOGICAL_PROCESS" value="nitrogen compound metabolic process"/>
      <att type="string" name="annotation.GO BIOLOGICAL_PROCESS" value="vitamin metabolic process"/>
      <att type="string" name="annotation.GO BIOLOGICAL_PROCESS" value="water-soluble vitamin metabolic process"/>
    </att>
    <att type="list" name="annotation.GO CELLULAR_COMPONENT">
      <att type="string" name="annotation.GO CELLULAR_COMPONENT" value="cytosol"/>
    </att>
    <att type="list" name="annotation.GO MOLECULAR_FUNCTION">
      <att type="string" name="annotation.GO MOLECULAR_FUNCTION" value="ATP binding"/>
      <att type="string" name="annotation.GO MOLECULAR_FUNCTION" value="NAD+ synthase (glutamine-hydrolyzing) activity"/>
      <att type="string" name="annotation.GO MOLECULAR_FUNCTION" value="hydrolase activity, acting on carbon-nitrogen (but not peptide) bonds"/>
      <att type="string" name="annotation.GO MOLECULAR_FUNCTION" value="ligase activity"/>
      <att type="string" name="annotation.GO MOLECULAR_FUNCTION" value="nucleotide binding"/>
      <att type="string" name="annotation.GO MOLECULAR_FUNCTION" value="protein binding"/>
    </att>
    <graphics type="ELLIPSE" h="35.0" w="35.0" x="1194.1932373046875" y="2723.738525390625" fill="#ffffff" width="2" outline="#000000"/>
  </node>
  <node label="MYST2" id="-363">
    <att type="list" name="BubbleRouter-CellularComponents">
      <att type="string" name="BubbleRouter-CellularComponents" value="intracellular"/>
      <att type="string" name="BubbleRouter-CellularComponents" value="nucleus"/>
    </att>
    <att type="list" name="BubbleRouter-GenMAPP_Pathways">
      <att type="string" name="BubbleRouter-GenMAPP_Pathways" value="Androgen-Receptor_NetPath_2"/>
    </att>
    <att type="integer" name="Gene ID" value="11143"/>
    <att type="string" name="Gene_name" value="MYST2"/>
    <att type="integer" name="HID" value="5134"/>
    <att type="string" name="Protein accession" value="NP_008998.1"/>
    <att type="integer" name="Protein gi" value="5901962"/>
    <att type="string" name="annotation.DB_Object_ID" value="O95251"/>
    <att type="string" name="annotation.DB_Object_Name" value="Histone acetyltransferase MYST2"/>
    <att type="list" name="annotation.GO BIOLOGICAL_PROCESS">
      <att type="string" name="annotation.GO BIOLOGICAL_PROCESS" value="DNA replication"/>
      <att type="string" name="annotation.GO BIOLOGICAL_PROCESS" value="chromatin modification"/>
      <att type="string" name="annotation.GO BIOLOGICAL_PROCESS" value="histone H3 acetylation"/>
      <att type="string" name="annotation.GO BIOLOGICAL_PROCESS" value="histone H4-K12 acetylation"/>
      <att type="string" name="annotation.GO BIOLOGICAL_PROCESS" value="histone H4-K16 acetylation"/>
      <att type="string" name="annotation.GO BIOLOGICAL_PROCESS" value="histone H4-K5 acetylation"/>
      <att type="string" name="annotation.GO BIOLOGICAL_PROCESS" value="histone H4-K8 acetylation"/>
      <att type="string" name="annotation.GO BIOLOGICAL_PROCESS" value="regulation of transcription, DNA-dependent"/>
    </att>
    <att type="list" name="annotation.GO CELLULAR_COMPONENT">
      <att type="string" name="annotation.GO CELLULAR_COMPONENT" value="histone acetyltransferase complex"/>
      <att type="string" name="annotation.GO CELLULAR_COMPONENT" value="intracellular"/>
      <att type="string" name="annotation.GO CELLULAR_COMPONENT" value="nucleolus"/>
      <att type="string" name="annotation.GO CELLULAR_COMPONENT" value="nucleoplasm"/>
      <att type="string" name="annotation.GO CELLULAR_COMPONENT" value="nucleus"/>
    </att>
    <att type="list" name="annotation.GO MOLECULAR_FUNCTION">
      <att type="string" name="annotation.GO MOLECULAR_FUNCTION" value="acyltransferase activity"/>
      <att type="string" name="annotation.GO MOLECULAR_FUNCTION" value="histone acetyltransferase activity"/>
      <att type="string" name="annotation.GO MOLECULAR_FUNCTION" value="metal ion binding"/>
      <att type="string" name="annotation.GO MOLECULAR_FUNCTION" value="protein binding"/>
      <att type="string" name="annotation.GO MOLECULAR_FUNCTION" value="sequence-specific DNA binding transcription factor activity"/>
      <att type="string" name="annotation.GO MOLECULAR_FUNCTION" value="transferase activity"/>
      <att type="string" name="annotation.GO MOLECULAR_FUNCTION" value="zinc ion binding"/>
    </att>
    <graphics type="ELLIPSE" h="35.0" w="35.0" x="1356.5535888671875" y="1053.4290771484375" fill="#ffffff" width="2" outline="#000000"/>
  </node>
  <node label="MYH7" id="-722">
    <att type="list" name="BubbleRouter-CellularComponents">
      <att type="string" name="BubbleRouter-CellularComponents" value="cytoplasm"/>
      <att type="string" name="BubbleRouter-CellularComponents" value="intracellular"/>
    </att>
    <att type="list" name="BubbleRouter-GenMAPP_Pathways">
      <att type="string" name="BubbleRouter-GenMAPP_Pathways" value="Striated_muscle_contraction"/>
    </att>
    <att type="integer" name="Gene ID" value="4625"/>
    <att type="string" name="Gene_name" value="MYH7"/>
    <att type="integer" name="HID" value="68044"/>
    <att type="string" name="Protein accession" value="NP_000248.2"/>
    <att type="integer" name="Protein gi" value="115496169"/>
    <att type="string" name="annotation.DB_Object_ID" value="P12883"/>
    <att type="string" name="annotation.DB_Object_Name" value="Myosin-7"/>
    <att type="list" name="annotation.GO BIOLOGICAL_PROCESS">
      <att type="string" name="annotation.GO BIOLOGICAL_PROCESS" value="ATP catabolic process"/>
      <att type="string" name="annotation.GO BIOLOGICAL_PROCESS" value="adult heart development"/>
      <att type="string" name="annotation.GO BIOLOGICAL_PROCESS" value="muscle contraction"/>
      <att type="string" name="annotation.GO BIOLOGICAL_PROCESS" value="muscle filament sliding"/>
      <att type="string" name="annotation.GO BIOLOGICAL_PROCESS" value="regulation of heart rate"/>
      <att type="string" name="annotation.GO BIOLOGICAL_PROCESS" value="response to reactive oxygen species"/>
      <att type="string" name="annotation.GO BIOLOGICAL_PROCESS" value="ventricular cardiac muscle tissue morphogenesis"/>
    </att>
    <att type="list" name="annotation.GO CELLULAR_COMPONENT">
      <att type="string" name="annotation.GO CELLULAR_COMPONENT" value="cytoplasm"/>
      <att type="string" name="annotation.GO CELLULAR_COMPONENT" value="focal adhesion"/>
      <att type="string" name="annotation.GO CELLULAR_COMPONENT" value="muscle myosin complex"/>
      <att type="string" name="annotation.GO CELLULAR_COMPONENT" value="myosin complex"/>
      <att type="string" name="annotation.GO CELLULAR_COMPONENT" value="myosin filament"/>
      <att type="string" name="annotation.GO CELLULAR_COMPONENT" value="nucleolus"/>
      <att type="string" name="annotation.GO CELLULAR_COMPONENT" value="nucleus"/>
      <att type="string" name="annotation.GO CELLULAR_COMPONENT" value="sarcomere"/>
    </att>
    <att type="list" name="annotation.GO MOLECULAR_FUNCTION">
      <att type="string" name="annotation.GO MOLECULAR_FUNCTION" value="ATP binding"/>
      <att type="string" name="annotation.GO MOLECULAR_FUNCTION" value="ATPase activity"/>
      <att type="string" name="annotation.GO MOLECULAR_FUNCTION" value="actin binding"/>
      <att type="string" name="annotation.GO MOLECULAR_FUNCTION" value="actin-dependent ATPase activity"/>
      <att type="string" name="annotation.GO MOLECULAR_FUNCTION" value="calmodulin binding"/>
      <att type="string" name="annotation.GO MOLECULAR_FUNCTION" value="microfilament motor activity"/>
      <att type="string" name="annotation.GO MOLECULAR_FUNCTION" value="nucleotide binding"/>
      <att type="string" name="annotation.GO MOLECULAR_FUNCTION" value="protein binding"/>
      <att type="string" name="annotation.GO MOLECULAR_FUNCTION" value="protein heterodimerization activity"/>
      <att type="string" name="annotation.GO MOLECULAR_FUNCTION" value="protein homodimerization activity"/>
      <att type="string" name="annotation.GO MOLECULAR_FUNCTION" value="structural constituent of muscle"/>
    </att>
    <graphics type="ELLIPSE" h="35.0" w="35.0" x="2507.290283203125" y="2441.919921875" fill="#ffffff" width="2" outline="#000000"/>
  </node>
  <node label="MYH10" id="-1150">
    <att type="list" name="BubbleRouter-CellularComponents">
      <att type="string" name="BubbleRouter-CellularComponents" value="cytoplasm"/>
      <att type="string" name="BubbleRouter-CellularComponents" value="intracellular"/>
    </att>
    <att type="list" name="BubbleRouter-GenMAPP_Pathways">
      <att type="string" name="BubbleRouter-GenMAPP_Pathways" value="Regulation_of_Actin_Cytoskeleton_KEGG"/>
    </att>
    <att type="integer" name="Gene ID" value="4628"/>
    <att type="string" name="Gene_name" value="MYH10"/>
    <att type="integer" name="HID" value="55941"/>
    <att type="string" name="Protein accession" value="NP_005955.1"/>
    <att type="integer" name="Protein gi" value="41406064"/>
    <att type="string" name="annotation.DB_Object_ID" value="P35580"/>
    <att type="string" name="annotation.DB_Object_Name" value="Myosin-10"/>
    <att type="list" name="annotation.GO BIOLOGICAL_PROCESS">
      <att type="string" name="annotation.GO BIOLOGICAL_PROCESS" value="actin filament-based movement"/>
      <att type="string" name="annotation.GO BIOLOGICAL_PROCESS" value="axon guidance"/>
      <att type="string" name="annotation.GO BIOLOGICAL_PROCESS" value="cytokinesis after mitosis"/>
      <att type="string" name="annotation.GO BIOLOGICAL_PROCESS" value="regulation of cell shape"/>
    </att>
    <att type="list" name="annotation.GO CELLULAR_COMPONENT">
      <att type="string" name="annotation.GO CELLULAR_COMPONENT" value="cell cortex"/>
      <att type="string" name="annotation.GO CELLULAR_COMPONENT" value="cleavage furrow"/>
      <att type="string" name="annotation.GO CELLULAR_COMPONENT" value="cytoplasm"/>
      <att type="string" name="annotation.GO CELLULAR_COMPONENT" value="midbody"/>
      <att type="string" name="annotation.GO CELLULAR_COMPONENT" value="myosin complex"/>
      <att type="string" name="annotation.GO CELLULAR_COMPONENT" value="stress fiber"/>
    </att>
    <att type="list" name="annotation.GO MOLECULAR_FUNCTION">
      <att type="string" name="annotation.GO MOLECULAR_FUNCTION" value="ADP binding"/>
      <att type="string" name="annotation.GO MOLECULAR_FUNCTION" value="ATP binding"/>
      <att type="string" name="annotation.GO MOLECULAR_FUNCTION" value="actin binding"/>
      <att type="string" name="annotation.GO MOLECULAR_FUNCTION" value="actin filament binding"/>
      <att type="string" name="annotation.GO MOLECULAR_FUNCTION" value="actin-dependent ATPase activity"/>
      <att type="string" name="annotation.GO MOLECULAR_FUNCTION" value="calmodulin binding"/>
      <att type="string" name="annotation.GO MOLECULAR_FUNCTION" value="microfilament motor activity"/>
      <att type="string" name="annotation.GO MOLECULAR_FUNCTION" value="nucleotide binding"/>
      <att type="string" name="annotation.GO MOLECULAR_FUNCTION" value="protein binding"/>
    </att>
    <graphics type="ELLIPSE" h="35.0" w="35.0" x="2487.007080078125" y="754.0418090820312" fill="#ffffff" width="2" outline="#000000"/>
  </node>
  <node label="PELO" id="-408">
    <att type="list" name="BubbleRouter-CellularComponents">
      <att type="string" name="BubbleRouter-CellularComponents" value="nucleus"/>
      <att type="string" name="BubbleRouter-CellularComponents" value="plasma membrane"/>
    </att>
    <att type="list" name="BubbleRouter-GenMAPP_Pathways">
      <att type="string" name="BubbleRouter-GenMAPP_Pathways" value="Focal_adhesion_KEGG"/>
      <att type="string" name="BubbleRouter-GenMAPP_Pathways" value="Integrin-mediated_cell_adhesion_KEGG"/>
    </att>
    <att type="integer" name="Gene ID" value="53918"/>
    <att type="string" name="Gene_name" value="PELO"/>
    <att type="integer" name="HID" value="6835"/>
    <att type="string" name="Protein accession" value="NP_057030.3"/>
    <att type="integer" name="Protein gi" value="31880783"/>
    <att type="string" name="annotation.DB_Object_ID" value="Q9BRX2"/>
    <att type="string" name="annotation.DB_Object_Name" value="Protein pelota homolog"/>
    <att type="list" name="annotation.GO BIOLOGICAL_PROCESS">
      <att type="string" name="annotation.GO BIOLOGICAL_PROCESS" value="cell cycle"/>
      <att type="string" name="annotation.GO BIOLOGICAL_PROCESS" value="cell division"/>
      <att type="string" name="annotation.GO BIOLOGICAL_PROCESS" value="cell proliferation"/>
      <att type="string" name="annotation.GO BIOLOGICAL_PROCESS" value="chromosome organization"/>
      <att type="string" name="annotation.GO BIOLOGICAL_PROCESS" value="translation"/>
    </att>
    <att type="list" name="annotation.GO CELLULAR_COMPONENT">
      <att type="string" name="annotation.GO CELLULAR_COMPONENT" value="cytoplasm"/>
      <att type="string" name="annotation.GO CELLULAR_COMPONENT" value="nucleus"/>
    </att>
    <att type="list" name="annotation.GO MOLECULAR_FUNCTION">
      <att type="string" name="annotation.GO MOLECULAR_FUNCTION" value="endonuclease activity"/>
      <att type="string" name="annotation.GO MOLECULAR_FUNCTION" value="hydrolase activity"/>
      <att type="string" name="annotation.GO MOLECULAR_FUNCTION" value="metal ion binding"/>
      <att type="string" name="annotation.GO MOLECULAR_FUNCTION" value="protein binding"/>
    </att>
    <graphics type="ELLIPSE" h="35.0" w="35.0" x="1458.4141845703125" y="818.8189086914062" fill="#ffffff" width="2" outline="#000000"/>
  </node>
  <node label="MTO1" id="-1140">
    <att type="list" name="BubbleRouter-CellularComponents">
      <att type="string" name="BubbleRouter-CellularComponents" value="mitochondrion"/>
    </att>
    <att type="integer" name="Gene ID" value="25821"/>
    <att type="string" name="Gene_name" value="MTO1"/>
    <att type="integer" name="HID" value="5876"/>
    <att type="string" name="Protein accession" value="NP_598400.1"/>
    <att type="integer" name="Protein gi" value="19882217"/>
    <att type="string" name="annotation.DB_Object_ID" value="Q9Y2Z2"/>
    <att type="string" name="annotation.DB_Object_Name" value="Protein MTO1 homolog, mitochondrial"/>
    <att type="list" name="annotation.GO BIOLOGICAL_PROCESS">
      <att type="string" name="annotation.GO BIOLOGICAL_PROCESS" value="tRNA processing"/>
    </att>
    <att type="list" name="annotation.GO CELLULAR_COMPONENT">
      <att type="string" name="annotation.GO CELLULAR_COMPONENT" value="mitochondrion"/>
    </att>
    <att type="list" name="annotation.GO MOLECULAR_FUNCTION">
      <att type="string" name="annotation.GO MOLECULAR_FUNCTION" value="flavin adenine dinucleotide binding"/>
    </att>
    <graphics type="ELLIPSE" h="35.0" w="35.0" x="264.3631591796875" y="2521.62646484375" fill="#ffffff" width="2" outline="#000000"/>
  </node>
  <node label="MTMR6" id="-1128">
    <att type="list" name="BubbleRouter-CellularComponents">
      <att type="string" name="BubbleRouter-CellularComponents" value="cytoplasm"/>
    </att>
    <att type="integer" name="Gene ID" value="9107"/>
    <att type="string" name="Gene_name" value="MTMR6"/>
    <att type="integer" name="HID" value="55842"/>
    <att type="string" name="Protein accession" value="NP_004676.3"/>
    <att type="integer" name="Protein gi" value="134142348"/>
    <att type="string" name="annotation.DB_Object_ID" value="Q9Y217"/>
    <att type="string" name="annotation.DB_Object_Name" value="Myotubularin-related protein 6"/>
    <att type="list" name="annotation.GO BIOLOGICAL_PROCESS">
      <att type="string" name="annotation.GO BIOLOGICAL_PROCESS" value="protein dephosphorylation"/>
    </att>
    <att type="list" name="annotation.GO CELLULAR_COMPONENT">
      <att type="string" name="annotation.GO CELLULAR_COMPONENT" value="cytoplasm"/>
      <att type="string" name="annotation.GO CELLULAR_COMPONENT" value="nuclear envelope"/>
      <att type="string" name="annotation.GO CELLULAR_COMPONENT" value="nucleus"/>
    </att>
    <att type="list" name="annotation.GO MOLECULAR_FUNCTION">
      <att type="string" name="annotation.GO MOLECULAR_FUNCTION" value="calcium-activated potassium channel activity"/>
      <att type="string" name="annotation.GO MOLECULAR_FUNCTION" value="hydrolase activity"/>
      <att type="string" name="annotation.GO MOLECULAR_FUNCTION" value="phosphatase activity"/>
      <att type="string" name="annotation.GO MOLECULAR_FUNCTION" value="protein serine/threonine phosphatase activity"/>
      <att type="string" name="annotation.GO MOLECULAR_FUNCTION" value="protein tyrosine phosphatase activity"/>
    </att>
    <graphics type="ELLIPSE" h="35.0" w="35.000003814697266" x="49.930952072143555" y="1382.202880859375" fill="#ffffff" width="2" outline="#000000"/>
  </node>
  <node label="MSL1" id="-806">
    <att type="integer" name="Gene ID" value="339287"/>
    <att type="string" name="Gene_name" value="MSL1"/>
    <att type="integer" name="HID" value="32698"/>
    <att type="string" name="Protein accession" value="NP_001012241.1"/>
    <att type="integer" name="Protein gi" value="149944433"/>
    <att type="string" name="annotation.DB_Object_ID" value="Q68DK7"/>
    <att type="string" name="annotation.DB_Object_Name" value="Male-specific lethal 1 homolog"/>
    <att type="list" name="annotation.GO BIOLOGICAL_PROCESS">
      <att type="string" name="annotation.GO BIOLOGICAL_PROCESS" value="chromatin modification"/>
      <att type="string" name="annotation.GO BIOLOGICAL_PROCESS" value="histone H4-K16 acetylation"/>
    </att>
    <att type="list" name="annotation.GO CELLULAR_COMPONENT">
      <att type="string" name="annotation.GO CELLULAR_COMPONENT" value="MSL complex"/>
      <att type="string" name="annotation.GO CELLULAR_COMPONENT" value="nucleolus"/>
      <att type="string" name="annotation.GO CELLULAR_COMPONENT" value="nucleus"/>
    </att>
    <graphics type="ELLIPSE" h="35.0" w="35.0" x="612.5579223632812" y="771.0731201171875" fill="#ffffff" width="2" outline="#000000"/>
  </node>
  <node label="MSH4" id="-1054">
    <att type="list" name="BubbleRouter-CellularComponents">
      <att type="string" name="BubbleRouter-CellularComponents" value="intracellular"/>
      <att type="string" name="BubbleRouter-CellularComponents" value="nucleus"/>
    </att>
    <att type="integer" name="Gene ID" value="4438"/>
    <att type="string" name="Gene_name" value="MSH4"/>
    <att type="integer" name="HID" value="1830"/>
    <att type="string" name="Protein accession" value="NP_002431.2"/>
    <att type="integer" name="Protein gi" value="36949366"/>
    <att type="string" name="annotation.DB_Object_ID" value="O15457"/>
    <att type="string" name="annotation.DB_Object_Name" value="MutS protein homolog 4"/>
    <att type="list" name="annotation.GO BIOLOGICAL_PROCESS">
      <att type="string" name="annotation.GO BIOLOGICAL_PROCESS" value="chiasma assembly"/>
      <att type="string" name="annotation.GO BIOLOGICAL_PROCESS" value="female gamete generation"/>
      <att type="string" name="annotation.GO BIOLOGICAL_PROCESS" value="homologous chromosome segregation"/>
      <att type="string" name="annotation.GO BIOLOGICAL_PROCESS" value="meiosis"/>
      <att type="string" name="annotation.GO BIOLOGICAL_PROCESS" value="meiotic mismatch repair"/>
      <att type="string" name="annotation.GO BIOLOGICAL_PROCESS" value="ovarian follicle development"/>
      <att type="string" name="annotation.GO BIOLOGICAL_PROCESS" value="reciprocal meiotic recombination"/>
      <att type="string" name="annotation.GO BIOLOGICAL_PROCESS" value="spermatogenesis"/>
    </att>
    <att type="list" name="annotation.GO CELLULAR_COMPONENT">
      <att type="string" name="annotation.GO CELLULAR_COMPONENT" value="mismatch repair complex"/>
      <att type="string" name="annotation.GO CELLULAR_COMPONENT" value="nucleus"/>
      <att type="string" name="annotation.GO CELLULAR_COMPONENT" value="synaptonemal complex"/>
    </att>
    <att type="list" name="annotation.GO MOLECULAR_FUNCTION">
      <att type="string" name="annotation.GO MOLECULAR_FUNCTION" value="ATP binding"/>
      <att type="string" name="annotation.GO MOLECULAR_FUNCTION" value="DNA binding"/>
      <att type="string" name="annotation.GO MOLECULAR_FUNCTION" value="DNA-dependent ATPase activity"/>
      <att type="string" name="annotation.GO MOLECULAR_FUNCTION" value="damaged DNA binding"/>
      <att type="string" name="annotation.GO MOLECULAR_FUNCTION" value="mismatched DNA binding"/>
      <att type="string" name="annotation.GO MOLECULAR_FUNCTION" value="nucleotide binding"/>
    </att>
    <graphics type="ELLIPSE" h="35.0" w="35.0" x="1054.7369384765625" y="272.583740234375" fill="#ffffff" width="2" outline="#000000"/>
  </node>
  <node label="MRPS2" id="-1052">
    <att type="list" name="BubbleRouter-CellularComponents">
      <att type="string" name="BubbleRouter-CellularComponents" value="cytoplasm"/>
      <att type="string" name="BubbleRouter-CellularComponents" value="intracellular"/>
      <att type="string" name="BubbleRouter-CellularComponents" value="mitochondrion"/>
    </att>
    <att type="integer" name="Gene ID" value="51116"/>
    <att type="string" name="Gene_name" value="MRPS2"/>
    <att type="integer" name="HID" value="99837"/>
    <att type="string" name="Protein accession" value="NP_057118.1"/>
    <att type="integer" name="Protein gi" value="7705805"/>
    <att type="string" name="annotation.DB_Object_ID" value="Q9Y399"/>
    <att type="string" name="annotation.DB_Object_Name" value="28S ribosomal protein S2, mitochondrial"/>
    <att type="list" name="annotation.GO BIOLOGICAL_PROCESS">
      <att type="string" name="annotation.GO BIOLOGICAL_PROCESS" value="translation"/>
    </att>
    <att type="list" name="annotation.GO CELLULAR_COMPONENT">
      <att type="string" name="annotation.GO CELLULAR_COMPONENT" value="intracellular"/>
      <att type="string" name="annotation.GO CELLULAR_COMPONENT" value="mitochondrion"/>
      <att type="string" name="annotation.GO CELLULAR_COMPONENT" value="small ribosomal subunit"/>
    </att>
    <att type="list" name="annotation.GO MOLECULAR_FUNCTION">
      <att type="string" name="annotation.GO MOLECULAR_FUNCTION" value="structural constituent of ribosome"/>
    </att>
    <graphics type="ELLIPSE" h="35.0" w="35.0" x="863.763916015625" y="2291.79541015625" fill="#ffffff" width="2" outline="#000000"/>
  </node>
  <node label="MPP6" id="-801">
    <att type="list" name="BubbleRouter-CellularComponents">
      <att type="string" name="BubbleRouter-CellularComponents" value="plasma membrane"/>
    </att>
    <att type="integer" name="Gene ID" value="51678"/>
    <att type="string" name="Gene_name" value="MPP6"/>
    <att type="integer" name="HID" value="22976"/>
    <att type="string" name="Protein accession" value="NP_057531.2"/>
    <att type="integer" name="Protein gi" value="21361598"/>
    <att type="string" name="annotation.DB_Object_ID" value="Q99547"/>
    <att type="string" name="annotation.DB_Object_Name" value="M-phase phosphoprotein 6"/>
    <att type="list" name="annotation.GO BIOLOGICAL_PROCESS">
      <att type="string" name="annotation.GO BIOLOGICAL_PROCESS" value="M phase of mitotic cell cycle"/>
      <att type="string" name="annotation.GO BIOLOGICAL_PROCESS" value="protein complex assembly"/>
    </att>
    <att type="list" name="annotation.GO CELLULAR_COMPONENT">
      <att type="string" name="annotation.GO CELLULAR_COMPONENT" value="cytoplasm"/>
      <att type="string" name="annotation.GO CELLULAR_COMPONENT" value="membrane"/>
      <att type="string" name="annotation.GO CELLULAR_COMPONENT" value="nucleolus"/>
      <att type="string" name="annotation.GO CELLULAR_COMPONENT" value="nucleus"/>
    </att>
    <att type="list" name="annotation.GO MOLECULAR_FUNCTION">
      <att type="string" name="annotation.GO MOLECULAR_FUNCTION" value="protein binding"/>
    </att>
    <graphics type="ELLIPSE" h="35.0" w="35.0" x="2286.1416015625" y="2762.134765625" fill="#ffffff" width="2" outline="#000000"/>
  </node>
  <node label="MLH1" id="-1050">
    <att type="list" name="BubbleRouter-CellularComponents">
      <att type="string" name="BubbleRouter-CellularComponents" value="intracellular"/>
      <att type="string" name="BubbleRouter-CellularComponents" value="nucleus"/>
    </att>
    <att type="list" name="BubbleRouter-GenMAPP_Pathways">
      <att type="string" name="BubbleRouter-GenMAPP_Pathways" value="Ovarian_Infertility_Genes"/>
    </att>
    <att type="integer" name="Gene ID" value="4292"/>
    <att type="string" name="Gene_name" value="MLH1"/>
    <att type="integer" name="HID" value="208"/>
    <att type="string" name="Protein accession" value="NP_000240.1"/>
    <att type="integer" name="Protein gi" value="4557757"/>
    <att type="string" name="annotation.DB_Object_ID" value="P40692"/>
    <att type="string" name="annotation.DB_Object_Name" value="DNA mismatch repair protein Mlh1"/>
    <att type="list" name="annotation.GO BIOLOGICAL_PROCESS">
      <att type="string" name="annotation.GO BIOLOGICAL_PROCESS" value="DNA damage response, signal transduction resulting in induction of apoptosis"/>
      <att type="string" name="annotation.GO BIOLOGICAL_PROCESS" value="cell cycle"/>
      <att type="string" name="annotation.GO BIOLOGICAL_PROCESS" value="double-strand break repair via nonhomologous end joining"/>
      <att type="string" name="annotation.GO BIOLOGICAL_PROCESS" value="isotype switching"/>
      <att type="string" name="annotation.GO BIOLOGICAL_PROCESS" value="male meiosis chromosome segregation"/>
      <att type="string" name="annotation.GO BIOLOGICAL_PROCESS" value="meiotic metaphase I plate congression"/>
      <att type="string" name="annotation.GO BIOLOGICAL_PROCESS" value="mismatch repair"/>
      <att type="string" name="annotation.GO BIOLOGICAL_PROCESS" value="negative regulation of mitotic recombination"/>
      <att type="string" name="annotation.GO BIOLOGICAL_PROCESS" value="nuclear-transcribed mRNA poly(A) tail shortening"/>
      <att type="string" name="annotation.GO BIOLOGICAL_PROCESS" value="oogenesis"/>
      <att type="string" name="annotation.GO BIOLOGICAL_PROCESS" value="pachytene"/>
      <att type="string" name="annotation.GO BIOLOGICAL_PROCESS" value="reciprocal meiotic recombination"/>
      <att type="string" name="annotation.GO BIOLOGICAL_PROCESS" value="resolution of meiotic recombination intermediates"/>
      <att type="string" name="annotation.GO BIOLOGICAL_PROCESS" value="somatic hypermutation of immunoglobulin genes"/>
      <att type="string" name="annotation.GO BIOLOGICAL_PROCESS" value="spermatogenesis"/>
      <att type="string" name="annotation.GO BIOLOGICAL_PROCESS" value="spindle midzone assembly involved in meiosis"/>
    </att>
    <att type="list" name="annotation.GO CELLULAR_COMPONENT">
      <att type="string" name="annotation.GO CELLULAR_COMPONENT" value="MutLalpha complex"/>
      <att type="string" name="annotation.GO CELLULAR_COMPONENT" value="MutLbeta complex"/>
      <att type="string" name="annotation.GO CELLULAR_COMPONENT" value="chiasma"/>
      <att type="string" name="annotation.GO CELLULAR_COMPONENT" value="male germ cell nucleus"/>
      <att type="string" name="annotation.GO CELLULAR_COMPONENT" value="nucleus"/>
      <att type="string" name="annotation.GO CELLULAR_COMPONENT" value="synaptonemal complex"/>
    </att>
    <att type="list" name="annotation.GO MOLECULAR_FUNCTION">
      <att type="string" name="annotation.GO MOLECULAR_FUNCTION" value="ATP binding"/>
      <att type="string" name="annotation.GO MOLECULAR_FUNCTION" value="ATPase activity"/>
      <att type="string" name="annotation.GO MOLECULAR_FUNCTION" value="MutSalpha complex binding"/>
      <att type="string" name="annotation.GO MOLECULAR_FUNCTION" value="guanine/thymine mispair binding"/>
      <att type="string" name="annotation.GO MOLECULAR_FUNCTION" value="mismatched DNA binding"/>
      <att type="string" name="annotation.GO MOLECULAR_FUNCTION" value="protein binding"/>
      <att type="string" name="annotation.GO MOLECULAR_FUNCTION" value="single-stranded DNA binding"/>
    </att>
    <graphics type="ELLIPSE" h="35.0" w="35.0" x="651.2691040039062" y="2220.712646484375" fill="#ffffff" width="2" outline="#000000"/>
  </node>
  <node label="U2AF2" id="-729">
    <att type="list" name="BubbleRouter-CellularComponents">
      <att type="string" name="BubbleRouter-CellularComponents" value="intracellular"/>
      <att type="string" name="BubbleRouter-CellularComponents" value="nucleus"/>
    </att>
    <att type="list" name="BubbleRouter-GenMAPP_Pathways">
      <att type="string" name="BubbleRouter-GenMAPP_Pathways" value="mRNA_processing_Reactome"/>
      <att type="string" name="BubbleRouter-GenMAPP_Pathways" value="mRNA_processing_binding_Reactome"/>
    </att>
    <att type="integer" name="Gene ID" value="11338"/>
    <att type="string" name="Gene_name" value="U2AF2"/>
    <att type="integer" name="HID" value="110853"/>
    <att type="string" name="Protein accession" value="NP_001012496.1"/>
    <att type="integer" name="Protein gi" value="60279268"/>
    <att type="string" name="annotation.DB_Object_ID" value="P26368"/>
    <att type="string" name="annotation.DB_Object_Name" value="Splicing factor U2AF 65 kDa subunit"/>
    <att type="list" name="annotation.GO BIOLOGICAL_PROCESS">
      <att type="string" name="annotation.GO BIOLOGICAL_PROCESS" value="RNA splicing"/>
      <att type="string" name="annotation.GO BIOLOGICAL_PROCESS" value="gene expression"/>
      <att type="string" name="annotation.GO BIOLOGICAL_PROCESS" value="mRNA 3&apos;-end processing"/>
      <att type="string" name="annotation.GO BIOLOGICAL_PROCESS" value="mRNA export from nucleus"/>
      <att type="string" name="annotation.GO BIOLOGICAL_PROCESS" value="mRNA processing"/>
      <att type="string" name="annotation.GO BIOLOGICAL_PROCESS" value="nuclear mRNA splicing, via spliceosome"/>
      <att type="string" name="annotation.GO BIOLOGICAL_PROCESS" value="termination of RNA polymerase II transcription"/>
      <att type="string" name="annotation.GO BIOLOGICAL_PROCESS" value="transcription"/>
      <att type="string" name="annotation.GO BIOLOGICAL_PROCESS" value="transcription from RNA polymerase II promoter"/>
    </att>
    <att type="list" name="annotation.GO CELLULAR_COMPONENT">
      <att type="string" name="annotation.GO CELLULAR_COMPONENT" value="nucleoplasm"/>
      <att type="string" name="annotation.GO CELLULAR_COMPONENT" value="nucleus"/>
      <att type="string" name="annotation.GO CELLULAR_COMPONENT" value="spliceosomal complex"/>
    </att>
    <att type="list" name="annotation.GO MOLECULAR_FUNCTION">
      <att type="string" name="annotation.GO MOLECULAR_FUNCTION" value="C2H2 zinc finger domain binding"/>
      <att type="string" name="annotation.GO MOLECULAR_FUNCTION" value="RNA binding"/>
      <att type="string" name="annotation.GO MOLECULAR_FUNCTION" value="enzyme binding"/>
      <att type="string" name="annotation.GO MOLECULAR_FUNCTION" value="nucleotide binding"/>
      <att type="string" name="annotation.GO MOLECULAR_FUNCTION" value="protein binding"/>
    </att>
    <graphics type="ELLIPSE" h="35.0" w="35.0" x="2230.43017578125" y="2794.802734375" fill="#ffffff" width="2" outline="#000000"/>
  </node>
  <node label="MINK1" id="-728">
    <att type="list" name="BubbleRouter-GenMAPP_Pathways">
      <att type="string" name="BubbleRouter-GenMAPP_Pathways" value="Insulin_Signaling"/>
      <att type="string" name="BubbleRouter-GenMAPP_Pathways" value="MAPK_signaling_pathway_KEGG"/>
    </att>
    <att type="integer" name="Gene ID" value="50488"/>
    <att type="string" name="Gene_name" value="MINK1"/>
    <att type="integer" name="HID" value="56762"/>
    <att type="string" name="Protein accession" value="NP_733763.1"/>
    <att type="integer" name="Protein gi" value="24850117"/>
    <att type="string" name="annotation.DB_Object_ID" value="Q8N4C8"/>
    <att type="string" name="annotation.DB_Object_Name" value="Misshapen-like kinase 1"/>
    <att type="list" name="annotation.GO BIOLOGICAL_PROCESS">
      <att type="string" name="annotation.GO BIOLOGICAL_PROCESS" value="JNK cascade"/>
      <att type="string" name="annotation.GO BIOLOGICAL_PROCESS" value="intracellular protein kinase cascade"/>
      <att type="string" name="annotation.GO BIOLOGICAL_PROCESS" value="multicellular organismal development"/>
      <att type="string" name="annotation.GO BIOLOGICAL_PROCESS" value="negative thymic T cell selection"/>
      <att type="string" name="annotation.GO BIOLOGICAL_PROCESS" value="protein phosphorylation"/>
      <att type="string" name="annotation.GO BIOLOGICAL_PROCESS" value="response to stress"/>
    </att>
    <att type="list" name="annotation.GO CELLULAR_COMPONENT">
      <att type="string" name="annotation.GO CELLULAR_COMPONENT" value="cytoplasm"/>
    </att>
    <att type="list" name="annotation.GO MOLECULAR_FUNCTION">
      <att type="string" name="annotation.GO MOLECULAR_FUNCTION" value="ATP binding"/>
      <att type="string" name="annotation.GO MOLECULAR_FUNCTION" value="nucleotide binding"/>
      <att type="string" name="annotation.GO MOLECULAR_FUNCTION" value="protein binding"/>
      <att type="string" name="annotation.GO MOLECULAR_FUNCTION" value="protein kinase activity"/>
      <att type="string" name="annotation.GO MOLECULAR_FUNCTION" value="protein serine/threonine kinase activity"/>
      <att type="string" name="annotation.GO MOLECULAR_FUNCTION" value="small GTPase regulator activity"/>
      <att type="string" name="annotation.GO MOLECULAR_FUNCTION" value="transferase activity"/>
    </att>
    <graphics type="ELLIPSE" h="35.0" w="35.0" x="2373.698974609375" y="2664.98779296875" fill="#ffffff" width="2" outline="#000000"/>
  </node>
  <node label="MIB1" id="-789">
    <att type="list" name="BubbleRouter-CellularComponents">
      <att type="string" name="BubbleRouter-CellularComponents" value="cytoplasm"/>
      <att type="string" name="BubbleRouter-CellularComponents" value="mitochondrion"/>
    </att>
    <att type="integer" name="Gene ID" value="57534"/>
    <att type="string" name="Gene_name" value="MIB1"/>
    <att type="integer" name="HID" value="10810"/>
    <att type="string" name="Protein accession" value="NP_065825.1"/>
    <att type="integer" name="Protein gi" value="30348954"/>
    <att type="string" name="annotation.DB_Object_ID" value="Q86YT6"/>
    <att type="string" name="annotation.DB_Object_Name" value="E3 ubiquitin-protein ligase MIB1"/>
    <att type="list" name="annotation.GO BIOLOGICAL_PROCESS">
      <att type="string" name="annotation.GO BIOLOGICAL_PROCESS" value="Notch signaling pathway"/>
      <att type="string" name="annotation.GO BIOLOGICAL_PROCESS" value="blood vessel development"/>
      <att type="string" name="annotation.GO BIOLOGICAL_PROCESS" value="heart development"/>
      <att type="string" name="annotation.GO BIOLOGICAL_PROCESS" value="heart looping"/>
      <att type="string" name="annotation.GO BIOLOGICAL_PROCESS" value="in utero embryonic development"/>
      <att type="string" name="annotation.GO BIOLOGICAL_PROCESS" value="negative regulation of neuron differentiation"/>
      <att type="string" name="annotation.GO BIOLOGICAL_PROCESS" value="neural tube formation"/>
      <att type="string" name="annotation.GO BIOLOGICAL_PROCESS" value="positive regulation of endocytosis"/>
      <att type="string" name="annotation.GO BIOLOGICAL_PROCESS" value="somitogenesis"/>
    </att>
    <att type="list" name="annotation.GO CELLULAR_COMPONENT">
      <att type="string" name="annotation.GO CELLULAR_COMPONENT" value="cytoplasm"/>
      <att type="string" name="annotation.GO CELLULAR_COMPONENT" value="cytoplasmic vesicle"/>
      <att type="string" name="annotation.GO CELLULAR_COMPONENT" value="intracellular membrane-bounded organelle"/>
      <att type="string" name="annotation.GO CELLULAR_COMPONENT" value="nuclear membrane"/>
      <att type="string" name="annotation.GO CELLULAR_COMPONENT" value="plasma membrane"/>
    </att>
    <att type="list" name="annotation.GO MOLECULAR_FUNCTION">
      <att type="string" name="annotation.GO MOLECULAR_FUNCTION" value="ligase activity"/>
      <att type="string" name="annotation.GO MOLECULAR_FUNCTION" value="metal ion binding"/>
      <att type="string" name="annotation.GO MOLECULAR_FUNCTION" value="ubiquitin-protein ligase activity"/>
      <att type="string" name="annotation.GO MOLECULAR_FUNCTION" value="zinc ion binding"/>
    </att>
    <graphics type="ELLIPSE" h="35.0" w="35.0" x="1944.2593994140625" y="142.1642608642578" fill="#ffffff" width="2" outline="#000000"/>
  </node>
  <node label="RPAP1" id="-331">
    <att type="integer" name="Gene ID" value="26015"/>
    <att type="string" name="Gene_name" value="RPAP1"/>
    <att type="integer" name="HID" value="32269"/>
    <att type="string" name="Protein accession" value="NP_056355.2"/>
    <att type="integer" name="Protein gi" value="24430139"/>
    <att type="string" name="annotation.DB_Object_ID" value="Q9BWH6"/>
    <att type="string" name="annotation.DB_Object_Name" value="RNA polymerase II-associated protein 1"/>
    <att type="list" name="annotation.GO BIOLOGICAL_PROCESS">
      <att type="string" name="annotation.GO BIOLOGICAL_PROCESS" value="transcription"/>
    </att>
    <att type="list" name="annotation.GO CELLULAR_COMPONENT">
      <att type="string" name="annotation.GO CELLULAR_COMPONENT" value="nucleus"/>
    </att>
    <att type="list" name="annotation.GO MOLECULAR_FUNCTION">
      <att type="string" name="annotation.GO MOLECULAR_FUNCTION" value="DNA binding"/>
      <att type="string" name="annotation.GO MOLECULAR_FUNCTION" value="DNA-directed RNA polymerase activity"/>
      <att type="string" name="annotation.GO MOLECULAR_FUNCTION" value="nucleotidyltransferase activity"/>
      <att type="string" name="annotation.GO MOLECULAR_FUNCTION" value="transferase activity"/>
    </att>
    <graphics type="ELLIPSE" h="35.0" w="35.0" x="1840.326171875" y="1994.359130859375" fill="#ffffff" width="2" outline="#000000"/>
  </node>
  <node label="MCF2" id="-326">
    <att type="list" name="BubbleRouter-CellularComponents">
      <att type="string" name="BubbleRouter-CellularComponents" value="cytoplasm"/>
      <att type="string" name="BubbleRouter-CellularComponents" value="intracellular"/>
    </att>
    <att type="list" name="BubbleRouter-GenMAPP_Pathways">
      <att type="string" name="BubbleRouter-GenMAPP_Pathways" value="EGFR1_NetPath_4"/>
    </att>
    <att type="integer" name="Gene ID" value="4168"/>
    <att type="string" name="Gene_name" value="MCF2"/>
    <att type="integer" name="HID" value="3917"/>
    <att type="string" name="Protein accession" value="NP_001093325.1"/>
    <att type="integer" name="Protein gi" value="153791628"/>
    <att type="string" name="annotation.DB_Object_ID" value="P10911"/>
    <att type="string" name="annotation.DB_Object_Name" value="Proto-oncogene DBL"/>
    <att type="list" name="annotation.GO BIOLOGICAL_PROCESS">
      <att type="string" name="annotation.GO BIOLOGICAL_PROCESS" value="apoptosis"/>
      <att type="string" name="annotation.GO BIOLOGICAL_PROCESS" value="induction of apoptosis by extracellular signals"/>
      <att type="string" name="annotation.GO BIOLOGICAL_PROCESS" value="nerve growth factor receptor signaling pathway"/>
      <att type="string" name="annotation.GO BIOLOGICAL_PROCESS" value="regulation of Rho protein signal transduction"/>
      <att type="string" name="annotation.GO BIOLOGICAL_PROCESS" value="regulation of small GTPase mediated signal transduction"/>
      <att type="string" name="annotation.GO BIOLOGICAL_PROCESS" value="small GTPase mediated signal transduction"/>
    </att>
    <att type="list" name="annotation.GO CELLULAR_COMPONENT">
      <att type="string" name="annotation.GO CELLULAR_COMPONENT" value="cytoplasm"/>
      <att type="string" name="annotation.GO CELLULAR_COMPONENT" value="cytoskeleton"/>
      <att type="string" name="annotation.GO CELLULAR_COMPONENT" value="cytosol"/>
      <att type="string" name="annotation.GO CELLULAR_COMPONENT" value="intracellular"/>
      <att type="string" name="annotation.GO CELLULAR_COMPONENT" value="membrane"/>
      <att type="string" name="annotation.GO CELLULAR_COMPONENT" value="membrane fraction"/>
    </att>
    <att type="list" name="annotation.GO MOLECULAR_FUNCTION">
      <att type="string" name="annotation.GO MOLECULAR_FUNCTION" value="Rho guanyl-nucleotide exchange factor activity"/>
      <att type="string" name="annotation.GO MOLECULAR_FUNCTION" value="guanyl-nucleotide exchange factor activity"/>
      <att type="string" name="annotation.GO MOLECULAR_FUNCTION" value="protein binding"/>
    </att>
    <graphics type="ELLIPSE" h="35.0" w="35.0" x="1445.2076416015625" y="944.4339599609375" fill="#ffffff" width="2" outline="#000000"/>
  </node>
  <node label="FOS" id="-629">
    <att type="list" name="BubbleRouter-CellularComponents">
      <att type="string" name="BubbleRouter-CellularComponents" value="intracellular"/>
      <att type="string" name="BubbleRouter-CellularComponents" value="nucleus"/>
    </att>
    <att type="list" name="BubbleRouter-GenMAPP_Pathways">
      <att type="string" name="BubbleRouter-GenMAPP_Pathways" value="EGFR1_NetPath_4"/>
      <att type="string" name="BubbleRouter-GenMAPP_Pathways" value="ESC_Pluripotency_Pathways"/>
      <att type="string" name="BubbleRouter-GenMAPP_Pathways" value="IL-6_NetPath_18"/>
      <att type="string" name="BubbleRouter-GenMAPP_Pathways" value="Insulin_Signaling"/>
      <att type="string" name="BubbleRouter-GenMAPP_Pathways" value="MAPK_signaling_pathway_ KEGG"/>
      <att type="string" name="BubbleRouter-GenMAPP_Pathways" value="MAPK_signaling_pathway_KEGG"/>
      <att type="string" name="BubbleRouter-GenMAPP_Pathways" value="Oxidative_Stress"/>
      <att type="string" name="BubbleRouter-GenMAPP_Pathways" value="Signaling_of_Hepatocyte_Growth_Factor_Receptor_Biocarta"/>
      <att type="string" name="BubbleRouter-GenMAPP_Pathways" value="Smooth_muscle_contraction"/>
      <att type="string" name="BubbleRouter-GenMAPP_Pathways" value="T-Cell-Receptor_NetPath_11"/>
      <att type="string" name="BubbleRouter-GenMAPP_Pathways" value="TGF-beta-Receptor_NetPath_7"/>
      <att type="string" name="BubbleRouter-GenMAPP_Pathways" value="TGF_Beta_Signaling_Pathway"/>
    </att>
    <att type="integer" name="Gene ID" value="2353"/>
    <att type="string" name="Gene_name" value="FOS"/>
    <att type="integer" name="HID" value="3844"/>
    <att type="string" name="Protein accession" value="NP_005243.1"/>
    <att type="integer" name="Protein gi" value="4885241"/>
    <att type="string" name="annotation.DB_Object_ID" value="P01100"/>
    <att type="string" name="annotation.DB_Object_Name" value="Proto-oncogene c-Fos"/>
    <att type="list" name="annotation.GO BIOLOGICAL_PROCESS">
      <att type="string" name="annotation.GO BIOLOGICAL_PROCESS" value="DNA methylation"/>
      <att type="string" name="annotation.GO BIOLOGICAL_PROCESS" value="MyD88-dependent toll-like receptor signaling pathway"/>
      <att type="string" name="annotation.GO BIOLOGICAL_PROCESS" value="MyD88-independent toll-like receptor signaling pathway"/>
      <att type="string" name="annotation.GO BIOLOGICAL_PROCESS" value="SMAD protein signal transduction"/>
      <att type="string" name="annotation.GO BIOLOGICAL_PROCESS" value="Toll signaling pathway"/>
      <att type="string" name="annotation.GO BIOLOGICAL_PROCESS" value="aging"/>
      <att type="string" name="annotation.GO BIOLOGICAL_PROCESS" value="cellular response to extracellular stimulus"/>
      <att type="string" name="annotation.GO BIOLOGICAL_PROCESS" value="cellular response to hormone stimulus"/>
      <att type="string" name="annotation.GO BIOLOGICAL_PROCESS" value="cellular response to reactive oxygen species"/>
      <att type="string" name="annotation.GO BIOLOGICAL_PROCESS" value="conditioned taste aversion"/>
      <att type="string" name="annotation.GO BIOLOGICAL_PROCESS" value="female pregnancy"/>
      <att type="string" name="annotation.GO BIOLOGICAL_PROCESS" value="inflammatory response"/>
      <att type="string" name="annotation.GO BIOLOGICAL_PROCESS" value="innate immune response"/>
      <att type="string" name="annotation.GO BIOLOGICAL_PROCESS" value="nervous system development"/>
      <att type="string" name="annotation.GO BIOLOGICAL_PROCESS" value="positive regulation of transcription"/>
      <att type="string" name="annotation.GO BIOLOGICAL_PROCESS" value="positive regulation of transcription from RNA polymerase II promoter"/>
      <att type="string" name="annotation.GO BIOLOGICAL_PROCESS" value="regulation of transcription factor activity"/>
      <att type="string" name="annotation.GO BIOLOGICAL_PROCESS" value="regulation of transcription from RNA polymerase II promoter"/>
      <att type="string" name="annotation.GO BIOLOGICAL_PROCESS" value="response to cAMP"/>
      <att type="string" name="annotation.GO BIOLOGICAL_PROCESS" value="response to cold"/>
      <att type="string" name="annotation.GO BIOLOGICAL_PROCESS" value="response to corticosterone stimulus"/>
      <att type="string" name="annotation.GO BIOLOGICAL_PROCESS" value="response to cytokine stimulus"/>
      <att type="string" name="annotation.GO BIOLOGICAL_PROCESS" value="response to drug"/>
      <att type="string" name="annotation.GO BIOLOGICAL_PROCESS" value="response to gravity"/>
      <att type="string" name="annotation.GO BIOLOGICAL_PROCESS" value="response to light stimulus"/>
      <att type="string" name="annotation.GO BIOLOGICAL_PROCESS" value="response to lipopolysaccharide"/>
      <att type="string" name="annotation.GO BIOLOGICAL_PROCESS" value="response to mechanical stimulus"/>
      <att type="string" name="annotation.GO BIOLOGICAL_PROCESS" value="response to organic cyclic substance"/>
      <att type="string" name="annotation.GO BIOLOGICAL_PROCESS" value="response to progesterone stimulus"/>
      <att type="string" name="annotation.GO BIOLOGICAL_PROCESS" value="response to protein stimulus"/>
      <att type="string" name="annotation.GO BIOLOGICAL_PROCESS" value="response to toxin"/>
      <att type="string" name="annotation.GO BIOLOGICAL_PROCESS" value="sleep"/>
      <att type="string" name="annotation.GO BIOLOGICAL_PROCESS" value="stress-activated MAPK cascade"/>
      <att type="string" name="annotation.GO BIOLOGICAL_PROCESS" value="toll-like receptor 1 signaling pathway"/>
      <att type="string" name="annotation.GO BIOLOGICAL_PROCESS" value="toll-like receptor 2 signaling pathway"/>
      <att type="string" name="annotation.GO BIOLOGICAL_PROCESS" value="toll-like receptor 3 signaling pathway"/>
      <att type="string" name="annotation.GO BIOLOGICAL_PROCESS" value="toll-like receptor 4 signaling pathway"/>
      <att type="string" name="annotation.GO BIOLOGICAL_PROCESS" value="toll-like receptor signaling pathway"/>
      <att type="string" name="annotation.GO BIOLOGICAL_PROCESS" value="transforming growth factor beta receptor signaling pathway"/>
    </att>
    <att type="list" name="annotation.GO CELLULAR_COMPONENT">
      <att type="string" name="annotation.GO CELLULAR_COMPONENT" value="nucleolus"/>
      <att type="string" name="annotation.GO CELLULAR_COMPONENT" value="nucleoplasm"/>
      <att type="string" name="annotation.GO CELLULAR_COMPONENT" value="nucleus"/>
      <att type="string" name="annotation.GO CELLULAR_COMPONENT" value="synaptosome"/>
      <att type="string" name="annotation.GO CELLULAR_COMPONENT" value="transcription factor complex"/>
    </att>
    <att type="list" name="annotation.GO MOLECULAR_FUNCTION">
      <att type="string" name="annotation.GO MOLECULAR_FUNCTION" value="R-SMAD binding"/>
      <att type="string" name="annotation.GO MOLECULAR_FUNCTION" value="double-stranded DNA binding"/>
      <att type="string" name="annotation.GO MOLECULAR_FUNCTION" value="promoter binding"/>
      <att type="string" name="annotation.GO MOLECULAR_FUNCTION" value="protein binding"/>
      <att type="string" name="annotation.GO MOLECULAR_FUNCTION" value="protein heterodimerization activity"/>
      <att type="string" name="annotation.GO MOLECULAR_FUNCTION" value="sequence-specific DNA binding transcription factor activity"/>
      <att type="string" name="annotation.GO MOLECULAR_FUNCTION" value="specific RNA polymerase II transcription factor activity"/>
    </att>
    <graphics type="ELLIPSE" h="35.0" w="35.0" x="862.2374877929688" y="424.9661560058594" fill="#ffffff" width="2" outline="#000000"/>
  </node>
  <node label="MAPK13" id="-563">
    <att type="list" name="BubbleRouter-GenMAPP_Pathways">
      <att type="string" name="BubbleRouter-GenMAPP_Pathways" value="Insulin_Signaling"/>
      <att type="string" name="BubbleRouter-GenMAPP_Pathways" value="MAPK_signaling_pathway_ KEGG"/>
      <att type="string" name="BubbleRouter-GenMAPP_Pathways" value="MAPK_signaling_pathway_KEGG"/>
    </att>
    <att type="integer" name="Gene ID" value="5603"/>
    <att type="string" name="Gene_name" value="MAPK13"/>
    <att type="integer" name="HID" value="48133"/>
    <att type="string" name="Protein accession" value="NP_002745.1"/>
    <att type="integer" name="Protein gi" value="4506085"/>
    <att type="string" name="annotation.DB_Object_ID" value="O15264"/>
    <att type="string" name="annotation.DB_Object_Name" value="Mitogen-activated protein kinase 13"/>
    <att type="list" name="annotation.GO BIOLOGICAL_PROCESS">
      <att type="string" name="annotation.GO BIOLOGICAL_PROCESS" value="Ras protein signal transduction"/>
      <att type="string" name="annotation.GO BIOLOGICAL_PROCESS" value="cell cycle"/>
      <att type="string" name="annotation.GO BIOLOGICAL_PROCESS" value="intracellular protein kinase cascade"/>
      <att type="string" name="annotation.GO BIOLOGICAL_PROCESS" value="intracellular signaling pathway"/>
      <att type="string" name="annotation.GO BIOLOGICAL_PROCESS" value="nerve growth factor receptor signaling pathway"/>
      <att type="string" name="annotation.GO BIOLOGICAL_PROCESS" value="protein phosphorylation"/>
      <att type="string" name="annotation.GO BIOLOGICAL_PROCESS" value="response to stress"/>
    </att>
    <att type="list" name="annotation.GO CELLULAR_COMPONENT">
      <att type="string" name="annotation.GO CELLULAR_COMPONENT" value="soluble fraction"/>
    </att>
    <att type="list" name="annotation.GO MOLECULAR_FUNCTION">
      <att type="string" name="annotation.GO MOLECULAR_FUNCTION" value="ATP binding"/>
      <att type="string" name="annotation.GO MOLECULAR_FUNCTION" value="MAP kinase activity"/>
      <att type="string" name="annotation.GO MOLECULAR_FUNCTION" value="nucleotide binding"/>
      <att type="string" name="annotation.GO MOLECULAR_FUNCTION" value="protein binding"/>
      <att type="string" name="annotation.GO MOLECULAR_FUNCTION" value="protein serine/threonine kinase activity"/>
      <att type="string" name="annotation.GO MOLECULAR_FUNCTION" value="transferase activity"/>
    </att>
    <graphics type="ELLIPSE" h="35.0" w="35.0" x="1782.65869140625" y="1631.3768310546875" fill="#ffffff" width="2" outline="#000000"/>
  </node>
  <node label="MCC" id="-322">
    <att type="list" name="BubbleRouter-GenMAPP_Pathways">
      <att type="string" name="BubbleRouter-GenMAPP_Pathways" value="TNF-alpha-NF-kB_NetPath_9"/>
    </att>
    <att type="integer" name="Gene ID" value="4163"/>
    <att type="string" name="Gene_name" value="MCC"/>
    <att type="integer" name="HID" value="20539"/>
    <att type="string" name="Protein accession" value="NP_001078846.1"/>
    <att type="integer" name="Protein gi" value="146229340"/>
    <att type="string" name="annotation.DB_Object_ID" value="P23508"/>
    <att type="string" name="annotation.DB_Object_Name" value="Colorectal mutant cancer protein"/>
    <att type="list" name="annotation.GO BIOLOGICAL_PROCESS">
      <att type="string" name="annotation.GO BIOLOGICAL_PROCESS" value="Wnt receptor signaling pathway"/>
      <att type="string" name="annotation.GO BIOLOGICAL_PROCESS" value="negative regulation of canonical Wnt receptor signaling pathway"/>
      <att type="string" name="annotation.GO BIOLOGICAL_PROCESS" value="negative regulation of epithelial cell migration"/>
      <att type="string" name="annotation.GO BIOLOGICAL_PROCESS" value="negative regulation of epithelial cell proliferation"/>
      <att type="string" name="annotation.GO BIOLOGICAL_PROCESS" value="signal transduction"/>
    </att>
    <att type="list" name="annotation.GO CELLULAR_COMPONENT">
      <att type="string" name="annotation.GO CELLULAR_COMPONENT" value="cytoplasm"/>
      <att type="string" name="annotation.GO CELLULAR_COMPONENT" value="nucleus"/>
      <att type="string" name="annotation.GO CELLULAR_COMPONENT" value="plasma membrane"/>
    </att>
    <att type="list" name="annotation.GO MOLECULAR_FUNCTION">
      <att type="string" name="annotation.GO MOLECULAR_FUNCTION" value="protein binding"/>
      <att type="string" name="annotation.GO MOLECULAR_FUNCTION" value="receptor activity"/>
    </att>
    <graphics type="ELLIPSE" h="35.0" w="35.0" x="1966.259765625" y="1521.0897216796875" fill="#ffffff" width="2" outline="#000000"/>
  </node>
  <node label="PPP2R1B" id="-382">
    <att type="list" name="BubbleRouter-CellularComponents">
      <att type="string" name="BubbleRouter-CellularComponents" value="cytoplasm"/>
      <att type="string" name="BubbleRouter-CellularComponents" value="intracellular"/>
      <att type="string" name="BubbleRouter-CellularComponents" value="mitochondrion"/>
      <att type="string" name="BubbleRouter-CellularComponents" value="nucleus"/>
    </att>
    <att type="list" name="BubbleRouter-GenMAPP_Pathways">
      <att type="string" name="BubbleRouter-GenMAPP_Pathways" value="Glycogen_Metabolism"/>
      <att type="string" name="BubbleRouter-GenMAPP_Pathways" value="IL-6_NetPath_18"/>
    </att>
    <att type="integer" name="Gene ID" value="5519"/>
    <att type="string" name="Gene_name" value="PPP2R1B"/>
    <att type="integer" name="HID" value="70244"/>
    <att type="string" name="Protein accession" value="NP_859050.1"/>
    <att type="integer" name="Protein gi" value="32455244"/>
    <att type="string" name="annotation.DB_Object_ID" value="P30154"/>
    <att type="string" name="annotation.DB_Object_Name" value="Serine/threonine-protein phosphatase 2A 65 kDa regulatory subunit A beta isoform"/>
    <att type="list" name="annotation.GO MOLECULAR_FUNCTION">
      <att type="string" name="annotation.GO MOLECULAR_FUNCTION" value="protein binding"/>
    </att>
    <graphics type="ELLIPSE" h="35.0" w="35.0" x="1750.5333251953125" y="1459.8580322265625" fill="#ffffff" width="2" outline="#000000"/>
  </node>
  <node label="PYGM" id="-407">
    <att type="list" name="BubbleRouter-GenMAPP_Pathways">
      <att type="string" name="BubbleRouter-GenMAPP_Pathways" value="Glycogen_Metabolism"/>
    </att>
    <att type="integer" name="Gene ID" value="5837"/>
    <att type="string" name="Gene_name" value="PYGM"/>
    <att type="integer" name="HID" value="2145"/>
    <att type="string" name="Protein accession" value="NP_005600.1"/>
    <att type="integer" name="Protein gi" value="5032009"/>
    <att type="string" name="annotation.DB_Object_ID" value="P11217"/>
    <att type="string" name="annotation.DB_Object_Name" value="Glycogen phosphorylase, muscle form"/>
    <att type="list" name="annotation.GO BIOLOGICAL_PROCESS">
      <att type="string" name="annotation.GO BIOLOGICAL_PROCESS" value="carbohydrate metabolic process"/>
      <att type="string" name="annotation.GO BIOLOGICAL_PROCESS" value="cellular calcium ion homeostasis"/>
      <att type="string" name="annotation.GO BIOLOGICAL_PROCESS" value="glucose metabolic process"/>
      <att type="string" name="annotation.GO BIOLOGICAL_PROCESS" value="glycogen catabolic process"/>
      <att type="string" name="annotation.GO BIOLOGICAL_PROCESS" value="glycogen metabolic process"/>
      <att type="string" name="annotation.GO BIOLOGICAL_PROCESS" value="response to cAMP"/>
      <att type="string" name="annotation.GO BIOLOGICAL_PROCESS" value="response to hypoxia"/>
    </att>
    <att type="list" name="annotation.GO CELLULAR_COMPONENT">
      <att type="string" name="annotation.GO CELLULAR_COMPONENT" value="cytoplasm"/>
      <att type="string" name="annotation.GO CELLULAR_COMPONENT" value="cytosol"/>
      <att type="string" name="annotation.GO CELLULAR_COMPONENT" value="sarcoplasmic reticulum"/>
      <att type="string" name="annotation.GO CELLULAR_COMPONENT" value="soluble fraction"/>
    </att>
    <att type="list" name="annotation.GO MOLECULAR_FUNCTION">
      <att type="string" name="annotation.GO MOLECULAR_FUNCTION" value="AMP binding"/>
      <att type="string" name="annotation.GO MOLECULAR_FUNCTION" value="drug binding"/>
      <att type="string" name="annotation.GO MOLECULAR_FUNCTION" value="glycogen phosphorylase activity"/>
      <att type="string" name="annotation.GO MOLECULAR_FUNCTION" value="nucleotide binding"/>
      <att type="string" name="annotation.GO MOLECULAR_FUNCTION" value="protein binding"/>
      <att type="string" name="annotation.GO MOLECULAR_FUNCTION" value="pyridoxal phosphate binding"/>
      <att type="string" name="annotation.GO MOLECULAR_FUNCTION" value="sugar binding"/>
      <att type="string" name="annotation.GO MOLECULAR_FUNCTION" value="transferase activity, transferring glycosyl groups"/>
    </att>
    <graphics type="ELLIPSE" h="35.0" w="35.0" x="1912.0631103515625" y="460.9897766113281" fill="#ffffff" width="2" outline="#000000"/>
  </node>
  <node label="LXN" id="-601">
    <att type="integer" name="Gene ID" value="56925"/>
    <att type="string" name="Gene_name" value="LXN"/>
    <att type="integer" name="HID" value="36361"/>
    <att type="string" name="Protein accession" value="NP_064554.3"/>
    <att type="integer" name="Protein gi" value="194473714"/>
    <att type="string" name="annotation.DB_Object_ID" value="Q9BS40"/>
    <att type="string" name="annotation.DB_Object_Name" value="Latexin"/>
    <att type="list" name="annotation.GO BIOLOGICAL_PROCESS">
      <att type="string" name="annotation.GO BIOLOGICAL_PROCESS" value="detection of temperature stimulus involved in sensory perception of pain"/>
    </att>
    <att type="list" name="annotation.GO CELLULAR_COMPONENT">
      <att type="string" name="annotation.GO CELLULAR_COMPONENT" value="cytoplasm"/>
    </att>
    <att type="list" name="annotation.GO MOLECULAR_FUNCTION">
      <att type="string" name="annotation.GO MOLECULAR_FUNCTION" value="enzyme inhibitor activity"/>
      <att type="string" name="annotation.GO MOLECULAR_FUNCTION" value="metalloendopeptidase inhibitor activity"/>
      <att type="string" name="annotation.GO MOLECULAR_FUNCTION" value="protein binding"/>
    </att>
    <graphics type="ELLIPSE" h="35.0" w="35.0" x="160.3179473876953" y="1873.836669921875" fill="#ffffff" width="2" outline="#000000"/>
  </node>
  <node label="LOC153328" id="-1143">
    <att type="integer" name="Gene ID" value="153328"/>
    <att type="string" name="Gene_name" value="LOC153328"/>
    <att type="integer" name="HID" value="27065"/>
    <att type="string" name="Protein accession" value="NP_660325.4"/>
    <att type="integer" name="Protein gi" value="223468576"/>
    <graphics type="ELLIPSE" h="35.0" w="35.0" x="545.1594848632812" y="2223.165771484375" fill="#ffffff" width="2" outline="#000000"/>
  </node>
  <node label="LMX1B" id="-776">
    <att type="list" name="BubbleRouter-CellularComponents">
      <att type="string" name="BubbleRouter-CellularComponents" value="intracellular"/>
      <att type="string" name="BubbleRouter-CellularComponents" value="nucleus"/>
    </att>
    <att type="integer" name="Gene ID" value="4010"/>
    <att type="string" name="Gene_name" value="LMX1B"/>
    <att type="integer" name="HID" value="55648"/>
    <att type="string" name="Protein accession" value="NP_002307.1"/>
    <att type="integer" name="Protein gi" value="4505007"/>
    <att type="string" name="annotation.DB_Object_ID" value="O60663"/>
    <att type="string" name="annotation.DB_Object_Name" value="LIM homeobox transcription factor 1-beta"/>
    <att type="list" name="annotation.GO BIOLOGICAL_PROCESS">
      <att type="string" name="annotation.GO BIOLOGICAL_PROCESS" value="camera-type eye development"/>
      <att type="string" name="annotation.GO BIOLOGICAL_PROCESS" value="cell death"/>
      <att type="string" name="annotation.GO BIOLOGICAL_PROCESS" value="cell proliferation"/>
      <att type="string" name="annotation.GO BIOLOGICAL_PROCESS" value="central nervous system neuron development"/>
      <att type="string" name="annotation.GO BIOLOGICAL_PROCESS" value="cerebellum morphogenesis"/>
      <att type="string" name="annotation.GO BIOLOGICAL_PROCESS" value="collagen fibril organization"/>
      <att type="string" name="annotation.GO BIOLOGICAL_PROCESS" value="dorsal/ventral pattern formation"/>
      <att type="string" name="annotation.GO BIOLOGICAL_PROCESS" value="in utero embryonic development"/>
      <att type="string" name="annotation.GO BIOLOGICAL_PROCESS" value="multicellular organismal development"/>
      <att type="string" name="annotation.GO BIOLOGICAL_PROCESS" value="neuron differentiation"/>
      <att type="string" name="annotation.GO BIOLOGICAL_PROCESS" value="neuron migration"/>
      <att type="string" name="annotation.GO BIOLOGICAL_PROCESS" value="organ growth"/>
      <att type="string" name="annotation.GO BIOLOGICAL_PROCESS" value="positive regulation of transcription from RNA polymerase II promoter"/>
      <att type="string" name="annotation.GO BIOLOGICAL_PROCESS" value="regulation of transcription, DNA-dependent"/>
    </att>
    <att type="list" name="annotation.GO CELLULAR_COMPONENT">
      <att type="string" name="annotation.GO CELLULAR_COMPONENT" value="nucleus"/>
    </att>
    <att type="list" name="annotation.GO MOLECULAR_FUNCTION">
      <att type="string" name="annotation.GO MOLECULAR_FUNCTION" value="metal ion binding"/>
      <att type="string" name="annotation.GO MOLECULAR_FUNCTION" value="protein binding"/>
      <att type="string" name="annotation.GO MOLECULAR_FUNCTION" value="sequence-specific DNA binding"/>
      <att type="string" name="annotation.GO MOLECULAR_FUNCTION" value="sequence-specific DNA binding transcription factor activity"/>
      <att type="string" name="annotation.GO MOLECULAR_FUNCTION" value="transcription regulator activity"/>
      <att type="string" name="annotation.GO MOLECULAR_FUNCTION" value="zinc ion binding"/>
    </att>
    <graphics type="ELLIPSE" h="35.0" w="35.0" x="1111.671875" y="3181.68505859375" fill="#ffffff" width="2" outline="#000000"/>
  </node>
  <node label="LDHD" id="-1133">
    <att type="list" name="BubbleRouter-CellularComponents">
      <att type="string" name="BubbleRouter-CellularComponents" value="mitochondrion"/>
    </att>
    <att type="integer" name="Gene ID" value="197257"/>
    <att type="string" name="Gene_name" value="LDHD"/>
    <att type="integer" name="HID" value="5536"/>
    <att type="string" name="Protein accession" value="NP_705690.2"/>
    <att type="integer" name="Protein gi" value="37595754"/>
    <att type="string" name="annotation.DB_Object_ID" value="Q86WU2"/>
    <att type="string" name="annotation.DB_Object_Name" value="Probable D-lactate dehydrogenase, mitochondrial"/>
    <att type="list" name="annotation.GO BIOLOGICAL_PROCESS">
      <att type="string" name="annotation.GO BIOLOGICAL_PROCESS" value="oxidation-reduction process"/>
    </att>
    <att type="list" name="annotation.GO CELLULAR_COMPONENT">
      <att type="string" name="annotation.GO CELLULAR_COMPONENT" value="mitochondrial inner membrane"/>
      <att type="string" name="annotation.GO CELLULAR_COMPONENT" value="mitochondrion"/>
    </att>
    <att type="list" name="annotation.GO MOLECULAR_FUNCTION">
      <att type="string" name="annotation.GO MOLECULAR_FUNCTION" value="D-lactate dehydrogenase (cytochrome) activity"/>
      <att type="string" name="annotation.GO MOLECULAR_FUNCTION" value="flavin adenine dinucleotide binding"/>
      <att type="string" name="annotation.GO MOLECULAR_FUNCTION" value="oxidoreductase activity"/>
      <att type="string" name="annotation.GO MOLECULAR_FUNCTION" value="protein binding"/>
    </att>
    <graphics type="ELLIPSE" h="35.0" w="35.0" x="867.3633422851562" y="2369.955810546875" fill="#ffffff" width="2" outline="#000000"/>
  </node>
  <node label="UBE2E2" id="-160">
    <att type="integer" name="Gene ID" value="7325"/>
    <att type="string" name="Gene_name" value="UBE2E2"/>
    <att type="integer" name="HID" value="77337"/>
    <att type="string" name="Protein accession" value="NP_689866.1"/>
    <att type="string" name="annotation.DB_Object_ID" value="Q96LR5"/>
    <att type="string" name="annotation.DB_Object_Name" value="Ubiquitin-conjugating enzyme E2 E2"/>
    <att type="list" name="annotation.GO BIOLOGICAL_PROCESS">
      <att type="string" name="annotation.GO BIOLOGICAL_PROCESS" value="ISG15-protein conjugation"/>
      <att type="string" name="annotation.GO BIOLOGICAL_PROCESS" value="post-translational protein modification"/>
      <att type="string" name="annotation.GO BIOLOGICAL_PROCESS" value="protein K11-linked ubiquitination"/>
      <att type="string" name="annotation.GO BIOLOGICAL_PROCESS" value="protein K48-linked ubiquitination"/>
      <att type="string" name="annotation.GO BIOLOGICAL_PROCESS" value="protein K63-linked ubiquitination"/>
      <att type="string" name="annotation.GO BIOLOGICAL_PROCESS" value="regulation of protein metabolic process"/>
    </att>
    <att type="list" name="annotation.GO CELLULAR_COMPONENT">
      <att type="string" name="annotation.GO CELLULAR_COMPONENT" value="nucleolus"/>
    </att>
    <att type="list" name="annotation.GO MOLECULAR_FUNCTION">
      <att type="string" name="annotation.GO MOLECULAR_FUNCTION" value="ATP binding"/>
      <att type="string" name="annotation.GO MOLECULAR_FUNCTION" value="ISG15 ligase activity"/>
      <att type="string" name="annotation.GO MOLECULAR_FUNCTION" value="ligase activity"/>
      <att type="string" name="annotation.GO MOLECULAR_FUNCTION" value="nucleotide binding"/>
      <att type="string" name="annotation.GO MOLECULAR_FUNCTION" value="ubiquitin-protein ligase activity"/>
    </att>
    <graphics type="ELLIPSE" h="35.0" w="35.0" x="2013.405517578125" y="543.582275390625" fill="#ffffff" width="2" outline="#000000"/>
  </node>
  <node label="LDB3" id="-724">
    <att type="list" name="BubbleRouter-CellularComponents">
      <att type="string" name="BubbleRouter-CellularComponents" value="intracellular"/>
    </att>
    <att type="integer" name="Gene ID" value="11155"/>
    <att type="string" name="Gene_name" value="LDB3"/>
    <att type="integer" name="HID" value="48499"/>
    <att type="string" name="Protein accession" value="NP_009009.1"/>
    <att type="integer" name="Protein gi" value="45592959"/>
    <att type="string" name="annotation.DB_Object_ID" value="O75112"/>
    <att type="string" name="annotation.DB_Object_Name" value="LIM domain-binding protein 3"/>
    <att type="list" name="annotation.GO CELLULAR_COMPONENT">
      <att type="string" name="annotation.GO CELLULAR_COMPONENT" value="Z disc"/>
      <att type="string" name="annotation.GO CELLULAR_COMPONENT" value="cytoplasm"/>
      <att type="string" name="annotation.GO CELLULAR_COMPONENT" value="cytoskeleton"/>
      <att type="string" name="annotation.GO CELLULAR_COMPONENT" value="perinuclear region of cytoplasm"/>
      <att type="string" name="annotation.GO CELLULAR_COMPONENT" value="pseudopodium"/>
    </att>
    <att type="list" name="annotation.GO MOLECULAR_FUNCTION">
      <att type="string" name="annotation.GO MOLECULAR_FUNCTION" value="metal ion binding"/>
      <att type="string" name="annotation.GO MOLECULAR_FUNCTION" value="protein binding"/>
      <att type="string" name="annotation.GO MOLECULAR_FUNCTION" value="zinc ion binding"/>
    </att>
    <graphics type="ELLIPSE" h="35.0" w="35.0" x="1474.6983642578125" y="3019.3369140625" fill="#ffffff" width="2" outline="#000000"/>
  </node>
  <node label="MED9" id="-327">
    <att type="list" name="BubbleRouter-CellularComponents">
      <att type="string" name="BubbleRouter-CellularComponents" value="intracellular"/>
      <att type="string" name="BubbleRouter-CellularComponents" value="nucleus"/>
    </att>
    <att type="integer" name="Gene ID" value="55090"/>
    <att type="string" name="Gene_name" value="MED9"/>
    <att type="integer" name="HID" value="32385"/>
    <att type="string" name="Protein accession" value="NP_060489.1"/>
    <att type="integer" name="Protein gi" value="8922273"/>
    <att type="string" name="annotation.DB_Object_ID" value="Q9NWA0"/>
    <att type="string" name="annotation.DB_Object_Name" value="Mediator of RNA polymerase II transcription subunit 9"/>
    <att type="list" name="annotation.GO BIOLOGICAL_PROCESS">
      <att type="string" name="annotation.GO BIOLOGICAL_PROCESS" value="regulation of transcription"/>
      <att type="string" name="annotation.GO BIOLOGICAL_PROCESS" value="regulation of transcription from RNA polymerase II promoter"/>
    </att>
    <att type="list" name="annotation.GO CELLULAR_COMPONENT">
      <att type="string" name="annotation.GO CELLULAR_COMPONENT" value="mediator complex"/>
      <att type="string" name="annotation.GO CELLULAR_COMPONENT" value="nucleus"/>
    </att>
    <att type="list" name="annotation.GO MOLECULAR_FUNCTION">
      <att type="string" name="annotation.GO MOLECULAR_FUNCTION" value="RNA polymerase II transcription mediator activity"/>
      <att type="string" name="annotation.GO MOLECULAR_FUNCTION" value="protein binding"/>
    </att>
    <graphics type="ELLIPSE" h="35.0" w="35.0" x="1664.33349609375" y="1889.984619140625" fill="#ffffff" width="2" outline="#000000"/>
  </node>
  <node label="LCMR1" id="-600">
    <att type="string" name="annotation.DB_Object_ID" value="A0JLT2"/>
    <att type="string" name="annotation.DB_Object_Name" value="Mediator of RNA polymerase II transcription subunit 19"/>
    <att type="list" name="annotation.GO BIOLOGICAL_PROCESS">
      <att type="string" name="annotation.GO BIOLOGICAL_PROCESS" value="regulation of transcription"/>
      <att type="string" name="annotation.GO BIOLOGICAL_PROCESS" value="regulation of transcription from RNA polymerase II promoter"/>
    </att>
    <att type="list" name="annotation.GO CELLULAR_COMPONENT">
      <att type="string" name="annotation.GO CELLULAR_COMPONENT" value="mediator complex"/>
      <att type="string" name="annotation.GO CELLULAR_COMPONENT" value="nucleus"/>
    </att>
    <att type="list" name="annotation.GO MOLECULAR_FUNCTION">
      <att type="string" name="annotation.GO MOLECULAR_FUNCTION" value="RNA polymerase II transcription mediator activity"/>
    </att>
    <graphics type="ELLIPSE" h="35.0" w="35.0" x="1643.6083984375" y="1820.9921875" fill="#ffffff" width="2" outline="#000000"/>
  </node>
  <node label="TRADD" id="-313">
    <att type="list" name="BubbleRouter-GenMAPP_Pathways">
      <att type="string" name="BubbleRouter-GenMAPP_Pathways" value="Apoptosis"/>
      <att type="string" name="BubbleRouter-GenMAPP_Pathways" value="TNF-alpha-NF-kB_NetPath_9"/>
      <att type="string" name="BubbleRouter-GenMAPP_Pathways" value="p38_MAPK_signaling_pathway"/>
    </att>
    <att type="integer" name="Gene ID" value="8717"/>
    <att type="string" name="Gene_name" value="TRADD"/>
    <att type="integer" name="HID" value="2807"/>
    <att type="string" name="Protein accession" value="NP_003780.1"/>
    <att type="integer" name="Protein gi" value="13378137"/>
    <att type="string" name="annotation.DB_Object_ID" value="Q15628"/>
    <att type="string" name="annotation.DB_Object_Name" value="Tumor necrosis factor receptor type 1-associated DEATH domain protein"/>
    <att type="list" name="annotation.GO BIOLOGICAL_PROCESS">
      <att type="string" name="annotation.GO BIOLOGICAL_PROCESS" value="activation of caspase activity"/>
      <att type="string" name="annotation.GO BIOLOGICAL_PROCESS" value="activation of pro-apoptotic gene products"/>
      <att type="string" name="annotation.GO BIOLOGICAL_PROCESS" value="apoptosis"/>
      <att type="string" name="annotation.GO BIOLOGICAL_PROCESS" value="induction of apoptosis"/>
      <att type="string" name="annotation.GO BIOLOGICAL_PROCESS" value="induction of apoptosis by extracellular signals"/>
      <att type="string" name="annotation.GO BIOLOGICAL_PROCESS" value="positive regulation of I-kappaB kinase/NF-kappaB cascade"/>
      <att type="string" name="annotation.GO BIOLOGICAL_PROCESS" value="positive regulation of hair follicle development"/>
      <att type="string" name="annotation.GO BIOLOGICAL_PROCESS" value="signal transduction"/>
      <att type="string" name="annotation.GO BIOLOGICAL_PROCESS" value="tumor necrosis factor-mediated signaling pathway"/>
    </att>
    <att type="list" name="annotation.GO CELLULAR_COMPONENT">
      <att type="string" name="annotation.GO CELLULAR_COMPONENT" value="cytoplasm"/>
      <att type="string" name="annotation.GO CELLULAR_COMPONENT" value="cytoskeleton"/>
      <att type="string" name="annotation.GO CELLULAR_COMPONENT" value="cytosol"/>
      <att type="string" name="annotation.GO CELLULAR_COMPONENT" value="receptor complex"/>
    </att>
    <att type="list" name="annotation.GO MOLECULAR_FUNCTION">
      <att type="string" name="annotation.GO MOLECULAR_FUNCTION" value="binding, bridging"/>
      <att type="string" name="annotation.GO MOLECULAR_FUNCTION" value="death domain binding"/>
      <att type="string" name="annotation.GO MOLECULAR_FUNCTION" value="identical protein binding"/>
      <att type="string" name="annotation.GO MOLECULAR_FUNCTION" value="intermediate filament binding"/>
      <att type="string" name="annotation.GO MOLECULAR_FUNCTION" value="kinase binding"/>
      <att type="string" name="annotation.GO MOLECULAR_FUNCTION" value="protein binding"/>
      <att type="string" name="annotation.GO MOLECULAR_FUNCTION" value="signal transducer activity"/>
    </att>
    <graphics type="ELLIPSE" h="35.0" w="35.0" x="1579.658935546875" y="1382.7005615234375" fill="#ffffff" width="2" outline="#000000"/>
  </node>
  <node label="KIAA1161" id="-753">
    <att type="integer" name="Gene ID" value="57462"/>
    <att type="string" name="Gene_name" value="KIAA1161"/>
    <att type="integer" name="HID" value="19853"/>
    <att type="string" name="Protein accession" value="NP_065753.2"/>
    <att type="integer" name="Protein gi" value="153791946"/>
    <att type="string" name="annotation.DB_Object_ID" value="Q6NSJ0"/>
    <att type="string" name="annotation.DB_Object_Name" value="Uncharacterized family 31 glucosidase KIAA1161"/>
    <att type="list" name="annotation.GO BIOLOGICAL_PROCESS">
      <att type="string" name="annotation.GO BIOLOGICAL_PROCESS" value="carbohydrate metabolic process"/>
    </att>
    <att type="list" name="annotation.GO CELLULAR_COMPONENT">
      <att type="string" name="annotation.GO CELLULAR_COMPONENT" value="integral to membrane"/>
      <att type="string" name="annotation.GO CELLULAR_COMPONENT" value="membrane"/>
    </att>
    <att type="list" name="annotation.GO MOLECULAR_FUNCTION">
      <att type="string" name="annotation.GO MOLECULAR_FUNCTION" value="hydrolase activity, hydrolyzing O-glycosyl compounds"/>
    </att>
    <graphics type="ELLIPSE" h="35.0" w="35.0" x="1968.7088623046875" y="130.6480255126953" fill="#ffffff" width="2" outline="#000000"/>
  </node>
  <node label="KDR" id="-540">
    <att type="list" name="BubbleRouter-CellularComponents">
      <att type="string" name="BubbleRouter-CellularComponents" value="extracellular region"/>
      <att type="string" name="BubbleRouter-CellularComponents" value="plasma membrane"/>
    </att>
    <att type="list" name="BubbleRouter-GenMAPP_Pathways">
      <att type="string" name="BubbleRouter-GenMAPP_Pathways" value="Focal_adhesion_KEGG"/>
      <att type="string" name="BubbleRouter-GenMAPP_Pathways" value="Id_NetPath_5"/>
      <att type="string" name="BubbleRouter-GenMAPP_Pathways" value="NetPath_5"/>
    </att>
    <att type="integer" name="Gene ID" value="3791"/>
    <att type="string" name="Gene_name" value="KDR"/>
    <att type="integer" name="HID" value="55639"/>
    <att type="string" name="Protein accession" value="NP_002244.1"/>
    <att type="integer" name="Protein gi" value="11321597"/>
    <att type="string" name="annotation.DB_Object_ID" value="P35968"/>
    <att type="string" name="annotation.DB_Object_Name" value="Vascular endothelial growth factor receptor 2"/>
    <att type="list" name="annotation.GO BIOLOGICAL_PROCESS">
      <att type="string" name="annotation.GO BIOLOGICAL_PROCESS" value="angiogenesis"/>
      <att type="string" name="annotation.GO BIOLOGICAL_PROCESS" value="branching morphogenesis of a tube"/>
      <att type="string" name="annotation.GO BIOLOGICAL_PROCESS" value="calcium ion homeostasis"/>
      <att type="string" name="annotation.GO BIOLOGICAL_PROCESS" value="cell fate commitment"/>
      <att type="string" name="annotation.GO BIOLOGICAL_PROCESS" value="cell maturation"/>
      <att type="string" name="annotation.GO BIOLOGICAL_PROCESS" value="endothelial cell differentiation"/>
      <att type="string" name="annotation.GO BIOLOGICAL_PROCESS" value="hemopoiesis"/>
      <att type="string" name="annotation.GO BIOLOGICAL_PROCESS" value="interspecies interaction between organisms"/>
      <att type="string" name="annotation.GO BIOLOGICAL_PROCESS" value="lung alveolus development"/>
      <att type="string" name="annotation.GO BIOLOGICAL_PROCESS" value="multicellular organismal development"/>
      <att type="string" name="annotation.GO BIOLOGICAL_PROCESS" value="ovarian follicle development"/>
      <att type="string" name="annotation.GO BIOLOGICAL_PROCESS" value="positive regulation of cell migration"/>
      <att type="string" name="annotation.GO BIOLOGICAL_PROCESS" value="positive regulation of cell proliferation"/>
      <att type="string" name="annotation.GO BIOLOGICAL_PROCESS" value="positive regulation of endothelial cell migration"/>
      <att type="string" name="annotation.GO BIOLOGICAL_PROCESS" value="positive regulation of endothelial cell proliferation"/>
      <att type="string" name="annotation.GO BIOLOGICAL_PROCESS" value="positive regulation of focal adhesion assembly"/>
      <att type="string" name="annotation.GO BIOLOGICAL_PROCESS" value="positive regulation of mesenchymal cell proliferation"/>
      <att type="string" name="annotation.GO BIOLOGICAL_PROCESS" value="positive regulation of positive chemotaxis"/>
      <att type="string" name="annotation.GO BIOLOGICAL_PROCESS" value="protein phosphorylation"/>
      <att type="string" name="annotation.GO BIOLOGICAL_PROCESS" value="regulation of cell shape"/>
      <att type="string" name="annotation.GO BIOLOGICAL_PROCESS" value="surfactant homeostasis"/>
      <att type="string" name="annotation.GO BIOLOGICAL_PROCESS" value="transmembrane receptor protein tyrosine kinase signaling pathway"/>
      <att type="string" name="annotation.GO BIOLOGICAL_PROCESS" value="vascular endothelial growth factor receptor signaling pathway"/>
      <att type="string" name="annotation.GO BIOLOGICAL_PROCESS" value="vasculogenesis"/>
    </att>
    <att type="list" name="annotation.GO CELLULAR_COMPONENT">
      <att type="string" name="annotation.GO CELLULAR_COMPONENT" value="integral to plasma membrane"/>
      <att type="string" name="annotation.GO CELLULAR_COMPONENT" value="plasma membrane"/>
    </att>
    <att type="list" name="annotation.GO MOLECULAR_FUNCTION">
      <att type="string" name="annotation.GO MOLECULAR_FUNCTION" value="ATP binding"/>
      <att type="string" name="annotation.GO MOLECULAR_FUNCTION" value="Hsp90 protein binding"/>
      <att type="string" name="annotation.GO MOLECULAR_FUNCTION" value="growth factor binding"/>
      <att type="string" name="annotation.GO MOLECULAR_FUNCTION" value="integrin binding"/>
      <att type="string" name="annotation.GO MOLECULAR_FUNCTION" value="nucleotide binding"/>
      <att type="string" name="annotation.GO MOLECULAR_FUNCTION" value="protein binding"/>
      <att type="string" name="annotation.GO MOLECULAR_FUNCTION" value="receptor activity"/>
      <att type="string" name="annotation.GO MOLECULAR_FUNCTION" value="receptor signaling protein tyrosine kinase activity"/>
      <att type="string" name="annotation.GO MOLECULAR_FUNCTION" value="transferase activity"/>
      <att type="string" name="annotation.GO MOLECULAR_FUNCTION" value="transmembrane receptor protein tyrosine kinase activity"/>
      <att type="string" name="annotation.GO MOLECULAR_FUNCTION" value="vascular endothelial growth factor receptor activity"/>
    </att>
    <graphics type="ELLIPSE" h="35.0" w="35.0" x="1779.377685546875" y="945.2073974609375" fill="#ffffff" width="2" outline="#000000"/>
  </node>
  <node label="KDM1" id="-1149">
    <att type="integer" name="Gene ID" value="23028"/>
    <att type="string" name="Gene_name" value="KDM1"/>
    <att type="integer" name="HID" value="32240"/>
    <att type="string" name="Protein accession" value="NP_055828.2"/>
    <att type="integer" name="Protein gi" value="58761546"/>
    <att type="string" name="annotation.DB_Object_ID" value="O60341"/>
    <att type="string" name="annotation.DB_Object_Name" value="Lysine-specific histone demethylase 1A"/>
    <att type="list" name="annotation.GO BIOLOGICAL_PROCESS">
      <att type="string" name="annotation.GO BIOLOGICAL_PROCESS" value="blood coagulation"/>
      <att type="string" name="annotation.GO BIOLOGICAL_PROCESS" value="chromatin modification"/>
      <att type="string" name="annotation.GO BIOLOGICAL_PROCESS" value="histone H3-K4 demethylation"/>
      <att type="string" name="annotation.GO BIOLOGICAL_PROCESS" value="histone H3-K9 demethylation"/>
      <att type="string" name="annotation.GO BIOLOGICAL_PROCESS" value="multicellular organismal development"/>
      <att type="string" name="annotation.GO BIOLOGICAL_PROCESS" value="negative regulation of gene-specific transcription from RNA polymerase II promoter"/>
      <att type="string" name="annotation.GO BIOLOGICAL_PROCESS" value="negative regulation of transcription factor activity"/>
      <att type="string" name="annotation.GO BIOLOGICAL_PROCESS" value="oxidation-reduction process"/>
      <att type="string" name="annotation.GO BIOLOGICAL_PROCESS" value="regulation of transcription"/>
      <att type="string" name="annotation.GO BIOLOGICAL_PROCESS" value="regulation of transcription from RNA polymerase II promoter by nuclear hormone receptor"/>
    </att>
    <att type="list" name="annotation.GO CELLULAR_COMPONENT">
      <att type="string" name="annotation.GO CELLULAR_COMPONENT" value="nucleoplasm"/>
      <att type="string" name="annotation.GO CELLULAR_COMPONENT" value="nucleus"/>
    </att>
    <att type="list" name="annotation.GO MOLECULAR_FUNCTION">
      <att type="string" name="annotation.GO MOLECULAR_FUNCTION" value="androgen receptor binding"/>
      <att type="string" name="annotation.GO MOLECULAR_FUNCTION" value="chromatin binding"/>
      <att type="string" name="annotation.GO MOLECULAR_FUNCTION" value="flavin adenine dinucleotide binding"/>
      <att type="string" name="annotation.GO MOLECULAR_FUNCTION" value="histone demethylase activity"/>
      <att type="string" name="annotation.GO MOLECULAR_FUNCTION" value="histone demethylase activity (H3-K4 specific)"/>
      <att type="string" name="annotation.GO MOLECULAR_FUNCTION" value="histone demethylase activity (H3-K9 specific)"/>
      <att type="string" name="annotation.GO MOLECULAR_FUNCTION" value="histone demethylase activity (H3-dimethyl-K4 specific)"/>
      <att type="string" name="annotation.GO MOLECULAR_FUNCTION" value="ligand-dependent nuclear receptor transcription coactivator activity"/>
      <att type="string" name="annotation.GO MOLECULAR_FUNCTION" value="oxidoreductase activity"/>
      <att type="string" name="annotation.GO MOLECULAR_FUNCTION" value="promoter binding"/>
      <att type="string" name="annotation.GO MOLECULAR_FUNCTION" value="protein binding"/>
      <att type="string" name="annotation.GO MOLECULAR_FUNCTION" value="transcription repressor activity"/>
    </att>
    <graphics type="ELLIPSE" h="35.0" w="35.0" x="1850.8790283203125" y="3007.879150390625" fill="#ffffff" width="2" outline="#000000"/>
  </node>
  <node label="KDELR2" id="-983">
    <att type="list" name="BubbleRouter-CellularComponents">
      <att type="string" name="BubbleRouter-CellularComponents" value="cytoplasm"/>
      <att type="string" name="BubbleRouter-CellularComponents" value="endoplasmic reticulum"/>
    </att>
    <att type="integer" name="Gene ID" value="11014"/>
    <att type="string" name="Gene_name" value="KDELR2"/>
    <att type="integer" name="HID" value="38236"/>
    <att type="string" name="Protein accession" value="NP_006845.1"/>
    <att type="integer" name="Protein gi" value="5803050"/>
    <att type="string" name="annotation.DB_Object_ID" value="P33947"/>
    <att type="string" name="annotation.DB_Object_Name" value="ER lumen protein retaining receptor 2"/>
    <att type="list" name="annotation.GO BIOLOGICAL_PROCESS">
      <att type="string" name="annotation.GO BIOLOGICAL_PROCESS" value="intracellular protein transport"/>
      <att type="string" name="annotation.GO BIOLOGICAL_PROCESS" value="protein retention in ER lumen"/>
      <att type="string" name="annotation.GO BIOLOGICAL_PROCESS" value="vesicle-mediated transport"/>
    </att>
    <att type="list" name="annotation.GO CELLULAR_COMPONENT">
      <att type="string" name="annotation.GO CELLULAR_COMPONENT" value="Golgi apparatus"/>
      <att type="string" name="annotation.GO CELLULAR_COMPONENT" value="endoplasmic reticulum"/>
      <att type="string" name="annotation.GO CELLULAR_COMPONENT" value="endoplasmic reticulum membrane"/>
      <att type="string" name="annotation.GO CELLULAR_COMPONENT" value="integral to membrane"/>
      <att type="string" name="annotation.GO CELLULAR_COMPONENT" value="membrane"/>
    </att>
    <att type="list" name="annotation.GO MOLECULAR_FUNCTION">
      <att type="string" name="annotation.GO MOLECULAR_FUNCTION" value="KDEL sequence binding"/>
      <att type="string" name="annotation.GO MOLECULAR_FUNCTION" value="protein binding"/>
      <att type="string" name="annotation.GO MOLECULAR_FUNCTION" value="receptor activity"/>
    </att>
    <graphics type="ELLIPSE" h="35.0" w="35.0" x="912.913330078125" y="2150.145263671875" fill="#ffffff" width="2" outline="#000000"/>
  </node>
  <node label="KCNMA1" id="-816">
    <att type="list" name="BubbleRouter-CellularComponents">
      <att type="string" name="BubbleRouter-CellularComponents" value="plasma membrane"/>
    </att>
    <att type="integer" name="Gene ID" value="3778"/>
    <att type="string" name="Gene_name" value="KCNMA1"/>
    <att type="integer" name="HID" value="1693"/>
    <att type="string" name="Protein accession" value="NP_001014797.1"/>
    <att type="integer" name="Protein gi" value="62388890"/>
    <att type="string" name="annotation.DB_Object_ID" value="Q12791"/>
    <att type="string" name="annotation.DB_Object_Name" value="Calcium-activated potassium channel subunit alpha-1"/>
    <att type="list" name="annotation.GO BIOLOGICAL_PROCESS">
      <att type="string" name="annotation.GO BIOLOGICAL_PROCESS" value="adult walking behavior"/>
      <att type="string" name="annotation.GO BIOLOGICAL_PROCESS" value="auditory receptor cell differentiation"/>
      <att type="string" name="annotation.GO BIOLOGICAL_PROCESS" value="blood coagulation"/>
      <att type="string" name="annotation.GO BIOLOGICAL_PROCESS" value="cell maturation"/>
      <att type="string" name="annotation.GO BIOLOGICAL_PROCESS" value="cellular potassium ion homeostasis"/>
      <att type="string" name="annotation.GO BIOLOGICAL_PROCESS" value="circadian rhythm"/>
      <att type="string" name="annotation.GO BIOLOGICAL_PROCESS" value="eye blink reflex"/>
      <att type="string" name="annotation.GO BIOLOGICAL_PROCESS" value="ion transport"/>
      <att type="string" name="annotation.GO BIOLOGICAL_PROCESS" value="locomotor rhythm"/>
      <att type="string" name="annotation.GO BIOLOGICAL_PROCESS" value="micturition"/>
      <att type="string" name="annotation.GO BIOLOGICAL_PROCESS" value="negative regulation of cell volume"/>
      <att type="string" name="annotation.GO BIOLOGICAL_PROCESS" value="neuromuscular process controlling balance"/>
      <att type="string" name="annotation.GO BIOLOGICAL_PROCESS" value="platelet activation"/>
      <att type="string" name="annotation.GO BIOLOGICAL_PROCESS" value="positive regulation of apoptosis"/>
      <att type="string" name="annotation.GO BIOLOGICAL_PROCESS" value="potassium ion transport"/>
      <att type="string" name="annotation.GO BIOLOGICAL_PROCESS" value="protein homooligomerization"/>
      <att type="string" name="annotation.GO BIOLOGICAL_PROCESS" value="regulation of action potential in neuron"/>
      <att type="string" name="annotation.GO BIOLOGICAL_PROCESS" value="regulation of aldosterone metabolic process"/>
      <att type="string" name="annotation.GO BIOLOGICAL_PROCESS" value="regulation of membrane potential"/>
      <att type="string" name="annotation.GO BIOLOGICAL_PROCESS" value="relaxation of vascular smooth muscle"/>
      <att type="string" name="annotation.GO BIOLOGICAL_PROCESS" value="response to calcium ion"/>
      <att type="string" name="annotation.GO BIOLOGICAL_PROCESS" value="response to carbon monoxide"/>
      <att type="string" name="annotation.GO BIOLOGICAL_PROCESS" value="response to hypoxia"/>
      <att type="string" name="annotation.GO BIOLOGICAL_PROCESS" value="response to osmotic stress"/>
      <att type="string" name="annotation.GO BIOLOGICAL_PROCESS" value="saliva secretion"/>
      <att type="string" name="annotation.GO BIOLOGICAL_PROCESS" value="sensory perception of sound"/>
      <att type="string" name="annotation.GO BIOLOGICAL_PROCESS" value="smooth muscle contraction involved in micturition"/>
      <att type="string" name="annotation.GO BIOLOGICAL_PROCESS" value="synaptic transmission"/>
      <att type="string" name="annotation.GO BIOLOGICAL_PROCESS" value="transmembrane transport"/>
      <att type="string" name="annotation.GO BIOLOGICAL_PROCESS" value="vasodilation"/>
    </att>
    <att type="list" name="annotation.GO CELLULAR_COMPONENT">
      <att type="string" name="annotation.GO CELLULAR_COMPONENT" value="apical plasma membrane"/>
      <att type="string" name="annotation.GO CELLULAR_COMPONENT" value="caveola"/>
      <att type="string" name="annotation.GO CELLULAR_COMPONENT" value="endoplasmic reticulum"/>
      <att type="string" name="annotation.GO CELLULAR_COMPONENT" value="external side of plasma membrane"/>
      <att type="string" name="annotation.GO CELLULAR_COMPONENT" value="integral to membrane"/>
      <att type="string" name="annotation.GO CELLULAR_COMPONENT" value="plasma membrane"/>
      <att type="string" name="annotation.GO CELLULAR_COMPONENT" value="postsynaptic membrane"/>
      <att type="string" name="annotation.GO CELLULAR_COMPONENT" value="terminal button"/>
      <att type="string" name="annotation.GO CELLULAR_COMPONENT" value="voltage-gated potassium channel complex"/>
    </att>
    <att type="list" name="annotation.GO MOLECULAR_FUNCTION">
      <att type="string" name="annotation.GO MOLECULAR_FUNCTION" value="actin binding"/>
      <att type="string" name="annotation.GO MOLECULAR_FUNCTION" value="calcium-activated potassium channel activity"/>
      <att type="string" name="annotation.GO MOLECULAR_FUNCTION" value="catalytic activity"/>
      <att type="string" name="annotation.GO MOLECULAR_FUNCTION" value="large conductance calcium-activated potassium channel activity"/>
      <att type="string" name="annotation.GO MOLECULAR_FUNCTION" value="metal ion binding"/>
      <att type="string" name="annotation.GO MOLECULAR_FUNCTION" value="protein binding"/>
      <att type="string" name="annotation.GO MOLECULAR_FUNCTION" value="voltage-gated ion channel activity"/>
      <att type="string" name="annotation.GO MOLECULAR_FUNCTION" value="voltage-gated potassium channel activity"/>
    </att>
    <graphics type="ELLIPSE" h="35.0" w="35.0" x="1547.8720703125" y="1875.25439453125" fill="#ffffff" width="2" outline="#000000"/>
  </node>
  <node label="ITGB1" id="-310">
    <att type="list" name="BubbleRouter-CellularComponents">
      <att type="string" name="BubbleRouter-CellularComponents" value="endoplasmic reticulum"/>
      <att type="string" name="BubbleRouter-CellularComponents" value="plasma membrane"/>
    </att>
    <att type="list" name="BubbleRouter-GenMAPP_Pathways">
      <att type="string" name="BubbleRouter-GenMAPP_Pathways" value="Focal_adhesion_KEGG"/>
      <att type="string" name="BubbleRouter-GenMAPP_Pathways" value="Integrin-mediated_cell_adhesion_KEGG"/>
      <att type="string" name="BubbleRouter-GenMAPP_Pathways" value="Signaling_of_Hepatocyte_Growth_Factor_Receptor_Biocarta"/>
    </att>
    <att type="integer" name="Gene ID" value="3688"/>
    <att type="string" name="Gene_name" value="ITGB1"/>
    <att type="integer" name="HID" value="22999"/>
    <att type="string" name="Protein accession" value="NP_391988.1"/>
    <att type="integer" name="Protein gi" value="19743819"/>
    <att type="string" name="annotation.DB_Object_ID" value="P05556"/>
    <att type="string" name="annotation.DB_Object_Name" value="Integrin beta-1"/>
    <att type="list" name="annotation.GO BIOLOGICAL_PROCESS">
      <att type="string" name="annotation.GO BIOLOGICAL_PROCESS" value="B cell differentiation"/>
      <att type="string" name="annotation.GO BIOLOGICAL_PROCESS" value="axon guidance"/>
      <att type="string" name="annotation.GO BIOLOGICAL_PROCESS" value="blood coagulation"/>
      <att type="string" name="annotation.GO BIOLOGICAL_PROCESS" value="cell adhesion"/>
      <att type="string" name="annotation.GO BIOLOGICAL_PROCESS" value="cell junction assembly"/>
      <att type="string" name="annotation.GO BIOLOGICAL_PROCESS" value="cell migration"/>
      <att type="string" name="annotation.GO BIOLOGICAL_PROCESS" value="cell-cell adhesion mediated by integrin"/>
      <att type="string" name="annotation.GO BIOLOGICAL_PROCESS" value="cell-matrix adhesion"/>
      <att type="string" name="annotation.GO BIOLOGICAL_PROCESS" value="cellular defense response"/>
      <att type="string" name="annotation.GO BIOLOGICAL_PROCESS" value="homophilic cell adhesion"/>
      <att type="string" name="annotation.GO BIOLOGICAL_PROCESS" value="integrin-mediated signaling pathway"/>
      <att type="string" name="annotation.GO BIOLOGICAL_PROCESS" value="interspecies interaction between organisms"/>
      <att type="string" name="annotation.GO BIOLOGICAL_PROCESS" value="leukocyte cell-cell adhesion"/>
      <att type="string" name="annotation.GO BIOLOGICAL_PROCESS" value="leukocyte migration"/>
      <att type="string" name="annotation.GO BIOLOGICAL_PROCESS" value="multicellular organismal development"/>
      <att type="string" name="annotation.GO BIOLOGICAL_PROCESS" value="positive regulation of apoptosis"/>
      <att type="string" name="annotation.GO BIOLOGICAL_PROCESS" value="regulation of immune response"/>
    </att>
    <att type="list" name="annotation.GO CELLULAR_COMPONENT">
      <att type="string" name="annotation.GO CELLULAR_COMPONENT" value="cell surface"/>
      <att type="string" name="annotation.GO CELLULAR_COMPONENT" value="cleavage furrow"/>
      <att type="string" name="annotation.GO CELLULAR_COMPONENT" value="focal adhesion"/>
      <att type="string" name="annotation.GO CELLULAR_COMPONENT" value="integral to membrane"/>
      <att type="string" name="annotation.GO CELLULAR_COMPONENT" value="integrin complex"/>
      <att type="string" name="annotation.GO CELLULAR_COMPONENT" value="melanosome"/>
      <att type="string" name="annotation.GO CELLULAR_COMPONENT" value="neuromuscular junction"/>
      <att type="string" name="annotation.GO CELLULAR_COMPONENT" value="plasma membrane"/>
      <att type="string" name="annotation.GO CELLULAR_COMPONENT" value="ruffle"/>
      <att type="string" name="annotation.GO CELLULAR_COMPONENT" value="ruffle membrane"/>
      <att type="string" name="annotation.GO CELLULAR_COMPONENT" value="sarcolemma"/>
    </att>
    <att type="list" name="annotation.GO MOLECULAR_FUNCTION">
      <att type="string" name="annotation.GO MOLECULAR_FUNCTION" value="identical protein binding"/>
      <att type="string" name="annotation.GO MOLECULAR_FUNCTION" value="protein binding"/>
      <att type="string" name="annotation.GO MOLECULAR_FUNCTION" value="protein heterodimerization activity"/>
      <att type="string" name="annotation.GO MOLECULAR_FUNCTION" value="receptor activity"/>
    </att>
    <graphics type="ELLIPSE" h="35.0" w="35.0" x="2119.275390625" y="1881.36474609375" fill="#ffffff" width="2" outline="#000000"/>
  </node>
  <node label="TIMP2" id="-333">
    <att type="list" name="BubbleRouter-CellularComponents">
      <att type="string" name="BubbleRouter-CellularComponents" value="extracellular region"/>
    </att>
    <att type="list" name="BubbleRouter-GenMAPP_Pathways">
      <att type="string" name="BubbleRouter-GenMAPP_Pathways" value="Matrix_Metalloproteinases"/>
    </att>
    <att type="integer" name="Gene ID" value="7077"/>
    <att type="string" name="Gene_name" value="TIMP2"/>
    <att type="integer" name="HID" value="2444"/>
    <att type="string" name="Protein accession" value="NP_003246.1"/>
    <att type="integer" name="Protein gi" value="4507511"/>
    <att type="string" name="annotation.DB_Object_ID" value="P16035"/>
    <att type="string" name="annotation.DB_Object_Name" value="Metalloproteinase inhibitor 2"/>
    <att type="list" name="annotation.GO BIOLOGICAL_PROCESS">
      <att type="string" name="annotation.GO BIOLOGICAL_PROCESS" value="negative regulation of cell proliferation"/>
      <att type="string" name="annotation.GO BIOLOGICAL_PROCESS" value="regulation of MAPKKK cascade"/>
      <att type="string" name="annotation.GO BIOLOGICAL_PROCESS" value="regulation of cAMP metabolic process"/>
      <att type="string" name="annotation.GO BIOLOGICAL_PROCESS" value="regulation of neuron differentiation"/>
    </att>
    <att type="list" name="annotation.GO CELLULAR_COMPONENT">
      <att type="string" name="annotation.GO CELLULAR_COMPONENT" value="basement membrane"/>
      <att type="string" name="annotation.GO CELLULAR_COMPONENT" value="cell surface"/>
      <att type="string" name="annotation.GO CELLULAR_COMPONENT" value="extracellular region"/>
    </att>
    <att type="list" name="annotation.GO MOLECULAR_FUNCTION">
      <att type="string" name="annotation.GO MOLECULAR_FUNCTION" value="enzyme activator activity"/>
      <att type="string" name="annotation.GO MOLECULAR_FUNCTION" value="enzyme inhibitor activity"/>
      <att type="string" name="annotation.GO MOLECULAR_FUNCTION" value="integrin binding"/>
      <att type="string" name="annotation.GO MOLECULAR_FUNCTION" value="metal ion binding"/>
      <att type="string" name="annotation.GO MOLECULAR_FUNCTION" value="metalloendopeptidase inhibitor activity"/>
      <att type="string" name="annotation.GO MOLECULAR_FUNCTION" value="protein binding"/>
    </att>
    <graphics type="ELLIPSE" h="35.0" w="35.0" x="2400.349853515625" y="2482.97265625" fill="#ffffff" width="2" outline="#000000"/>
  </node>
  <node label="KGD2" id="-1043">
    <att type="list" name="BubbleRouter-CellularComponents">
      <att type="string" name="BubbleRouter-CellularComponents" value="mitochondrion"/>
    </att>
    <graphics type="ELLIPSE" h="35.0" w="35.0" x="910.7501831054688" y="1989.840576171875" fill="#ffffff" width="2" outline="#000000"/>
  </node>
  <node label="IP6K2" id="-455">
    <att type="integer" name="Gene ID" value="51447"/>
    <att type="string" name="Gene_name" value="IP6K2"/>
    <att type="integer" name="HID" value="56929"/>
    <att type="string" name="Protein accession" value="NP_001005909.1"/>
    <att type="integer" name="Protein gi" value="55769520"/>
    <att type="string" name="annotation.DB_Object_ID" value="Q9UHH9"/>
    <att type="string" name="annotation.DB_Object_Name" value="Inositol hexakisphosphate kinase 2"/>
    <att type="list" name="annotation.GO BIOLOGICAL_PROCESS">
      <att type="string" name="annotation.GO BIOLOGICAL_PROCESS" value="cytokine-mediated signaling pathway"/>
      <att type="string" name="annotation.GO BIOLOGICAL_PROCESS" value="negative regulation of cell growth"/>
      <att type="string" name="annotation.GO BIOLOGICAL_PROCESS" value="phosphoinositide phosphorylation"/>
      <att type="string" name="annotation.GO BIOLOGICAL_PROCESS" value="positive regulation of apoptosis"/>
      <att type="string" name="annotation.GO BIOLOGICAL_PROCESS" value="type I interferon-mediated signaling pathway"/>
    </att>
    <att type="list" name="annotation.GO CELLULAR_COMPONENT">
      <att type="string" name="annotation.GO CELLULAR_COMPONENT" value="intermediate filament cytoskeleton"/>
      <att type="string" name="annotation.GO CELLULAR_COMPONENT" value="intracellular membrane-bounded organelle"/>
      <att type="string" name="annotation.GO CELLULAR_COMPONENT" value="nucleus"/>
    </att>
    <att type="list" name="annotation.GO MOLECULAR_FUNCTION">
      <att type="string" name="annotation.GO MOLECULAR_FUNCTION" value="ATP binding"/>
      <att type="string" name="annotation.GO MOLECULAR_FUNCTION" value="inositol or phosphatidylinositol kinase activity"/>
      <att type="string" name="annotation.GO MOLECULAR_FUNCTION" value="inositol trisphosphate 3-kinase activity"/>
      <att type="string" name="annotation.GO MOLECULAR_FUNCTION" value="nucleotide binding"/>
      <att type="string" name="annotation.GO MOLECULAR_FUNCTION" value="transferase activity"/>
    </att>
    <graphics type="ELLIPSE" h="35.0" w="35.0" x="1792.1795654296875" y="2981.25732421875" fill="#ffffff" width="2" outline="#000000"/>
  </node>
  <node label="TOMM34" id="-578">
    <att type="list" name="BubbleRouter-CellularComponents">
      <att type="string" name="BubbleRouter-CellularComponents" value="mitochondrion"/>
    </att>
    <att type="integer" name="Gene ID" value="10953"/>
    <att type="string" name="Gene_name" value="TOMM34"/>
    <att type="integer" name="HID" value="4956"/>
    <att type="string" name="Protein accession" value="NP_006800.2"/>
    <att type="integer" name="Protein gi" value="21361356"/>
    <att type="string" name="annotation.DB_Object_ID" value="Q15785"/>
    <att type="string" name="annotation.DB_Object_Name" value="Mitochondrial import receptor subunit TOM34"/>
    <att type="list" name="annotation.GO BIOLOGICAL_PROCESS">
      <att type="string" name="annotation.GO BIOLOGICAL_PROCESS" value="protein targeting to mitochondrion"/>
    </att>
    <att type="list" name="annotation.GO CELLULAR_COMPONENT">
      <att type="string" name="annotation.GO CELLULAR_COMPONENT" value="cytoplasm"/>
      <att type="string" name="annotation.GO CELLULAR_COMPONENT" value="integral to membrane"/>
      <att type="string" name="annotation.GO CELLULAR_COMPONENT" value="membrane"/>
      <att type="string" name="annotation.GO CELLULAR_COMPONENT" value="mitochondrial outer membrane"/>
      <att type="string" name="annotation.GO CELLULAR_COMPONENT" value="mitochondrion"/>
    </att>
    <att type="list" name="annotation.GO MOLECULAR_FUNCTION">
      <att type="string" name="annotation.GO MOLECULAR_FUNCTION" value="heat shock protein binding"/>
      <att type="string" name="annotation.GO MOLECULAR_FUNCTION" value="signal sequence binding"/>
    </att>
    <graphics type="ELLIPSE" h="35.0" w="35.0" x="2256.455810546875" y="2073.353759765625" fill="#ffffff" width="2" outline="#000000"/>
  </node>
  <node label="TBK1" id="-341">
    <att type="list" name="BubbleRouter-GenMAPP_Pathways">
      <att type="string" name="BubbleRouter-GenMAPP_Pathways" value="TNF-alpha-NF-kB_NetPath_9"/>
    </att>
    <att type="integer" name="Gene ID" value="29110"/>
    <att type="string" name="Gene_name" value="TBK1"/>
    <att type="integer" name="HID" value="22742"/>
    <att type="string" name="Protein accession" value="NP_037386.1"/>
    <att type="integer" name="Protein gi" value="7019547"/>
    <att type="string" name="annotation.DB_Object_ID" value="Q9UHD2"/>
    <att type="string" name="annotation.DB_Object_Name" value="Serine/threonine-protein kinase TBK1"/>
    <att type="list" name="annotation.GO BIOLOGICAL_PROCESS">
      <att type="string" name="annotation.GO BIOLOGICAL_PROCESS" value="I-kappaB kinase/NF-kappaB cascade"/>
      <att type="string" name="annotation.GO BIOLOGICAL_PROCESS" value="MyD88-independent toll-like receptor signaling pathway"/>
      <att type="string" name="annotation.GO BIOLOGICAL_PROCESS" value="Toll signaling pathway"/>
      <att type="string" name="annotation.GO BIOLOGICAL_PROCESS" value="activation of innate immune response"/>
      <att type="string" name="annotation.GO BIOLOGICAL_PROCESS" value="defense response to Gram-positive bacterium"/>
      <att type="string" name="annotation.GO BIOLOGICAL_PROCESS" value="innate immune response"/>
      <att type="string" name="annotation.GO BIOLOGICAL_PROCESS" value="interspecies interaction between organisms"/>
      <att type="string" name="annotation.GO BIOLOGICAL_PROCESS" value="negative regulation of type I interferon production"/>
      <att type="string" name="annotation.GO BIOLOGICAL_PROCESS" value="positive regulation of I-kappaB kinase/NF-kappaB cascade"/>
      <att type="string" name="annotation.GO BIOLOGICAL_PROCESS" value="positive regulation of interferon-beta biosynthetic process"/>
      <att type="string" name="annotation.GO BIOLOGICAL_PROCESS" value="protein phosphorylation"/>
      <att type="string" name="annotation.GO BIOLOGICAL_PROCESS" value="response to virus"/>
      <att type="string" name="annotation.GO BIOLOGICAL_PROCESS" value="toll-like receptor 3 signaling pathway"/>
      <att type="string" name="annotation.GO BIOLOGICAL_PROCESS" value="toll-like receptor 4 signaling pathway"/>
    </att>
    <att type="list" name="annotation.GO CELLULAR_COMPONENT">
      <att type="string" name="annotation.GO CELLULAR_COMPONENT" value="cytoplasm"/>
      <att type="string" name="annotation.GO CELLULAR_COMPONENT" value="cytosol"/>
      <att type="string" name="annotation.GO CELLULAR_COMPONENT" value="endosome membrane"/>
      <att type="string" name="annotation.GO CELLULAR_COMPONENT" value="plasma membrane"/>
    </att>
    <att type="list" name="annotation.GO MOLECULAR_FUNCTION">
      <att type="string" name="annotation.GO MOLECULAR_FUNCTION" value="ATP binding"/>
      <att type="string" name="annotation.GO MOLECULAR_FUNCTION" value="nucleotide binding"/>
      <att type="string" name="annotation.GO MOLECULAR_FUNCTION" value="phosphoprotein binding"/>
      <att type="string" name="annotation.GO MOLECULAR_FUNCTION" value="protein binding"/>
      <att type="string" name="annotation.GO MOLECULAR_FUNCTION" value="protein kinase activity"/>
      <att type="string" name="annotation.GO MOLECULAR_FUNCTION" value="protein serine/threonine kinase activity"/>
      <att type="string" name="annotation.GO MOLECULAR_FUNCTION" value="transferase activity"/>
    </att>
    <graphics type="ELLIPSE" h="35.0" w="35.0" x="1580.5921630859375" y="1617.9239501953125" fill="#ffffff" width="2" outline="#000000"/>
  </node>
  <node label="ITGA3" id="-532">
    <att type="list" name="BubbleRouter-CellularComponents">
      <att type="string" name="BubbleRouter-CellularComponents" value="plasma membrane"/>
    </att>
    <att type="list" name="BubbleRouter-GenMAPP_Pathways">
      <att type="string" name="BubbleRouter-GenMAPP_Pathways" value="Focal_adhesion_KEGG"/>
      <att type="string" name="BubbleRouter-GenMAPP_Pathways" value="Integrin-mediated_cell_adhesion_KEGG"/>
    </att>
    <att type="integer" name="Gene ID" value="3675"/>
    <att type="string" name="Gene_name" value="ITGA3"/>
    <att type="integer" name="HID" value="21129"/>
    <att type="string" name="Protein accession" value="NP_005492.1"/>
    <att type="integer" name="Protein gi" value="6006011"/>
    <att type="string" name="annotation.DB_Object_ID" value="P26006"/>
    <att type="string" name="annotation.DB_Object_Name" value="Integrin alpha-3"/>
    <att type="list" name="annotation.GO BIOLOGICAL_PROCESS">
      <att type="string" name="annotation.GO BIOLOGICAL_PROCESS" value="blood coagulation"/>
      <att type="string" name="annotation.GO BIOLOGICAL_PROCESS" value="cell adhesion"/>
      <att type="string" name="annotation.GO BIOLOGICAL_PROCESS" value="cell-matrix adhesion"/>
      <att type="string" name="annotation.GO BIOLOGICAL_PROCESS" value="integrin-mediated signaling pathway"/>
      <att type="string" name="annotation.GO BIOLOGICAL_PROCESS" value="leukocyte migration"/>
    </att>
    <att type="list" name="annotation.GO CELLULAR_COMPONENT">
      <att type="string" name="annotation.GO CELLULAR_COMPONENT" value="integral to membrane"/>
      <att type="string" name="annotation.GO CELLULAR_COMPONENT" value="integrin complex"/>
      <att type="string" name="annotation.GO CELLULAR_COMPONENT" value="plasma membrane"/>
    </att>
    <att type="list" name="annotation.GO MOLECULAR_FUNCTION">
      <att type="string" name="annotation.GO MOLECULAR_FUNCTION" value="protein binding"/>
      <att type="string" name="annotation.GO MOLECULAR_FUNCTION" value="receptor activity"/>
    </att>
    <graphics type="ELLIPSE" h="35.0" w="35.0" x="2222.454345703125" y="2527.193603515625" fill="#ffffff" width="2" outline="#000000"/>
  </node>
  <node label="MLST8" id="-1046">
    <att type="integer" name="Gene ID" value="64223"/>
    <att type="string" name="Gene_name" value="MLST8"/>
    <att type="integer" name="HID" value="6833"/>
    <att type="string" name="Protein accession" value="NP_071767.3"/>
    <att type="integer" name="Protein gi" value="84626578"/>
    <att type="string" name="annotation.DB_Object_ID" value="Q9BVC4"/>
    <att type="string" name="annotation.DB_Object_Name" value="Target of rapamycin complex subunit LST8"/>
    <att type="list" name="annotation.GO BIOLOGICAL_PROCESS">
      <att type="string" name="annotation.GO BIOLOGICAL_PROCESS" value="T cell costimulation"/>
      <att type="string" name="annotation.GO BIOLOGICAL_PROCESS" value="insulin receptor signaling pathway"/>
      <att type="string" name="annotation.GO BIOLOGICAL_PROCESS" value="intracellular signaling pathway"/>
      <att type="string" name="annotation.GO BIOLOGICAL_PROCESS" value="nerve growth factor receptor signaling pathway"/>
      <att type="string" name="annotation.GO BIOLOGICAL_PROCESS" value="phosphoinositide-mediated signaling"/>
      <att type="string" name="annotation.GO BIOLOGICAL_PROCESS" value="positive regulation of TOR signaling cascade"/>
      <att type="string" name="annotation.GO BIOLOGICAL_PROCESS" value="regulation of actin cytoskeleton organization"/>
    </att>
    <att type="list" name="annotation.GO CELLULAR_COMPONENT">
      <att type="string" name="annotation.GO CELLULAR_COMPONENT" value="cytoplasm"/>
      <att type="string" name="annotation.GO CELLULAR_COMPONENT" value="cytosol"/>
    </att>
    <att type="list" name="annotation.GO MOLECULAR_FUNCTION">
      <att type="string" name="annotation.GO MOLECULAR_FUNCTION" value="protein binding"/>
    </att>
    <graphics type="ELLIPSE" h="35.0" w="35.0" x="766.8178100585938" y="1913.2685546875" fill="#ffffff" width="2" outline="#000000"/>
  </node>
  <node label="PLRG1" id="-1103">
    <att type="list" name="BubbleRouter-CellularComponents">
      <att type="string" name="BubbleRouter-CellularComponents" value="intracellular"/>
      <att type="string" name="BubbleRouter-CellularComponents" value="nucleus"/>
    </att>
    <att type="integer" name="Gene ID" value="5356"/>
    <att type="string" name="Gene_name" value="PLRG1"/>
    <att type="integer" name="HID" value="2004"/>
    <att type="string" name="Protein accession" value="NP_002660.1"/>
    <att type="integer" name="Protein gi" value="4505895"/>
    <att type="string" name="annotation.DB_Object_ID" value="O43660"/>
    <att type="string" name="annotation.DB_Object_Name" value="Pleiotropic regulator 1"/>
    <att type="list" name="annotation.GO BIOLOGICAL_PROCESS">
      <att type="string" name="annotation.GO BIOLOGICAL_PROCESS" value="RNA splicing"/>
      <att type="string" name="annotation.GO BIOLOGICAL_PROCESS" value="mRNA processing"/>
    </att>
    <att type="list" name="annotation.GO CELLULAR_COMPONENT">
      <att type="string" name="annotation.GO CELLULAR_COMPONENT" value="nuclear speck"/>
      <att type="string" name="annotation.GO CELLULAR_COMPONENT" value="nucleus"/>
      <att type="string" name="annotation.GO CELLULAR_COMPONENT" value="spliceosomal complex"/>
    </att>
    <att type="list" name="annotation.GO MOLECULAR_FUNCTION">
      <att type="string" name="annotation.GO MOLECULAR_FUNCTION" value="protein binding"/>
      <att type="string" name="annotation.GO MOLECULAR_FUNCTION" value="signal transducer activity"/>
      <att type="string" name="annotation.GO MOLECULAR_FUNCTION" value="transcription corepressor activity"/>
    </att>
    <graphics type="ELLIPSE" h="35.0" w="35.0" x="829.6580200195312" y="2232.858642578125" fill="#ffffff" width="2" outline="#000000"/>
  </node>
  <node label="ALG2" id="-1141">
    <att type="integer" name="Gene ID" value="85365"/>
    <att type="string" name="Gene_name" value="ALG2"/>
    <att type="integer" name="HID" value="5930"/>
    <att type="string" name="Protein accession" value="NP_149078.1"/>
    <att type="integer" name="Protein gi" value="14861836"/>
    <att type="string" name="annotation.DB_Object_ID" value="O75340"/>
    <att type="string" name="annotation.DB_Object_Name" value="Programmed cell death protein 6"/>
    <att type="list" name="annotation.GO BIOLOGICAL_PROCESS">
      <att type="string" name="annotation.GO BIOLOGICAL_PROCESS" value="activation of caspase activity"/>
      <att type="string" name="annotation.GO BIOLOGICAL_PROCESS" value="biosynthetic process"/>
      <att type="string" name="annotation.GO BIOLOGICAL_PROCESS" value="cellular protein metabolic process"/>
      <att type="string" name="annotation.GO BIOLOGICAL_PROCESS" value="dolichol-linked oligosaccharide biosynthetic process"/>
      <att type="string" name="annotation.GO BIOLOGICAL_PROCESS" value="induction of apoptosis by extracellular signals"/>
      <att type="string" name="annotation.GO BIOLOGICAL_PROCESS" value="post-translational protein modification"/>
      <att type="string" name="annotation.GO BIOLOGICAL_PROCESS" value="protein N-linked glycosylation via asparagine"/>
      <att type="string" name="annotation.GO BIOLOGICAL_PROCESS" value="protein glycosylation in endoplasmic reticulum"/>
      <att type="string" name="annotation.GO BIOLOGICAL_PROCESS" value="response to calcium ion"/>
    </att>
    <att type="list" name="annotation.GO CELLULAR_COMPONENT">
      <att type="string" name="annotation.GO CELLULAR_COMPONENT" value="cytoplasm"/>
      <att type="string" name="annotation.GO CELLULAR_COMPONENT" value="endoplasmic reticulum"/>
      <att type="string" name="annotation.GO CELLULAR_COMPONENT" value="endoplasmic reticulum membrane"/>
      <att type="string" name="annotation.GO CELLULAR_COMPONENT" value="integral to membrane"/>
      <att type="string" name="annotation.GO CELLULAR_COMPONENT" value="membrane"/>
      <att type="string" name="annotation.GO CELLULAR_COMPONENT" value="membrane fraction"/>
      <att type="string" name="annotation.GO CELLULAR_COMPONENT" value="microsome"/>
      <att type="string" name="annotation.GO CELLULAR_COMPONENT" value="nuclear membrane"/>
      <att type="string" name="annotation.GO CELLULAR_COMPONENT" value="nucleus"/>
      <att type="string" name="annotation.GO CELLULAR_COMPONENT" value="perinuclear region of cytoplasm"/>
      <att type="string" name="annotation.GO CELLULAR_COMPONENT" value="soluble fraction"/>
    </att>
    <att type="list" name="annotation.GO MOLECULAR_FUNCTION">
      <att type="string" name="annotation.GO MOLECULAR_FUNCTION" value="alpha-1,3-mannosyltransferase activity"/>
      <att type="string" name="annotation.GO MOLECULAR_FUNCTION" value="alpha-1,6-mannosyltransferase activity"/>
      <att type="string" name="annotation.GO MOLECULAR_FUNCTION" value="binding, bridging"/>
      <att type="string" name="annotation.GO MOLECULAR_FUNCTION" value="calcium ion binding"/>
      <att type="string" name="annotation.GO MOLECULAR_FUNCTION" value="calcium-dependent protein binding"/>
      <att type="string" name="annotation.GO MOLECULAR_FUNCTION" value="protein N-terminus binding"/>
      <att type="string" name="annotation.GO MOLECULAR_FUNCTION" value="protein anchor"/>
      <att type="string" name="annotation.GO MOLECULAR_FUNCTION" value="protein binding"/>
      <att type="string" name="annotation.GO MOLECULAR_FUNCTION" value="protein dimerization activity"/>
      <att type="string" name="annotation.GO MOLECULAR_FUNCTION" value="protein heterodimerization activity"/>
      <att type="string" name="annotation.GO MOLECULAR_FUNCTION" value="protein homodimerization activity"/>
      <att type="string" name="annotation.GO MOLECULAR_FUNCTION" value="transferase activity, transferring glycosyl groups"/>
    </att>
    <graphics type="ELLIPSE" h="35.0" w="35.0" x="397.0862731933594" y="1353.8553466796875" fill="#ffffff" width="2" outline="#000000"/>
  </node>
  <node label="DKFZp686A1782" id="-611">
    <graphics type="ELLIPSE" h="35.0" w="35.0" x="234.52610778808594" y="2217.154052734375" fill="#ffffff" width="2" outline="#000000"/>
  </node>
  <node label="DKFZp686O1117" id="-610">
    <graphics type="ELLIPSE" h="35.0" w="35.0" x="1142.7430419921875" y="332.7518310546875" fill="#ffffff" width="2" outline="#000000"/>
  </node>
  <node label="DPP3" id="-536">
    <att type="list" name="BubbleRouter-CellularComponents">
      <att type="string" name="BubbleRouter-CellularComponents" value="cytoplasm"/>
    </att>
    <att type="integer" name="Gene ID" value="10072"/>
    <att type="string" name="Gene_name" value="DPP3"/>
    <att type="integer" name="HID" value="40210"/>
    <att type="string" name="Protein accession" value="NP_005691.2"/>
    <att type="integer" name="Protein gi" value="18491024"/>
    <att type="string" name="annotation.DB_Object_ID" value="Q9NY33"/>
    <att type="string" name="annotation.DB_Object_Name" value="Dipeptidyl peptidase 3"/>
    <att type="list" name="annotation.GO BIOLOGICAL_PROCESS">
      <att type="string" name="annotation.GO BIOLOGICAL_PROCESS" value="proteolysis"/>
    </att>
    <att type="list" name="annotation.GO CELLULAR_COMPONENT">
      <att type="string" name="annotation.GO CELLULAR_COMPONENT" value="cytoplasm"/>
    </att>
    <att type="list" name="annotation.GO MOLECULAR_FUNCTION">
      <att type="string" name="annotation.GO MOLECULAR_FUNCTION" value="aminopeptidase activity"/>
      <att type="string" name="annotation.GO MOLECULAR_FUNCTION" value="dipeptidyl-peptidase activity"/>
      <att type="string" name="annotation.GO MOLECULAR_FUNCTION" value="metal ion binding"/>
      <att type="string" name="annotation.GO MOLECULAR_FUNCTION" value="metallopeptidase activity"/>
      <att type="string" name="annotation.GO MOLECULAR_FUNCTION" value="peptidase activity"/>
    </att>
    <graphics type="ELLIPSE" h="35.0" w="35.0" x="236.04052734375" y="2258.19677734375" fill="#ffffff" width="2" outline="#000000"/>
  </node>
  <node label="PHC1" id="-599">
    <att type="list" name="BubbleRouter-CellularComponents">
      <att type="string" name="BubbleRouter-CellularComponents" value="intracellular"/>
      <att type="string" name="BubbleRouter-CellularComponents" value="nucleus"/>
    </att>
    <att type="integer" name="Gene ID" value="1911"/>
    <att type="string" name="Gene_name" value="PHC1"/>
    <att type="integer" name="HID" value="107079"/>
    <att type="string" name="Protein accession" value="NP_004417.2"/>
    <att type="integer" name="Protein gi" value="62953127"/>
    <att type="string" name="annotation.DB_Object_ID" value="P78364"/>
    <att type="string" name="annotation.DB_Object_Name" value="Polyhomeotic-like protein 1"/>
    <att type="list" name="annotation.GO BIOLOGICAL_PROCESS">
      <att type="string" name="annotation.GO BIOLOGICAL_PROCESS" value="multicellular organismal development"/>
    </att>
    <att type="list" name="annotation.GO CELLULAR_COMPONENT">
      <att type="string" name="annotation.GO CELLULAR_COMPONENT" value="nucleolus"/>
      <att type="string" name="annotation.GO CELLULAR_COMPONENT" value="nucleus"/>
    </att>
    <att type="list" name="annotation.GO MOLECULAR_FUNCTION">
      <att type="string" name="annotation.GO MOLECULAR_FUNCTION" value="DNA binding"/>
      <att type="string" name="annotation.GO MOLECULAR_FUNCTION" value="metal ion binding"/>
      <att type="string" name="annotation.GO MOLECULAR_FUNCTION" value="zinc ion binding"/>
    </att>
    <graphics type="ELLIPSE" h="35.0" w="35.0" x="2441.644775390625" y="562.6104736328125" fill="#ffffff" width="2" outline="#000000"/>
  </node>
  <node label="PPP1R12B" id="-297">
    <att type="integer" name="Gene ID" value="4660"/>
    <att type="string" name="Gene_name" value="PPP1R12B"/>
    <att type="integer" name="HID" value="23754"/>
    <att type="string" name="Protein accession" value="NP_115288.1"/>
    <att type="integer" name="Protein gi" value="14195601"/>
    <att type="string" name="annotation.DB_Object_ID" value="O60237"/>
    <att type="string" name="annotation.DB_Object_Name" value="Protein phosphatase 1 regulatory subunit 12B"/>
    <att type="list" name="annotation.GO BIOLOGICAL_PROCESS">
      <att type="string" name="annotation.GO BIOLOGICAL_PROCESS" value="regulation of muscle contraction"/>
      <att type="string" name="annotation.GO BIOLOGICAL_PROCESS" value="signal transduction"/>
    </att>
    <att type="list" name="annotation.GO CELLULAR_COMPONENT">
      <att type="string" name="annotation.GO CELLULAR_COMPONENT" value="cytoplasm"/>
    </att>
    <att type="list" name="annotation.GO MOLECULAR_FUNCTION">
[truncated: 8,160,720 more chars]
