# Supplementary material for: An Interaction Network Predicted from Public Data as a Discovery Tool: Application to the Hsp90 Molecular Chaperone Machine
Source: PLoS One. 2011 Oct 11;6(10):e26044. doi: 10.1371/journal.pone.0026044 (PMC3195953; doi:10.1371/journal.pone.0026044)
Supplement: Table S1 — Excel file with the full list of interactors and interaction pairs and associated information of Hsp90Int. (XLS) [file pone.0026044.s004.xls]

## Sheet: Interactors
Gene_name	Extended Name	Uniprot ID	Homologene ID	GO_Cellular_Process	GO_Cellular_Component	GO_Molecular_Process
SEPT3	Neuronal-specific septin-3	Q9UH03	99740	[cell cycle, cytokinesis]	[cell junction, cytoplasm, cytoskeleton, septin complex, synapse]	[GTP binding, molecular_function, nucleotide binding, protein binding]
SEPT7	Septin-7	Q16181	1354	[cell cycle, cytokinesis, mitosis, protein heterooligomerization]	[condensed chromosome kinetochore, cytoplasm, cytoskeleton, nucleus, septin complex, spindle, stress fiber]	[GTP binding, nucleotide binding, protein binding, structural molecule activity]
SEPT14	Septin-14	Q6ZU15	6107	[cell cycle, cell division]	[cytoplasm, cytoskeleton, septin complex]	[GTP binding, nucleotide binding, protein binding]
AADAT	Kynurenine/alpha-aminoadipate aminotransferase, mitochondrial	Q8N5Z0	56540	[2-oxoglutarate metabolic process, biosynthetic process, glutamate metabolic process, kynurenine metabolic process]	[mitochondrion]	[2-aminoadipate transaminase activity, kynurenine-oxoglutarate transaminase activity, protein homodimerization activity, pyridoxal phosphate binding]
AARS	Alanyl-tRNA synthetase, cytoplasmic	P49588	1213	[alanyl-tRNA aminoacylation, tRNA aminoacylation, tRNA processing, translation]	[cytoplasm, soluble fraction]	[ATP binding, alanine-tRNA ligase activity, ligase activity, metal ion binding, nucleotide binding, tRNA binding]
AARSD1	Alanyl-tRNA editing protein Aarsd1	Q9BTE6	6821	[alanyl-tRNA aminoacylation, tRNA aminoacylation, translation]	[cytoplasm]	[ATP binding, alanine-tRNA ligase activity, ligase activity, forming aminoacyl-tRNA and related compounds, metal ion binding, nucleic acid binding, nucleotide binding]
ABCE1	ATP-binding cassette sub-family E member 1	P61221	2205	[RNA catabolic process, interspecies interaction between organisms, response to virus]	[cytoplasm, mitochondrion]	[ATP binding, ATPase activity, electron carrier activity, iron-sulfur cluster binding, nucleotide binding, ribonuclease inhibitor activity]
ABCF3	ATP-binding cassette sub-family F member 3	Q9NUQ8	22784	[regulation of translation, regulation of translational elongation]	[cytosol, cytosolic ribosome]	[ATP binding, ATPase activity, nucleotide binding]
ABI1	Abl interactor 1	Q8IZP0	38053	[actin polymerization or depolymerization, cellular component movement, negative regulation of cell proliferation, peptidyl-tyrosine phosphorylation, transmembrane receptor protein tyrosine kinase signaling pathway]	[cell junction, cytoplasm, cytoskeleton, cytosol, endoplasmic reticulum, filopodium, growth cone, intracellular, lamellipodium, nucleus, soluble fraction, synapse, synaptosome]	[cytoskeletal protein binding, protein binding]
ABT1	Activator of basal transcription 1	Q9ULW3	6859	[regulation of transcription, spinal cord motor neuron differentiation, transcription from RNA polymerase II promoter]	[nucleolus, nucleus, transcription factor complex]	[DNA binding, RNA binding, general RNA polymerase II transcription factor activity, protein binding, transcription coactivator activity]
ACACA	Acetyl-CoA carboxylase 1	Q13085	31015	[acetyl-CoA metabolic process, fatty acid biosynthetic process, lipid homeostasis, metabolic process, multicellular organismal protein metabolic process, response to drug, response to organic cyclic substance, tissue homeostasis]	[cytoplasm, mitochondrion, soluble fraction]	[ATP binding, acetyl-CoA carboxylase activity, biotin binding, biotin carboxylase activity, ligase activity, metal ion binding, nucleotide binding, protein binding]
ACO2	Aconitate hydratase, mitochondrial	Q99798	856	[citrate metabolic process, generation of precursor metabolites and energy, metabolic process, tricarboxylic acid cycle]	[mitochondrion, nucleus]	[4 iron, 4 sulfur cluster binding, aconitate hydratase activity, iron ion binding, lyase activity, metal ion binding]
ACTA1	Actin, alpha skeletal muscle	P68133	121702	[cell growth, muscle contraction, response to extracellular stimulus, response to lithium ion, response to mechanical stimulus, response to steroid hormone stimulus, skeletal muscle fiber adaptation, skeletal muscle fiber development, skeletal muscle thin filament assembly]	[actin cytoskeleton, actin filament, cytoplasm, sarcomere, stress fiber, striated muscle thin filament]	[ADP binding, ATP binding, myosin binding, nucleotide binding, protein binding, structural constituent of cytoskeleton]
ACTB	Actin, cytoplasmic 1	P60709	110648	[axonogenesis, cellular component movement, response to calcium ion]	[MLL5-L complex, NuA4 histone acetyltransferase complex, axon, cortical cytoskeleton, cytoplasm, cytoskeleton, cytosol, protein complex, ribonucleoprotein complex, soluble fraction]	[ATP binding, identical protein binding, kinesin binding, nitric-oxide synthase binding, nucleotide binding, protein binding, protein kinase binding, structural constituent of cytoskeleton]
ACTG1			74402
ACTN1	Alpha-actinin-1	P12814	55553	[focal adhesion assembly, negative regulation of cellular component movement, regulation of apoptosis]	[Z disc, actin cytoskeleton, cytoplasm, cytosol, focal adhesion, nucleolus, pseudopodium]	[actin binding, calcium ion binding, integrin binding, protein binding, vinculin binding]
ACTR2	Actin-related protein 2	P61160	4181	[cellular component movement]	[Arp2/3 protein complex, actin cytoskeleton, cell projection, cytoplasm]	[ATP binding, actin binding, nucleotide binding, protein binding]
ACTR5	Actin-related protein 5	Q9H9F9	6818	[regulation of transcription]		[ATP binding, protein binding]
ACTR6	Actin-related protein 6	Q9GZN1	6451		[cytoplasm, cytoskeleton]	[protein binding]
ACVR1	Activin receptor type-1	Q04771	7	[BMP signaling pathway, G1/S transition of mitotic cell cycle, acute inflammatory response, determination of left/right symmetry, embryonic development, gastrulation with mouth forming second, germ cell development, heart development, in utero embryonic development, mesoderm development, mesoderm formation, negative regulation of activin receptor signaling pathway, negative regulation of apoptosi…	[activin receptor complex, apical part of cell, integral to plasma membrane, membrane]	[ATP binding, SMAD binding, activin binding, activin receptor activity, type I, follistatin binding, metal ion binding, nucleotide binding, protein binding, protein homodimerization activity, protein serine/threonine kinase activity, receptor activity, transferase activity, transforming growth factor beta binding, transmembrane receptor protein serine/threonine kinase activity]
ACVR1C	Activin receptor type-1C	Q8NER5	26724	[cell differentiation, lipid storage, negative regulation of insulin secretion, protein amino acid phosphorylation, regulation of apoptosis, response to dietary excess, response to glucose stimulus, response to insulin stimulus]	[activin receptor complex, integral to membrane, membrane]	[ATP binding, activin receptor activity, type I, metal ion binding, nucleotide binding, protein serine/threonine kinase activity, receptor activity, transferase activity, transforming growth factor beta receptor activity]
ACY1	Aminoacylase-1	Q03154	110440	[cellular amino acid metabolic process, metabolic process, proteolysis]	[cytoplasm, cytosol]	[aminoacylase activity, hydrolase activity, metal ion binding, metallopeptidase activity, protein binding]
ADI1	1,2-dihydroxy-3-keto-5-methylthiopentene dioxygenase	Q9BV57	75081	[L-methionine salvage from methylthioadenosine, cellular amino acid biosynthetic process, methionine biosynthetic process, oxidation reduction]	[cytoplasm, nucleus, plasma membrane]	[metal ion binding, oxidoreductase activity, oxidoreductase activity, acting on single donors with incorporation of molecular oxygen, incorporation of two atoms of oxygen, protein binding]
ADIPOR2	Adiponectin receptor protein 2	Q86V24	56119	[fatty acid oxidation, female pregnancy, heart development, hormone-mediated signaling pathway, lipid metabolic process, negative regulation of cell growth, positive regulation of glucose import, response to nutrient]	[integral to membrane, membrane]	[hormone binding, identical protein binding, protein heterodimerization activity, receptor activity]
ADRBK1
AGER	Advanced glycosylation end product-specific receptor	Q15109	883	[JAK-STAT cascade, aging, brain development, cell surface receptor linked signaling pathway, induction of positive chemotaxis, inflammatory response, nervous system development, neuron projection development, positive regulation of NF-kappaB transcription factor activity, positive regulation of smooth muscle cell proliferation, regulation of inflammatory response, response to wounding]	[basal plasma membrane, extracellular region, extracellular space, integral to plasma membrane, plasma membrane]	[S100 alpha binding, advanced glycation end-product receptor activity, protein binding, receptor activity, transmembrane receptor activity]
AGFG1	Arf-GAP domain and FG repeats-containing protein 1	P52594	37929	[cell differentiation, mRNA export from nucleus, multicellular organismal development, regulation of ARF GTPase activity, spermatogenesis, transport]	[Golgi apparatus, cytoplasmic membrane-bounded vesicle, intracellular membrane-bounded organelle, nuclear pore, nucleus]	[ARF GTPase activator activity, DNA binding, RNA binding, metal ion binding, protein binding, zinc ion binding]
AGL	Glycogen debranching enzyme	P35573	536	[carbohydrate metabolic process, glycogen biosynthetic process, metabolic process]	[cytoplasm, inclusion body, isoamylase complex, nucleus]	[4-alpha-glucanotransferase activity, amylo-alpha-1,6-glucosidase activity, cation binding, glycogen debranching enzyme activity, hydrolase activity, acting on glycosyl bonds, polysaccharide binding, polyubiquitin binding, protein binding, transferase activity, transferring glycosyl groups]
AHR	Aryl hydrocarbon receptor	P35869	1224	[apoptosis, cell cycle, positive regulation of RNA polymerase II transcriptional preinitiation complex assembly, positive regulation of transcription, DNA-dependent, prostate gland development, regulation of transcription, DNA-dependent, response to stress, response to xenobiotic stimulus, transcription from RNA polymerase II promoter]	[cytoplasm, nucleus]	[DNA binding, Hsp90 protein binding, ligand-dependent nuclear receptor activity, protein binding, sequence-specific DNA binding, transcription factor activity, transcription factor binding]
AHSA1	Activator of 90 kDa heat shock protein ATPase homolog 1;Activator of 90 kDa heat shock protein ATPase homolog 1;Co-chaperone that binds to Hsp82p and activates its ATPase activity	O95433	8106	[protein folding, response to stress]	[cytoplasm, cytosol, endoplasmic reticulum]	[ATPase activator activity, chaperone binding, protein binding]
AHSA2	Activator of 90 kDa heat shock protein ATPase homolog 2	Q719I0;S000005225	40048	[response to stress, protein folding]	[cytoplasm, nucleus]	[ATPase activator activity, chaperone binding]
AIFM1	Apoptosis-inducing factor 1, mitochondrial	O95831	3100	[DNA damage response, signal transduction resulting in induction of apoptosis, DNA fragmentation involved in apoptotic nuclear change, apoptotic chromosome condensation, cell redox homeostasis, neuron apoptosis, oxidation reduction]	[cytoplasm, cytosol, microsome, mitochondrial intermembrane space, mitochondrion, nucleus, soluble fraction]	[DNA binding, FAD binding, electron carrier activity, oxidoreductase activity, protein binding]
AIP	AH receptor-interacting protein	O00170	2959	[negative regulation of mitosis, positive regulation of proteolysis, protein maturation by protein folding, protein targeting to mitochondrion, xenobiotic metabolic process]	[cytoplasm, cytosol, membrane fraction, mitochondrion, nucleus]	[protein binding, receptor activity, signal transducer activity, transcription coactivator activity, transcription factor binding, unfolded protein binding]
AIRE	Autoimmune regulator	O43918	327	[humoral immune response, immune response, regulation of transcription, DNA-dependent]	[cytoplasm, nucleus]	[DNA binding, chromatin binding, histone binding, metal ion binding, promoter binding, protein binding, transcription activator activity, translation regulator activity, zinc ion binding]
AKT1	RAC-alpha serine/threonine-protein kinase	P31749	3785	[G-protein coupled receptor protein signaling pathway, activation of pro-apoptotic gene products, activation-induced cell death of T cells, anagen, anti-apoptosis, apoptotic mitochondrial changes, carbohydrate metabolic process, carbohydrate transport, cell projection organization, cellular response to insulin stimulus, germ cell development, glucose transport, glycogen cell development involved …	[cytoplasm, cytosol, lamellipodium, microtubule cytoskeleton, nucleoplasm, nucleus, plasma membrane, soluble fraction, spindle]	[ATP binding, enzyme binding, identical protein binding, kinase activity, nitric-oxide synthase regulator activity, nucleotide binding, phosphatidylinositol-3,4,5-trisphosphate binding, phosphatidylinositol-3,4-bisphosphate binding, protein binding, protein kinase activity, protein serine/threonine kinase activity, transferase activity]
AKT2	RAC-beta serine/threonine-protein kinase	P31751	48773	[cellular response to chemical stimulus, cellular response to hormone stimulus, cellular response to insulin stimulus, insulin receptor signaling pathway, negative regulation of RNA splicing, negative regulation of apoptosis, negative regulation of caspase activity, negative regulation of plasma membrane long-chain fatty acid transport, positive regulation of cell migration, positive regulation o…	[cytosol, insulin-responsive compartment, lamellipodium, microsome, mitochondrion, nucleus, plasma membrane, soluble fraction, vesicle]	[ATP binding, kinase activity, nucleotide binding, protein binding, protein serine/threonine kinase activity, transferase activity]
AKT3	RAC-gamma serine/threonine-protein kinase	Q9Y243	55904	[protein amino acid phosphorylation, signal transduction]	[cytoplasm, membrane]	[ATP binding, nucleotide binding, protein binding, protein kinase activity, protein serine/threonine kinase activity, transferase activity]
ALAS2	5-aminolevulinate synthase, erythroid-specific, mitochondrial	P22557	17	[biosynthetic process, cellular iron ion homeostasis, erythrocyte differentiation, heme biosynthetic process, hemoglobin biosynthetic process, oxygen homeostasis, porphyrin metabolic process, response to hypoxia, tetrapyrrole biosynthetic process]	[mitochondrial inner membrane, mitochondrial matrix, mitochondrion]	[5-aminolevulinate synthase activity, acyltransferase activity, coenzyme binding, glycine binding, protein binding, pyridoxal phosphate binding, transferase activity, transferring nitrogenous groups]
ALDH1A1	Retinal dehydrogenase 1	P00352	110441	[cellular aldehyde metabolic process, oxidation reduction]	[cytoplasm]	[Ras GTPase activator activity, aldehyde dehydrogenase (NAD) activity, androgen binding, oxidoreductase activity, retinal dehydrogenase activity]
ALDH2	Aldehyde dehydrogenase, mitochondrial	P05091	55480	[alcohol metabolic process, carbohydrate metabolic process, cellular response to fatty acid, cellular response to hormone stimulus, liver development, oxidation reduction, response to hyperoxia, response to lipopolysaccharide, response to nicotine, response to progesterone stimulus, response to testosterone stimulus]	[mitochondrial matrix, mitochondrion]	[aldehyde dehydrogenase (NAD) activity, aldehyde dehydrogenase [NAD(P)+] activity, electron carrier activity, identical protein binding, oxidoreductase activity]
ALDH3B1	Aldehyde dehydrogenase family 3 member B1	P43353	73890	[alcohol metabolic process, cellular aldehyde metabolic process, lipid metabolic process, oxidation reduction]		[3-chloroallyl aldehyde dehydrogenase activity, aldehyde dehydrogenase [NAD(P)+] activity, oxidoreductase activity]
ALDH4A1	Delta-1-pyrroline-5-carboxylate dehydrogenase, mitochondrial	P30038	6081	[oxidation reduction, proline biosynthetic process, proline catabolic process, proline metabolic process]	[mitochondrial matrix, mitochondrion]	[1-pyrroline-5-carboxylate dehydrogenase activity, aldehyde dehydrogenase (NAD) activity, electron carrier activity, oxidoreductase activity]
ALDOA	Fructose-bisphosphate aldolase A	P04075	68996	[ATP biosynthetic process, actin filament organization, fructose 1,6-bisphosphate metabolic process, fructose metabolic process, glycolysis, metabolic process, muscle cell homeostasis, regulation of cell shape, striated muscle contraction]	[I band, actin cytoskeleton, extracellular vesicular exosome]	[actin binding, cytoskeletal protein binding, fructose binding, fructose-bisphosphate aldolase activity, identical protein binding, lyase activity, protein binding, tubulin binding]
ALDOB	Fructose-bisphosphate aldolase B	P05062	20060	[NADH oxidation, cellular response to extracellular stimulus, cellular response to insulin stimulus, fructose 1,6-bisphosphate metabolic process, fructose metabolic process, gluconeogenesis, glycolysis, liver development, metabolic process, positive regulation of ATPase activity, response to amino acid stimulus, response to cAMP, response to carbohydrate stimulus, response to copper ion, response…	[centriolar satellite, cytoplasm, cytosol, lysosome, microsome, microtubule organizing center, nucleus, perinuclear region of cytoplasm, plasma membrane, rough endoplasmic reticulum membrane, smooth endoplasmic reticulum membrane]	[ATPase binding, cytoskeletal protein binding, fructose binding, fructose-bisphosphate aldolase activity, identical protein binding, lyase activity, phosphatidylcholine binding, protein binding]
ALG2	Programmed cell death protein 6	O75340	5930	[activation of caspase activity, biosynthetic process, dolichol-linked oligosaccharide biosynthetic process, induction of apoptosis by extracellular signals, protein amino acid glycosylation in endoplasmic reticulum, response to calcium ion]	[cytoplasm, endoplasmic reticulum, endoplasmic reticulum membrane, integral to membrane, membrane, membrane fraction, microsome, nuclear membrane, nucleus, perinuclear region of cytoplasm, soluble fraction]	[alpha-1,3-mannosyltransferase activity, calcium ion binding, calcium-dependent protein binding, molecular adaptor activity, protein N-terminus binding, protein anchor, protein binding, protein dimerization activity, protein heterodimerization activity, transferase activity, transferring glycosyl groups]
ALK	ALK tyrosine kinase receptor	Q9UM73	68387	[nervous system development, phosphorylation, protein amino acid autophosphorylation, transmembrane receptor protein tyrosine kinase signaling pathway]	[integral to plasma membrane, membrane]	[ATP binding, nucleotide binding, protein binding, receptor activity, transferase activity, transmembrane receptor protein tyrosine kinase activity]
AMD1	S-adenosylmethionine decarboxylase proenzyme	P17707	1235	[spermidine biosynthetic process, spermine biosynthetic process]	[cytosol]	[adenosylmethionine decarboxylase activity, lyase activity]
AMFR	Autocrine motility factor receptor, isoform 2	Q9UKV5	888	[ER-associated protein catabolic process, cellular component movement, endoplasmic reticulum unfolded protein response, protein oligomerization, protein polyubiquitination, signal transduction, ubiquitin-dependent protein catabolic process]	[endoplasmic reticulum, endoplasmic reticulum membrane, integral to endoplasmic reticulum membrane, integral to membrane, integral to membrane of membrane fraction, membrane]	[ligase activity, metal ion binding, protein binding, receptor activity, ubiquitin-protein ligase activity, zinc ion binding]
ANAPC11	Anaphase-promoting complex subunit 11	Q9NYG5	41136	[anaphase-promoting complex-dependent proteasomal ubiquitin-dependent protein catabolic process, cell cycle, cell division, mitosis, negative regulation of ubiquitin-protein ligase activity involved in mitotic cell cycle, positive regulation of ubiquitin-protein ligase activity involved in mitotic cell cycle, protein K11-linked ubiquitination, protein ubiquitination]	[anaphase-promoting complex, cytoplasm, cytosol, nucleoplasm, nucleus]	[metal ion binding, protein binding, ubiquitin-protein ligase activity, zinc ion binding]
ANK2	Ankyrin-2	Q01484	81655	[signal transduction]	[M band, apical plasma membrane, basolateral plasma membrane, cytoplasm, cytoskeleton, plasma membrane]	[protein binding]
ANXA2
ANXA6	Annexin A6	P08133	55558	[calcium ion transport, regulation of muscle contraction]	[apical plasma membrane, cytoplasm, melanosome, perinuclear region of cytoplasm, protein complex]	[calcium ion binding, calcium-dependent phospholipid binding, protein binding]
AP1G1	AP-1 complex subunit gamma-1	O43747	47995	[cellular membrane organization, endocytosis, intracellular protein transport, post-Golgi vesicle-mediated transport]	[AP-type membrane coat adaptor complex, Golgi apparatus, Golgi apparatus part, clathrin adaptor complex, clathrin coated vesicle membrane, clathrin-coated vesicle, cytoplasm, cytoplasmic vesicle, cytosol, membrane, perinuclear region of cytoplasm]	[protein binding, protein transporter activity, transporter activity]
AP1M1	AP-1 complex subunit mu-1	Q9BXS5	4017	[cellular membrane organization, interspecies interaction between organisms, intracellular protein transport, post-Golgi vesicle-mediated transport, vesicle-mediated transport]	[Golgi apparatus, clathrin adaptor complex, clathrin coated vesicle membrane, cytoplasmic vesicle, cytosol, membrane]	[protein binding]
APAF1	Apoptotic protease-activating factor 1	O14727	7626	[DNA fragmentation involved in apoptotic nuclear change, activation of caspase activity by cytochrome c, apoptosis, defense response, forebrain development, multicellular organismal development, nervous system development, neural tube closure, neuron apoptosis, regulation of apoptosis]	[cytoplasm, cytosol, intracellular, nucleus, soluble fraction]	[ATP binding, caspase activator activity, identical protein binding, nucleotide binding, protein binding]
APEX1	DNA-(apurinic or apyrimidinic site) lyase	P27695	1241	[base-excision repair, cell redox homeostasis, regulation of DNA binding, transcription from RNA polymerase II promoter]	[centrosome, cytoplasm, endoplasmic reticulum, intracellular, nucleoplasm, nucleus, perinuclear region of cytoplasm, ribosome]	[3'-5' exonuclease activity, DNA binding, DNA-(apurinic or apyrimidinic site) lyase activity, endodeoxyribonuclease activity, endonuclease activity, lyase activity, metal ion binding, oxidoreductase activity, phosphodiesterase I activity, phosphoric diester hydrolase activity, protein binding, ribonuclease H activity, transcription coactivator activity, transcription corepressor activity, uracil …
APOB	Apolipoprotein B-100	P04114	328	[artery morphogenesis, cholesterol homeostasis, cholesterol metabolic process, cholesterol transport, fertilization, in utero embryonic development, lipid catabolic process, lipoprotein biosynthetic process, lipoprotein catabolic process, lipoprotein transport, low-density lipoprotein particle clearance, low-density lipoprotein particle remodeling, nervous system development, positive regulation …	[chylomicron, chylomicron remnant, clathrin-coated endocytic vesicle membrane, endoplasmic reticulum, endoplasmic reticulum lumen, endosome lumen, endosome membrane, extracellular region, extracellular space, intermediate-density lipoprotein particle, low-density lipoprotein particle, mature chylomicron, microsome, plasma membrane, very-low-density lipoprotein particle, vesicle lumen, vesicle mem…	[cholesterol transporter activity, enzyme binding, heparin binding, lipid transporter activity, low-density lipoprotein receptor binding, phospholipid binding, protein heterodimerization activity]
APP	Amyloid beta A4 protein	P05067	56379	[G2 phase of mitotic cell cycle, Notch signaling pathway, adult locomotory behavior, axon cargo transport, axon midline choice point recognition, axonogenesis, cell adhesion, cell death, cellular copper ion homeostasis, collateral sprouting in the absence of injury, dendrite development, endocytosis, extracellular matrix organization, forebrain development, induction of apoptosis, ionotropic glut…	[Golgi apparatus, apical part of cell, axon, cell surface, ciliary rootlet, coated pit, cytoplasm, cytoplasmic vesicle, dendritic shaft, dendritic spine, extracellular region, integral to membrane, integral to plasma membrane, membrane, neuromuscular junction, perinuclear region of cytoplasm, platelet alpha granule lumen, spindle midzone, synapse, synaptosome]	[DNA binding, acetylcholine receptor binding, heparin binding, identical protein binding, metal ion binding, peptidase activator activity, peptidase inhibitor activity, protein binding, receptor binding, serine-type endopeptidase inhibitor activity]
AR	Androgen receptor	P10275	28	[activation of prostate induction by androgen receptor signaling pathway, cell death, cell growth, cell proliferation, cell-cell signaling, epithelial cell differentiation involved in prostate gland development, in utero embryonic development, lateral sprouting involved in mammary gland duct morphogenesis, male gonad development, male sex differentiation, male somatic sex determination, mammary g…	[axon, cytoplasm, dendrite, nucleus]	[DNA binding, POU domain binding, androgen binding, androgen receptor activity, beta-catenin binding, metal ion binding, promoter binding, protein binding, protein dimerization activity, receptor activity, receptor binding, transcription activator activity, transcription factor activity, transcription factor binding, zinc ion binding]
ARF6	ADP-ribosylation factor 6	P62330	1256	[apoptosis, cell adhesion, cellular component movement, cortical actin cytoskeleton organization, liver development, negative regulation of receptor-mediated endocytosis, positive regulation of actin filament polymerization, protein transport, regulation of Rac protein signal transduction, ruffle organization, small GTPase mediated signal transduction, vesicle-mediated transport]	[Golgi apparatus, cell cortex, cytoplasm, early endosome, endosome, endosome membrane, intracellular, membrane fraction, plasma membrane, recycling endosome, ruffle]	[GTP binding, GTPase activity, nucleotide binding, protein binding, thioesterase binding]
ARFRP1	ADP-ribosylation factor-related protein 1	Q13795	2425	[gastrulation, signal transduction, small GTPase mediated signal transduction]	[Golgi apparatus, intracellular, membrane fraction]	[GTP binding, GTPase activity, nucleotide binding]
ARG1	Arginase-1	P05089	29	[arginine catabolic process, urea cycle]	[cytoplasm]	[arginase activity, hydrolase activity, metal ion binding]
ARHGAP1	Rho GTPase-activating protein 1	Q07960	20909	[Rho protein signal transduction, signal transduction, small GTPase mediated signal transduction]	[centrosome, cytoplasm, intracellular, intracellular membrane-bounded organelle]	[GTPase activator activity, Rho GTPase activator activity, SH3 domain binding, SH3/SH2 adaptor activity, protein binding]
ARHGAP22	Rho GTPase activating protein (RhoGAP) involved in the control of cytoskeleton organization and cellular morphogenesis	S000000957	38962	[actin cytoskeleton organization, budding cell bud growth, cell division, cellular cell wall organization, establishment of cell polarity, fungal-type cell wall organization, microtubule cytoskeleton organization, negative regulation of Rho protein signal transduction, regulation of small GTPase mediated signal transduction, regulation of transport, reproduction, sexual reproduction, signal trans…	[cell cortex, cellular bud, cellular bud neck, cellular bud tip, cytoplasm, incipient cellular bud site, intracellular, mating projection tip, mitochondrion, plasma membrane, site of polarized growth]	[GTPase activator activity, Ras guanyl-nucleotide exchange factor activity, Rho GTPase activator activity, guanyl-nucleotide exchange factor activity]
ARL1	ADP-ribosylation factor-like protein 1	P40616	20319	[Golgi organization, Golgi vesicle transport, small GTPase mediated signal transduction]	[Golgi apparatus, Golgi membrane, cytoplasm, intracellular, membrane, trans-Golgi network]	[GTP binding, GTPase activity, enzyme activator activity, metal ion binding, nucleotide binding, protein binding]
ARNT	Aryl hydrocarbon receptor nuclear translocator	P27540	1261	[cell differentiation, embryonic placenta development, mRNA transcription from RNA polymerase II promoter, positive regulation of endothelial cell proliferation, positive regulation of erythrocyte differentiation, positive regulation of gene-specific transcription, positive regulation of glycolysis, positive regulation of hormone biosynthetic process, positive regulation of protein sumoylation, p…	[cytoplasm, nucleus, transcription factor complex]	[RNA polymerase II transcription factor activity, enhancer binding, aryl hydrocarbon receptor binding, protein binding, protein heterodimerization activity, sequence-specific DNA binding, signal transducer activity, transcription coactivator activity, transcription factor activity, transcription factor binding]
ARNTL	Aryl hydrocarbon receptor nuclear translocator-like protein 1	O00327	910	[circadian rhythm, positive regulation of transcription from RNA polymerase II promoter, protein import into nucleus, translocation, regulation of protein catabolic process, regulation of transcription, DNA-dependent]	[nucleus, transcription factor complex]	[DNA binding, Hsp90 protein binding, aryl hydrocarbon receptor binding, protein binding, signal transducer activity, transcription factor activity]
ARPC1A	Actin-related protein 2/3 complex subunit 1A	Q92747	4675	[actin cytoskeleton organization, regulation of actin filament polymerization]	[actin cytoskeleton, cytoplasm]	[actin binding, protein binding]
ARRB1	Beta-arrestin-1	P49407	2981	[G-protein coupled receptor internalization, cellular membrane organization, histone H4 acetylation, negative regulation of NF-kappaB transcription factor activity, negative regulation of interleukin-6 production, negative regulation of interleukin-8 production, negative regulation of protein ubiquitination, negative regulation of signal transduction, phototransduction, positive regulation of ERK…	[chromatin, coated pit, cytoplasm, cytoplasmic membrane-bounded vesicle, cytoplasmic vesicle, heterotrimeric G-protein complex, intracellular, membrane fraction, nucleus, plasma membrane, pseudopodium, soluble fraction]	[GTPase activator activity, angiotensin receptor binding, enzyme inhibitor activity, histone acetyltransferase activity, insulin-like growth factor receptor binding, promoter binding, protein binding, transcription factor binding, ubiquitin protein ligase binding]
ARRB2	Beta-arrestin-2	P32121	3183	[G-protein coupled receptor internalization, cell chemotaxis, desensitization of G-protein coupled receptor protein signaling pathway by arrestin, negative regulation of NF-kappaB transcription factor activity, negative regulation of natural killer cell mediated cytotoxicity, negative regulation of protein ubiquitination, negative regulation of signal transduction, positive regulation of ERK1 and…	[coated pit, cytoplasm, cytoplasmic membrane-bounded vesicle, cytoplasmic vesicle, nucleus, plasma membrane]	[G-protein-coupled receptor binding, angiotensin receptor binding, protein binding, receptor binding, ubiquitin protein ligase binding]
ASB1	Ankyrin repeat and SOCS box protein 1	Q9Y576	9390	[intracellular signaling pathway, male genitalia development, multicellular organismal development, negative regulation of cytokine biosynthetic process]	[intracellular]	[molecular_function]
ASB12			15446
ASB2	Ankyrin repeat and SOCS box protein 2	Q96Q27	69202	[intracellular signaling pathway, signal transduction]
ASB3			9391
ASB4	Ankyrin repeat and SOCS box protein 4	Q9Y574	9392	[intracellular signaling pathway]
ASB6	Ankyrin repeat and SOCS box protein 6	Q9NWX5	9895	[intracellular signaling pathway]	[cytoplasm]
ASB7			34130
ASCC3	Activating signal cointegrator 1 complex subunit 3	Q8N3C0	4973	[regulation of transcription]	[cytoplasm, intracellular]	[ATP binding, ATP-dependent helicase activity, helicase activity, hydrolase activity, nucleic acid binding, nucleotide binding]
ASGR1	Asialoglycoprotein receptor 1	P07306	1263	[cellular response to extracellular stimulus, receptor-mediated endocytosis]	[integral to plasma membrane, membrane]	[asialoglycoprotein receptor activity, metal ion binding, protein binding, protein homodimerization activity, receptor activity, sugar binding]
ASL	Argininosuccinate lyase	P04424	32	[arginine biosynthetic process via ornithine, arginine catabolic process, cellular amino acid biosynthetic process, urea cycle]	[cytoplasm]	[argininosuccinate lyase activity, lyase activity]
ATCAY	Caytaxin	Q86WG3	13206	[transport]		[protein binding]
ATG12	Autophagy-related protein 12	O94817	37953	[autophagic vacuole assembly, autophagy, C-terminal protein lipidation, CVT pathway, macroautophagy, mitochondrion degradation, piecemeal microautophagy of nucleus, protein transport, response to starvation, transport]	[cytoplasm, membrane fraction, pre-autophagosomal structure membrane, soluble fraction, Atg12-Atg5-Atg16 complex]	[protein binding, Atg8 ligase activity, protein tag]
ATG5	Autophagy protein 5	Q9H1Y0	3566	[autophagic vacuole assembly, autophagy, blood vessel remodeling, heart contraction, negative regulation of apoptosis, negative regulation of protein ubiquitination, post-translational protein modification, response to drug, vasodilation, ventricular cardiac muscle cell development]	[autophagic vacuole, cytoplasm, pre-autophagosomal structure membrane]	[protein binding]
ATIC	Bifunctional purine biosynthesis protein PURH	P31939	2983	[IMP biosynthetic process, nucleobase, nucleoside, nucleotide and nucleic acid metabolic process, organ regeneration, purine nucleotide biosynthetic process, purine ribonucleoside monophosphate biosynthetic process]	[mitochondrion]	[IMP cyclohydrolase activity, hydrolase activity, phosphoribosylaminoimidazolecarboxamide formyltransferase activity, protein binding, protein homodimerization activity, transferase activity]
ATOX1	Copper transport protein ATOX1	O00244	2984	[cellular copper ion homeostasis, copper ion transport, ion transport, metal ion transport, response to oxidative stress]	[cytosol]	[copper chaperone activity, copper ion binding, copper-dependent protein binding, metal ion binding, metallochaperone activity]
ATP2A2	Sarcoplasmic/endoplasmic reticulum calcium ATPase 2	P16615	80167	[ATP biosynthetic process, ER-nucleus signaling pathway, cation transport, cell adhesion, cellular calcium ion homeostasis, epidermis development, metabolic process, negative regulation of heart contraction, regulation of the force of heart contraction, sarcoplasmic reticulum calcium ion transport, transport]	[endoplasmic reticulum membrane, integral to plasma membrane, membrane, membrane fraction, microsome, protein complex, sarcoplasmic reticulum, sarcoplasmic reticulum membrane]	[ATP binding, S100 alpha binding, calcium ion binding, calcium-transporting ATPase activity, hydrolase activity, hydrolase activity, acting on acid anhydrides, catalyzing transmembrane movement of substances, lutropin-choriogonadotropic hormone receptor binding, nucleotide binding, protein binding]
ATP5A1	ATP synthase subunit alpha, mitochondrial	P25705	2985	[ADP biosynthetic process, ATP biosynthetic process, embryonic development, ion transport, lipid metabolic process, mitochondrial ATP synthesis coupled proton transport, negative regulation of endothelial cell proliferation, proton transport]	[mitochondrial inner membrane, mitochondrial matrix, mitochondrial proton-transporting ATP synthase complex, mitochondrial proton-transporting ATP synthase complex, catalytic core F(1), mitochondrion, plasma membrane]	[ADP binding, ATP binding, ATPase activity, MHC class I protein binding, eukaryotic cell surface binding, hydrogen ion transporting ATP synthase activity, rotational mechanism, hydrolase activity, acting on acid anhydrides, catalyzing transmembrane movement of substances, nucleotide binding, protein binding, proton-transporting ATPase activity, rotational mechanism, transmembrane transporter acti…
ATP5B	ATP synthase subunit beta, mitochondrial	P06576	1273	[ADP biosynthetic process, ATP biosynthetic process, angiogenesis, generation of precursor metabolites and energy, ion transport, lipid metabolic process, mitochondrial ATP synthesis coupled proton transport, negative regulation of cell adhesion involved in substrate-bound cell migration, proton transport, receptor-mediated endocytosis, regulation of intracellular pH]	[cell surface, mitochondrial matrix, mitochondrial membrane, mitochondrial nucleoid, mitochondrial proton-transporting ATP synthase complex, mitochondrial proton-transporting ATP synthase, catalytic core, mitochondrion, plasma membrane]	[ATP binding, ATPase activity, MHC class I protein binding, calcium ion binding, eukaryotic cell surface binding, hydrogen ion transporting ATP synthase activity, rotational mechanism, hydrogen-exporting ATPase activity, phosphorylative mechanism, hydrolase activity, hydrolase activity, acting on acid anhydrides, catalyzing transmembrane movement of substances, lipoprotein receptor activity, nucl…
ATP5C1	ATP synthase subunit gamma, mitochondrial	P36542	3792	[ATP biosynthetic process, ion transport, mitochondrial ATP synthesis coupled proton transport, oxidative phosphorylation, proton transport]	[membrane, mitochondrial inner membrane, mitochondrial matrix, mitochondrial proton-transporting ATP synthase complex, mitochondrial proton-transporting ATP synthase complex, catalytic core F(1), mitochondrion]	[ATPase activity, hydrogen ion transporting ATP synthase activity, rotational mechanism, proton-transporting ATPase activity, rotational mechanism, transmembrane transporter activity]
ATP6V0A1	V-type proton ATPase 116 kDa subunit a isoform 1	Q93050	3795	[ATP synthesis coupled proton transport, ion transport]	[cytoplasmic vesicle, cytoplasmic vesicle membrane, integral to membrane, melanosome, plasma membrane, proton-transporting two-sector ATPase complex, proton-transporting domain]	[ATPase binding, hydrogen ion transmembrane transporter activity, protein binding]
ATP6V1B2	V-type proton ATPase subunit B, brain isoform	P21281	1279	[ATP metabolic process, ATP synthesis coupled proton transport, ion transport, proton transport]	[Golgi apparatus, cytosol, endomembrane system, integral to membrane, intracellular membrane-bounded organelle, melanosome, plasma membrane, proton-transporting V-type ATPase, V1 domain]	[ATP binding, hydrogen ion transmembrane transporter activity, hydrogen ion transporting ATP synthase activity, rotational mechanism, hydrolase activity, hydrolase activity, acting on acid anhydrides, catalyzing transmembrane movement of substances, proton-transporting ATPase activity, rotational mechanism]
ATP6V1E1	V-type proton ATPase subunit E 1	P36543	1282	[ATP hydrolysis coupled proton transport, ATP synthesis coupled proton transport, ion transport, proton transport]	[apical plasma membrane, cytoplasm, cytosol, endosome, mitochondrion, proton-transporting two-sector ATPase complex, proton-transporting two-sector ATPase complex, catalytic domain]	[hydrogen-exporting ATPase activity, phosphorylative mechanism, hydrolase activity, protein binding, proton-transporting ATPase activity, rotational mechanism]
ATXN1	Ataxin-1	P54253	281	[RNA processing, adult locomotory behavior, cell death, negative regulation of insulin-like growth factor receptor signaling pathway, negative regulation of phosphorylation, negative regulation of transcription, nuclear export, positive regulation of transcription from RNA polymerase II promoter, regulation of excitatory postsynaptic membrane potential, visual learning]	[cytoplasm, intracellular membrane-bounded organelle, nuclear RNA export factor complex, nuclear inclusion body, nuclear matrix, nucleolus, nucleoplasm, nucleus]	[RNA binding, identical protein binding, poly(G) RNA binding, poly(U) RNA binding, protein C-terminus binding, protein binding, protein self-association, transcription repressor activity]
AURKA	Serine/threonine-protein kinase 6	O14965	2670	[cell cycle, cell division, mitosis, mitotic cell cycle, phosphoinositide-mediated signaling, protein amino acid phosphorylation, regulation of protein stability, response to estradiol stimulus, spindle organization]	[cytoplasm, cytoskeleton, nucleus, spindle, spindle microtubule, spindle pole centrosome]	[ATP binding, nucleotide binding, protein binding, protein kinase activity, protein kinase binding, protein serine/threonine kinase activity, transferase activity, ubiquitin protein ligase binding]
AURKB
BAG1	BAG family molecular chaperone regulator 1	Q99933	3190	[anti-apoptosis, apoptosis, cell surface receptor linked signaling pathway, chaperone cofactor-dependent protein refolding]	[cytoplasm, intermediate filament cytoskeleton, nucleus]	[protein binding, receptor signaling protein activity]
BAG2	BAG family molecular chaperone regulator 2	O95816	31233	[apoptosis, protein folding, protein metabolic process]		[protein binding]
BAG3	BAG family molecular chaperone regulator 3	O95817	3162	[anti-apoptosis, protein folding]	[cytosol]	[protein binding]
BAG4	BAG family molecular chaperone regulator 4	O95429	31270	[anti-apoptosis, apoptosis, protein folding]	[cytoplasm]	[protein binding, receptor signaling protein activity]
BAK1	Bcl-2 homologous antagonist/killer	Q16611	917	[establishment or maintenance of transmembrane electrochemical gradient, induction of apoptosis, regulation of apoptosis, regulation of mitochondrial membrane permeability, regulation of mitochondrial membrane potential, regulation of protein heterodimerization activity, regulation of protein homodimerization activity, release of cytochrome c from mitochondria]	[membrane, mitochondrial outer membrane, mitochondrion, pore complex]	[identical protein binding, metal ion binding, protein binding, protein heterodimerization activity]
BAT3	Large proline-rich protein BAT3	P46379	3409		[nucleus]	[protein binding]
BAX	Apoptosis regulator BAX	Q07812	7242	[B cell apoptosis, DNA fragmentation involved in apoptotic nuclear change, activation of caspase activity, activation of caspase activity by cytochrome c, apoptotic mitochondrial changes, cleavage of lamin, establishment or maintenance of transmembrane electrochemical gradient, induction of apoptosis, induction of apoptosis by extracellular signals, induction of apoptosis by intracellular signals…	[cytoplasm, cytosol, endoplasmic reticulum, endoplasmic reticulum membrane, integral to membrane, membrane, mitochondrial outer membrane, mitochondrial permeability transition pore complex, mitochondrion]	[BH3 domain binding, identical protein binding, lipid binding, protein binding, protein heterodimerization activity, protein homodimerization activity]
BCAR3	Breast cancer anti-estrogen resistance protein 3	O75815	31181	[response to drug, signal transduction, small GTPase mediated signal transduction]	[intracellular]	[guanyl-nucleotide exchange factor activity, protein binding]
BCAT1	Branched-chain-amino-acid aminotransferase, cytosolic	P54687	20320	[G1/S transition of mitotic cell cycle, branched chain family amino acid biosynthetic process, branched chain family amino acid catabolic process, cell proliferation, metabolic process]	[cytoplasm, cytosol, mitochondrion]	[branched-chain-amino-acid transaminase activity, identical protein binding, transferase activity]
BCAT2	Branched-chain-amino-acid aminotransferase, mitochondrial	O15382	81684	[branched chain family amino acid biosynthetic process, isoleucine catabolic process, lactation, leucine biosynthetic process, metabolic process]	[cytoplasm, mitochondrion, nucleus]	[branched-chain-amino-acid transaminase activity, transferase activity]
BCCIP	BRCA2 and CDKN1A-interacting protein	Q9P287	41629	[DNA repair, cell cycle, regulation of cyclin-dependent protein kinase activity]	[nuclear cyclin-dependent protein kinase holoenzyme complex, nucleus]	[kinase regulator activity, protein binding]
BCL2	Apoptosis regulator Bcl-2	P10415	527	[B cell homeostasis, B cell lineage commitment, B cell proliferation, CD8-positive, alpha-beta T cell lineage commitment, G1/S transition of mitotic cell cycle, T cell differentiation in the thymus, T cell homeostasis, T cell lineage commitment, actin filament organization, activation of pro-apoptotic gene products, anti-apoptosis, apoptosis in response to endoplasmic reticulum stress, axon regen…	[calcineurin complex, cytoplasm, cytosol, endoplasmic reticulum, endoplasmic reticulum membrane, integral to membrane, intracellular, membrane, membrane fraction, microsome, mitochondrial outer membrane, mitochondrion, myelin sheath, nuclear membrane, nucleus, protein phosphatase type 2A complex]	[BH3 domain binding, identical protein binding, protease binding, protein binding, protein heterodimerization activity, protein homodimerization activity, sequence-specific DNA binding, transcription activator activity, transcription factor binding]
BCL2L1	Bcl-2-like protein 1	Q07817	7639	[anti-apoptosis, apoptotic mitochondrial changes, fertilization, germ cell development, growth, in utero embryonic development, male gonad development, negative regulation of apoptosis, negative regulation of neuron apoptosis, negative regulation of survival gene product expression, ovarian follicle development, positive regulation of anti-apoptosis, positive regulation of cell proliferation, reg…	[cytosol, integral to membrane, intracellular, membrane, mitochondrial outer membrane, mitochondrion, nuclear membrane, nucleus]	[BH domain binding, caspase inhibitor activity, identical protein binding, protein binding, protein heterodimerization activity]
BCL6
BCR/ABL fusion
BID
BIN3	Bridging integrator 3	Q9NQY0	5472	[actin filament organization, barrier septum formation, cell cycle, cytokinesis, protein localization, unidimensional cell growth]	[cytoplasm, cytoskeleton]	[cytoskeletal adaptor activity, protein binding]
BIRC2	Baculoviral IAP repeat-containing protein 2	Q13490	900	[cell surface receptor linked signaling pathway, placenta development, positive regulation of I-kappaB kinase/NF-kappaB cascade, protein heterooligomerization, regulation of apoptosis, response to cAMP, response to ethanol, response to hypoxia, response to organic cyclic substance, response to organic nitrogen]	[XY body, cytoplasm, cytosol, intracellular, membrane raft, nucleus, protein complex]	[metal ion binding, protein N-terminus binding, protein binding, zinc ion binding]
BIRC3
BIRC5	Baculoviral IAP repeat-containing protein 5	O15392	37450	[apoptosis, cell cycle, cell division, chromosome segregation, mitosis, protein complex localization]	[chromosome passenger complex, chromosome, centromeric region, cytoplasm, cytoskeleton, cytosol, intracellular, midbody, nuclear chromosome, nucleolus, nucleus, spindle]	[Ran GTPase binding, chaperone binding, cysteine-type endopeptidase inhibitor activity, enzyme binding, identical protein binding, metal ion binding, peptidase inhibitor activity, protein binding]
BLM
BMPR1B	Bone morphogenetic protein receptor type-1B	O00238	20322	[BMP signaling pathway, cartilage condensation, dorsal/ventral pattern formation, eye development, inflammatory response, limb morphogenesis, ovarian cumulus expansion, ovulation cycle, positive regulation of bone mineralization, positive regulation of cell differentiation, positive regulation of osteoblast differentiation, protein amino acid phosphorylation, retina development in camera-type eye…	[integral to plasma membrane, plasma membrane, receptor complex]	[ATP binding, SMAD binding, metal ion binding, nucleotide binding, protein binding, protein serine/threonine kinase activity, receptor activity, transferase activity, transforming growth factor beta receptor activity, type I, transmembrane receptor protein serine/threonine kinase activity]
BRAF	Serine/threonine-protein kinase B-raf	P15056	3197	[MAPKKK cascade, anti-apoptosis, intracellular signaling pathway, negative regulation of neuron apoptosis, organ morphogenesis, positive regulation of ERK1 and ERK2 cascade, protein amino acid phosphorylation, protein heterooligomerization, response to cAMP, response to peptide hormone stimulus, signal transduction, small GTPase mediated signal transduction]	[cytoplasm, nucleus, plasma membrane, soluble fraction, synaptosome]	[ATP binding, MAP kinase kinase kinase activity, metal ion binding, mitogen-activated protein kinase kinase binding, nucleotide binding, protein binding, protein heterodimerization activity, protein kinase activity, protein serine/threonine kinase activity, receptor signaling protein activity, transferase activity]
BRCA1	Breast cancer type 1 susceptibility protein	P38398	5276	[DNA damage response, signal transduction by p53 class mediator resulting in transcription of p21 class mediator, DNA damage response, signal transduction resulting in induction of apoptosis, G2/M transition DNA damage checkpoint, androgen receptor signaling pathway, apoptosis, cell cycle, cellular response to indole-3-methanol, chromosome segregation, double-strand break repair, double-strand br…	[BRCA1-A complex, BRCA1-BARD1 complex, cytoplasm, gamma-tubulin ring complex, intracellular, nucleoplasm, nucleus, protein complex, ribonucleoprotein complex, ubiquitin ligase complex]	[DNA binding, RNA binding, androgen receptor binding, enzyme binding, identical protein binding, ligase activity, metal ion binding, protein binding, transcription activator activity, transcription coactivator activity, tubulin binding, ubiquitin-protein ligase activity, zinc ion binding]
BRE	BRCA1-A complex subunit BRE	Q9NXR7	3604	[G2/M transition DNA damage checkpoint, apoptosis, chromatin modification, double-strand break repair, positive regulation of DNA repair, positive regulation of anti-apoptosis, response to DNA damage stimulus, response to ionizing radiation, signal transduction]	[BRCA1-A complex, BRISC complex, cytoplasm, nuclear ubiquitin ligase complex, nucleus]	[peroxisome targeting sequence binding, polyubiquitin binding, protein binding, tumor necrosis factor receptor binding]
BRF2	Transcription factor IIIB 50 kDa subunit	Q9HAW0	10127	[cell proliferation, nuclear-transcribed mRNA catabolic process, deadenylation-dependent decay, regulation of mRNA stability, regulation of transcription, DNA-dependent, transcription initiation]	[cytoplasm, nucleus]	[RNA binding, metal ion binding, protein binding, transcription factor activity, transcription regulator activity, zinc ion binding]
BRMS1	Breast cancer metastasis-suppressor 1	Q9HCU9	32260	[biological_process]	[cellular_component]	[molecular_function, protein binding]
BRSK1	BR serine/threonine-protein kinase 1	Q8TDC3	57169	[G2/M transition DNA damage checkpoint, establishment of cell polarity, neuron differentiation, protein amino acid phosphorylation, response to DNA damage stimulus, response to UV, response to ionizing radiation]	[cell junction, cytoplasm, nucleolus, nucleus, plasma membrane]	[ATP binding, magnesium ion binding, nucleotide binding, protein serine/threonine kinase activity, transferase activity]
BRSK2	BR serine/threonine-protein kinase 2	Q8IWQ3	55794	[establishment of cell polarity, neuron differentiation, protein amino acid phosphorylation]		[ATP binding, magnesium ion binding, nucleotide binding, protein serine/threonine kinase activity, transferase activity]
BTRC	F-box/WD repeat-containing protein 1A	Q9Y297	39330	[Wnt receptor signaling pathway, branching involved in mammary gland duct morphogenesis, interspecies interaction between organisms, mammary gland epithelial cell proliferation, positive regulation of ubiquitin-protein ligase activity involved in mitotic cell cycle, protein catabolic process, regulation of I-kappaB kinase/NF-kappaB cascade, regulation of cell cycle, signal transduction, ubiquitin…	[cytoplasm, cytosol, nucleus]	[ligase activity, protein binding]
BYSL	Bystin	Q13895	2991	[cell adhesion, female pregnancy, ribosome biogenesis]	[cytoplasm, nucleolus, nucleus]
C12orf10	UPF0160 protein MYG1, mitochondrial	Q9HB07	5853	[pigmentation]	[cellular_component, mitochondrion, nucleus]	[molecular_function]
C12orf4			10685
C20orf24	Uncharacterized protein C20orf24	Q9BUV8	10315	[biological_process]	[cellular_component]	[molecular_function, protein binding]
C4orf14	Uncharacterized protein C4orf14	Q8NC60	10518		[intracellular, mitochondrial inner membrane, mitochondrion]	[GTP binding]
C8orf30B	Brain protein 16-like	P0CB43	48742			[binding]
CA2	Carbonic anhydrase 2	P00918	37256	[carbon dioxide transport, kidney development, morphogenesis of an epithelium, odontogenesis of dentine-containing tooth, one-carbon metabolic process, positive regulation of bone resorption, positive regulation of cellular pH reduction, positive regulation of osteoclast differentiation, response to estrogen stimulus, response to organic substance, response to pH, response to stress, response to …	[apical part of cell, axon, basolateral plasma membrane, cytoplasm, cytosol, extracellular space, microvillus, nucleus]	[carbonate dehydratase activity, lyase activity, metal ion binding, protein binding, zinc ion binding]
CACNA1E	Voltage-dependent R-type calcium channel subunit alpha-1E	Q15878	20185	[calcium ion transport, glucose homeostasis, ion transport, synaptic transmission, transmembrane transport, transport]	[integral to membrane, perikaryon, plasma membrane, voltage-gated calcium channel complex]	[voltage-gated calcium channel activity, voltage-gated ion channel activity]
CACYBP	Calcyclin-binding protein	Q9HB71	7649		[beta-catenin destruction complex, cytoplasm, nuclear envelope lumen, nucleus]	[protein binding, protein homodimerization activity]
CAD	CAD protein	P27708	1412	['de novo' pyrimidine base biosynthetic process, DNA fragmentation involved in apoptotic nuclear change, actin filament bundle assembly, apoptosis, apoptotic chromosome condensation, cellular amino acid metabolic process, cellular component movement, glutamine metabolic process, intracellular signaling pathway, muscle contraction, nitrogen compound metabolic process, peptidyl-threonine phosphoryl…	[actin cap, actin cytoskeleton, actin filament, cytoplasm, cytoskeleton, cytosol, dendritic spine, intracellular, membrane fraction, myofibril, neuronal cell body, nuclear matrix, nucleoplasm, nucleus, plasma membrane, postsynaptic density, integral to membrane, mitochondrion]	[ATP binding, actin binding, aspartate binding, aspartate carbamoyltransferase activity, calmodulin binding, carbamoyl-phosphate synthase (glutamine-hydrolyzing) activity, caspase-activated deoxyribonuclease activity, dihydroorotase activity, enzyme binding, hydrolase activity, ligase activity, metal ion binding, myosin binding, nuclease activity, nucleotide binding, protein binding, protein kina…
CALM1	Calmodulin	P62158	111276	[G-protein coupled receptor protein signaling pathway, muscle contraction, negative regulation of ryanodine-sensitive calcium-release channel activity, positive regulation of ryanodine-sensitive calcium-release channel activity, regulation of cytokinesis, regulation of release of sequestered calcium ion into cytosol by sarcoplasmic reticulum, response to calcium ion]	[centrosome, cytoplasm, cytoskeleton, cytosol, extracellular region, nucleoplasm, plasma membrane, spindle microtubule, spindle pole]	[N-terminal myristoylation domain binding, calcium ion binding, protein binding, protein domain specific binding, thioesterase binding, titin binding]
CAMK1D	Calcium/calmodulin-dependent protein kinase type 1D	Q8IU85	121858	[protein amino acid phosphorylation, regulation of apoptosis]	[calcium- and calmodulin-dependent protein kinase complex, cytoplasm, nucleus]	[ATP binding, calmodulin binding, calmodulin-dependent protein kinase activity, nucleotide binding, transferase activity]
CAMK2D	Calcium/calmodulin-dependent protein kinase type II subunit delta	Q13557	55561	[protein amino acid phosphorylation, regulation of cell growth]	[calcium- and calmodulin-dependent protein kinase complex, cytosol, endocytic vesicle membrane, nucleoplasm, plasma membrane]	[ATP binding, calmodulin binding, calmodulin-dependent protein kinase activity, nucleotide binding, protein binding, transferase activity]
CANX	Calnexin	P27824	1324	[aging, protein folding, protein secretion]	[axon, cytoplasm, dendrite cytoplasm, dendritic spine, endoplasmic reticulum, endoplasmic reticulum membrane, integral to membrane, melanosome, membrane, neuronal cell body, ribosome, rough endoplasmic reticulum]	[calcium ion binding, protein binding, sugar binding, unfolded protein binding]
CAPZA1	F-actin-capping protein subunit alpha-1	P52907	24376	[actin cytoskeleton organization, actin filament capping, cellular component movement, protein complex assembly]	[F-actin capping protein complex, WASH complex, actin cytoskeleton, cytoplasm, cytoskeleton]	[actin binding, protein binding]
CAPZB	F-actin-capping protein subunit beta	P47756	3620	[actin cytoskeleton organization, actin filament capping, cellular component movement]	[F-actin capping protein complex, WASH complex, actin cytoskeleton, cytoplasm, cytoskeleton]	[actin binding, protein binding]
CAR
CASP3	Caspase-3	P42574	37912	[B cell homeostasis, DNA fragmentation involved in apoptotic nuclear change, T cell homeostasis, apoptosis, cell fate commitment, heart development, induction of apoptosis, induction of apoptosis by extracellular signals, induction of apoptosis by oxidative stress, induction of apoptosis via death domain receptors, keratinocyte differentiation, negative regulation of B cell proliferation, negativ…	[cytoplasm, cytosol, mitochondrion, nucleolus, nucleoplasm, nucleus, plasma membrane]	[cyclin-dependent protein kinase inhibitor activity, cysteine-type endopeptidase activity, peptidase activity, protein binding]
CASP4	Caspase-4	P49662	938	[apoptosis, induction of apoptosis, proteolysis, regulation of apoptosis]	[intracellular]	[cysteine-type endopeptidase activity, peptidase activity, protein binding]
CASP9	Caspase-9	P55211	31024	[activation of caspase activity by cytochrome c, apoptosis, proteolysis, regulation of apoptosis]	[cytosol, intracellular]	[cysteine-type endopeptidase activity, enzyme activator activity, peptidase activity, protein binding]
CBS	Cystathionine beta-synthase	P35520	37258	[L-cysteine catabolic process, L-serine catabolic process, L-serine metabolic process, cellular amino acid biosynthetic process, cysteine biosynthetic process from serine, cysteine biosynthetic process via cystathionine, homocysteine catabolic process, homocysteine metabolic process, hydrogen sulfide biosynthetic process, metabolic process]	[cytoplasm, cytosol, intracellular membrane-bounded organelle, nucleolus, nucleus]	[cystathionine beta-synthase activity, enzyme binding, heme binding, identical protein binding, lyase activity, metal ion binding, protein binding, protein homodimerization activity, pyridoxal phosphate binding, ubiquitin protein ligase binding]
CCAR1	Cell division cycle and apoptosis regulator protein 1	Q8IX12	10086	[RNA splicing, apoptosis, cell cycle, regulation of transcription]	[Golgi apparatus, cytoplasm, nucleus, perinuclear region of cytoplasm]	[nucleic acid binding]
CCBL2	Kynurenine--oxoglutarate transaminase 3	Q6YP21	2994	[2-oxoglutarate metabolic process, biosynthetic process, cellular amino acid metabolic process, kynurenine metabolic process]	[mitochondrion]	[cysteine-S-conjugate beta-lyase activity, kynurenine-glyoxylate transaminase activity, kynurenine-oxoglutarate transaminase activity, lyase activity, protein homodimerization activity, pyridoxal phosphate binding]
CCDC135	Coiled-coil domain-containing protein 135	Q8IY82	12996		[cytoplasm]
CCNB1	G2/mitotic-specific cyclin-B1	P14635	68982	[G2/M transition of mitotic cell cycle, anaphase-promoting complex-dependent proteasomal ubiquitin-dependent protein catabolic process, cell division, cellular response to fatty acid, cellular response to hypoxia, cellular response to iron(III) ion, cellular response to organic cyclic substance, cellular response to protein stimulus, digestive tract development, mitotic cell cycle spindle checkpo…	[cytoplasm, cytoskeleton, cytosol, microtubule organizing center, nucleoplasm, nucleus, outer kinetochore of condensed nuclear chromosome, spindle pole]	[histone kinase activity, protein binding, protein complex binding, protein kinase binding]
CCT2	T-complex protein 1 subunit beta	P78371	4696	[protein folding]	[chaperonin-containing T-complex, cytoplasm, cytosol, nucleolus, nucleus]	[ATP binding, nucleotide binding, unfolded protein binding]
CCT3	T-complex protein 1 subunit gamma	P49368	4373	[protein folding]	[chaperonin-containing T-complex, cytoplasm, cytoskeleton, cytosol]	[ATP binding, nucleotide binding, protein binding, unfolded protein binding]
CCT4	T-complex protein 1 subunit delta	P50991	4695	[protein folding]	[chaperonin-containing T-complex, cytoplasm, cytoskeleton, cytosol, melanosome, microtubule organizing center]	[ATP binding, nucleotide binding, unfolded protein binding]
CCT6A	T-complex protein 1 subunit zeta	P40227	1336	[protein folding]	[chaperonin-containing T-complex, cytoplasm, cytosol]	[ATP binding, nucleotide binding, unfolded protein binding]
CCT8	T-complex protein 1 subunit theta	P50990	4802	[protein folding]	[cytoplasm, cytoskeleton, cytosol, microtubule organizing center, nucleus]	[ATP binding, ATPase activity, coupled, nucleotide binding, unfolded protein binding]
CD40	Tumor necrosis factor receptor superfamily member 5	P25942	954	[B cell proliferation, immune response-regulating cell surface receptor signaling pathway, inflammatory response, platelet activation, positive regulation of B cell proliferation, positive regulation of I-kappaB kinase/NF-kappaB cascade, positive regulation of interleukin-12 production, positive regulation of isotype switching to IgG isotypes, protein complex assembly, regulation of immune respon…	[external side of plasma membrane, extracellular region, integral to plasma membrane, intracellular membrane-bounded organelle, plasma membrane]	[enzyme binding, protein binding, receptor activity, signal transducer activity]
CDC14A	Dual specificity protein phosphatase CDC14A	Q9UNH5	75343	[cell cycle, cell division, cell proliferation, protein amino acid dephosphorylation]	[cytoplasm, cytoskeleton, microtubule organizing center, nucleus, spindle]	[hydrolase activity, phosphoprotein phosphatase activity, protein binding, protein tyrosine phosphatase activity, protein tyrosine/serine/threonine phosphatase activity]
CDC16	Cell division cycle protein 16 homolog	Q13042	2899	[anaphase-promoting complex-dependent proteasomal ubiquitin-dependent protein catabolic process, cell cycle, cell division, cell proliferation, mitosis, negative regulation of ubiquitin-protein ligase activity involved in mitotic cell cycle, positive regulation of ubiquitin-protein ligase activity involved in mitotic cell cycle, protein K11-linked ubiquitination, regulation of mitosis]	[anaphase-promoting complex, centrosome, cytoplasm, cytoskeleton, cytosol, nucleoplasm, nucleus, spindle, spindle microtubule]	[protein binding]
CDC2	Cell division protein kinase 1	P06493	68203	[anaphase-promoting complex-dependent proteasomal ubiquitin-dependent protein catabolic process, anti-apoptosis, cell aging, cell division, cellular response to hydrogen peroxide, cellular response to protein stimulus, chromosome condensation, mitosis, mitotic cell cycle G2/M transition DNA damage checkpoint, organ regeneration, positive regulation of DNA replication, positive regulation of cardi…	[cytoplasm, cytosol, midbody, nucleoplasm, nucleus, spindle microtubule]	[ATP binding, Hsp70 protein binding, RNA polymerase II carboxy-terminal domain kinase activity, cyclin binding, cyclin-dependent protein kinase activity, histone kinase activity, nucleotide binding, protein binding, protein kinase activity, transferase activity]
CDC20	Cell division cycle protein 20 homolog	Q12834	37459	[anaphase-promoting complex-dependent proteasomal ubiquitin-dependent protein catabolic process, cell cycle, cell division, mitosis, negative regulation of ubiquitin-protein ligase activity involved in mitotic cell cycle, positive regulation of cell proliferation, positive regulation of ubiquitin-protein ligase activity involved in mitotic cell cycle, regulation of dendrite development, ubiquitin…	[centrosome, cytosol, nucleoplasm, perinuclear region of cytoplasm, protein complex, spindle]	[enzyme binding, protein C-terminus binding, protein binding]
CDC23	Cell division cycle protein 23 homolog	Q9UJX2	3426	[G1 phase of mitotic cell cycle, anaphase-promoting complex-dependent proteasomal ubiquitin-dependent protein catabolic process, cell cycle, cell division, mitosis, mitotic metaphase plate congression, mitotic metaphase/anaphase transition, negative regulation of ubiquitin-protein ligase activity involved in mitotic cell cycle, positive regulation of ubiquitin-protein ligase activity involved in …	[anaphase-promoting complex, cytosol, intracellular, nucleoplasm]	[binding, ubiquitin-protein ligase activity]
CDC25C
CDC27	Cell division cycle protein 27 homolog	P30260	960	[anaphase-promoting complex-dependent proteasomal ubiquitin-dependent protein catabolic process, cell proliferation, mitotic metaphase/anaphase transition, negative regulation of ubiquitin-protein ligase activity involved in mitotic cell cycle, positive regulation of ubiquitin-protein ligase activity involved in mitotic cell cycle, protein K11-linked ubiquitination]	[anaphase-promoting complex, centrosome, cytoplasm, cytosol, nucleoplasm, nucleus, spindle, spindle microtubule]	[protein binding]
CDC37	Hsp90 co-chaperone Cdc37	Q16543	38268	[protein targeting, regulation of cyclin-dependent protein kinase activity, regulation of interferon-gamma-mediated signaling pathway, regulation of type I interferon-mediated signaling pathway]	[cytoplasm]	[heat shock protein binding, protein binding, unfolded protein binding]
CDC37L1	Hsp90 co-chaperone Cdc37-like 1	Q7L3B6	9912		[cytoplasm]	[protein binding]
CDC40	Pre-mRNA-processing factor 17	O60508	5716	[RNA splicing, mRNA processing]	[nucleus, spliceosomal complex]
CDC42	Cell division control protein 42 homolog	P60953	101187	[actin cytoskeleton organization, establishment or maintenance of cell polarity, macrophage differentiation, negative regulation of protein complex assembly, positive regulation of pseudopodium assembly, small GTPase mediated signal transduction]	[cytoplasm, cytosol, filopodium, intracellular, plasma membrane]	[GTP binding, GTPase activity, nucleotide binding, protein binding, thioesterase binding]
CDC45L	Cell division control protein 45 homolog	O75419	2616	[DNA replication, DNA replication checkpoint, DNA-dependent DNA replication initiation, cell cycle]	[centrosome, cytoplasm, nucleoplasm, nucleus]	[protein binding]
CDC5L	Cell division cycle 5-like protein	Q99459	13291	[RNA splicing, cell cycle, mRNA processing, regulation of transcription, DNA-dependent]	[cytoplasm, nuclear speck, nucleolus, nucleus, spliceosomal complex]	[DNA binding, RNA binding, protein binding, protein domain specific binding]
CDH1	Cadherin-1	P12830	20917	[DNA repair, G2/M transition DNA damage checkpoint, anaphase-promoting complex-dependent proteasomal ubiquitin-dependent protein catabolic process, cell cycle, cell division, cell-cell adhesion, cellular response to indole-3-methanol, cellular response to lithium ion, homophilic cell adhesion, lens fiber cell differentiation, mitosis, negative regulation of ubiquitin-protein ligase activity invol…	[actin cytoskeleton, anaphase-promoting complex, apical junction complex, apical part of cell, basolateral plasma membrane, catenin complex, cell-cell adherens junction, cytoplasm, cytosol, integral to membrane, lateral plasma membrane, nucleoplasm, nucleus, perinuclear region of cytoplasm, plasma membrane]	[RPTP-like protein binding, beta-catenin binding, calcium ion binding, cell adhesion molecule binding, enzyme activator activity, gamma-catenin binding, protein binding, protein domain specific binding, protein phosphatase binding, transcription activator activity]
CDK1
CDK11B
CDK2	Cell division protein kinase 2	P24941	74409	[DNA replication, G2/M transition of mitotic cell cycle, Ras protein signal transduction, cell division, mitosis, positive regulation of cell proliferation, positive regulation of transcription, potassium ion transport, protein amino acid phosphorylation, regulation of DNA replication, traversing start control point of mitotic cell cycle]	[X chromosome, Y chromosome, chromosome, telomeric region, condensed chromosome, cyclin-dependent protein kinase holoenzyme complex, cytoplasm, cytosol, nucleoplasm, nucleus, transcription factor complex]	[ATP binding, cyclin-dependent protein kinase activity, histone kinase activity, identical protein binding, kinase activity, nucleotide binding, protein binding, protein kinase activity, transferase activity]
CDK3	Cell division protein kinase 3	Q00526	74387	[cell division, cell proliferation, mitosis, protein amino acid phosphorylation]		[ATP binding, cyclin-dependent protein kinase activity, nucleotide binding, protein binding, transferase activity]
CDK4	Cell division protein kinase 4	P11802	55429	[G1/S transition of mitotic cell cycle, cell division, positive regulation of cell proliferation, positive regulation of fibroblast proliferation, protein amino acid phosphorylation, regulation of cell cycle, regulation of gene expression, response to drug, signal transduction]	[cyclin-dependent protein kinase holoenzyme complex, cytosol, nucleoplasm, nucleus, transcription factor complex]	[ATP binding, cyclin-dependent protein kinase activity, nucleotide binding, protein binding, transferase activity]
CDK5	Cell division protein kinase 5	Q00535	3623	[Schwann cell development, axonogenesis, behavioral response to cocaine, cell division, cell proliferation, cell-matrix adhesion, central nervous system neuron development, cerebellar cortex development, cerebellar cortex formation, cerebral cortex development, corpus callosum development, cortical actin cytoskeleton organization, dendrite morphogenesis, embryonic development, hippocampus develop…	[axon, cyclin-dependent protein kinase 5 holoenzyme complex, cytoplasm, cytoskeleton, cytosol, dendrite, filopodium, growth cone, lamellipodium, membrane, neuromuscular junction, neuronal cell body, nuclear part, nucleus]	[ATP binding, ErbB-2 class receptor binding, ErbB-3 class receptor binding, acetylcholine receptor activator activity, cyclin-dependent protein kinase activity, kinase activity, nucleotide binding, p53 binding, protein binding, protein kinase activity, protein serine/threonine kinase activity, tau-protein kinase activity, transferase activity]
CDK5R1
CDK6	Cell division protein kinase 6	Q00534	963	[G1 phase of mitotic cell cycle, cell dedifferentiation, cell division, gliogenesis, negative regulation of cell cycle, negative regulation of epithelial cell proliferation, negative regulation of osteoblast differentiation, positive regulation of cell-matrix adhesion, positive regulation of fibroblast proliferation, protein amino acid phosphorylation, regulation of erythrocyte differentiation, r…	[cyclin-dependent protein kinase holoenzyme complex, cytoplasm, nucleus, ruffle]	[ATP binding, cyclin binding, cyclin-dependent protein kinase activity, nucleotide binding, protein binding, transferase activity]
CDK7	Cell division protein kinase 7	P50613	1363	[DNA repair, RNA elongation from RNA polymerase II promoter, androgen receptor signaling pathway, cell division, cell proliferation, nucleotide-excision repair, DNA damage removal, positive regulation of transcription from RNA polymerase II promoter, positive regulation of transcription, DNA-dependent, protein amino acid phosphorylation, regulation of cyclin-dependent protein kinase activity, reg…	[cytoplasm, cytoskeleton, cytosol, holo TFIIH complex, membrane fraction, mitochondrion, nucleoplasm, nucleus]	[ATP binding, DNA-dependent ATPase activity, RNA polymerase II carboxy-terminal domain kinase activity, androgen receptor binding, cyclin-dependent protein kinase activity, nucleotide binding, protein C-terminus binding, protein complex binding, protein kinase activity, transcription coactivator activity, transferase activity]
CDK9	Cell division protein kinase 9	P50750	55566	[RNA elongation from RNA polymerase II promoter, cell proliferation, protein amino acid phosphorylation, regulation of transcription, transcription initiation from RNA polymerase II promoter]	[intracellular membrane-bounded organelle, nucleolus, nucleoplasm, nucleus, transcription elongation factor complex]	[ATP binding, DNA binding, RNA polymerase II carboxy-terminal domain kinase activity, cyclin-dependent protein kinase activity, nucleotide binding, protein binding, protein kinase activity, snRNA binding, transferase activity]
CDKN2A	Cyclin-dependent kinase inhibitor 2A, isoforms 1/2/3	P42771	55430	[DNA fragmentation involved in apoptotic nuclear change, G1/S transition of mitotic cell cycle, Ras protein signal transduction, activation of caspase activity, apoptotic mitochondrial changes, cell cycle, cell cycle arrest, cell cycle checkpoint, induction of apoptosis, negative regulation of B cell proliferation, negative regulation of NF-kappaB transcription factor activity, negative regulatio…	[cytoplasm, nucleolus, nucleoplasm, nucleus]	[DNA binding, NF-kappaB binding, cyclin-dependent protein kinase inhibitor activity, protein binding, protein kinase binding, ubiquitin-protein ligase inhibitor activity]
CFLAR	CASP8 and FADD-like apoptosis regulator	O15519	7652	[anti-apoptosis, induction of apoptosis by extracellular signals, interspecies interaction between organisms, positive regulation of I-kappaB kinase/NF-kappaB cascade, proteolysis, regulation of apoptosis]		[cysteine-type endopeptidase activity, protein binding]
CFTR	Cystic fibrosis transmembrane conductance regulator	P13569	55465	[bicarbonate transport, cellular response to hormone stimulus, cholesterol biosynthetic process, cholesterol transport, iodide transport, ion transport, lung development, positive regulation of vasodilation, respiratory gaseous exchange, response to cytokine stimulus, response to drug, response to estrogen stimulus, response to peptide hormone stimulus, transepithelial chloride transport, transme…	[apical plasma membrane, basolateral plasma membrane, chloride channel complex, cytoplasm, cytoplasmic vesicle membrane, early endosome, early endosome membrane, endoplasmic reticulum Sec complex, integral to membrane, membrane, microvillus]	[ATP binding, ATP-binding and phosphorylation-dependent chloride channel activity, ATPase activity, PDZ domain binding, channel-conductance-controlling ATPase activity, chloride channel activity, enzyme binding, hydrolase activity, ion channel activity, nucleotide binding, protein binding]
CHD1	Chromodomain-helicase-DNA-binding protein 1	O14646	68174	[chromatin assembly or disassembly, chromatin remodeling, regulation of transcription, regulation of transcription from RNA polymerase II promoter]	[chromatin, cytoplasm, nucleus]	[ATP binding, ATP-dependent DNA helicase activity, DNA binding, chromatin binding, helicase activity, hydrolase activity, nucleotide binding]
CHEK1	Serine/threonine-protein kinase Chk1	O14757	975	[DNA damage checkpoint, DNA repair, DNA replication, cell cycle, gamete generation, negative regulation of cell proliferation, protein amino acid phosphorylation, reciprocal meiotic recombination, regulation of cyclin-dependent protein kinase activity, senescence]	[chromosome, telomeric region, condensed nuclear chromosome, cytoplasm, cytoskeleton, microtubule organizing center, nucleoplasm, nucleus]	[ATP binding, kinase activity, nucleotide binding, protein binding, protein kinase activity, protein serine/threonine kinase activity, transferase activity]
CHEK2	Serine/threonine-protein kinase Chk2	O96017	38289	[DNA damage checkpoint, DNA damage response, signal transduction, DNA damage response, signal transduction resulting in induction of apoptosis, cell cycle, protein amino acid phosphorylation, response to DNA damage stimulus, senescence]	[PML body, chromosome, telomeric region, nucleus]	[ATP binding, metal ion binding, nucleotide binding, protein binding, protein serine/threonine kinase activity, transferase activity]
CHIC2	Cysteine-rich hydrophobic domain 2 protein	Q9UKJ5	8105	[biological_process]	[cellular_component, cytoplasmic membrane-bounded vesicle, plasma membrane]	[molecular_function, protein binding]
CHM	Rab proteins geranylgeranyltransferase component A 1	P24386	334	[blood vessel development, intracellular protein transport, protein amino acid geranylgeranylation, regulation of GTPase activity, response to stimulus, visual perception]	[Rab-protein geranylgeranyltransferase complex]	[GTPase activator activity, Rab GTPase binding, Rab geranylgeranyltransferase activity, protein binding]
CHORDC1	Cysteine and histidine-rich domain-containing protein 1	Q9UHD1	8111	[biological_process]	[cellular_component]	[identical protein binding, metal ion binding, molecular_function, zinc ion binding]
CHTF18	Chromosome transmission fidelity protein 18 homolog	Q8WVB6	32532	[DNA replication, cell cycle]	[nucleus]	[ATP binding, DNA binding, nucleoside-triphosphatase activity, nucleotide binding]
CHUK	Inhibitor of nuclear factor kappa-B kinase subunit alpha	O15111	979	[I-kappaB phosphorylation, Rho protein signal transduction, anatomical structure morphogenesis, immune response, lactation, mammary gland alveolus development, mammary gland epithelial cell proliferation, morphogenesis of an epithelial sheet, odontogenesis of dentine-containing tooth, osteoclast differentiation, positive regulation of I-kappaB kinase/NF-kappaB cascade, protein amino acid phosphor…	[IkappaB kinase complex, cytoplasm, cytosol, intracellular membrane-bounded organelle, microsome, nucleus]	[ATP binding, IkappaB kinase activity, identical protein binding, nucleotide binding, protein binding, protein heterodimerization activity, transferase activity]
CITED1	Cbp/p300-interacting transactivator 1	Q99966	3057	[SMAD protein signal transduction, brain development, branching involved in ureteric bud morphogenesis, cell proliferation, embryonic axis specification, labyrinthine layer development, melanin biosynthetic process, melanocyte differentiation, mesenchymal to epithelial transition, metanephros development, negative regulation of Wnt receptor signaling pathway, negative regulation of mesenchymal to…	[cytoplasm, cytosol, nucleus]	[LBD domain binding, co-SMAD binding, promoter binding, protein C-terminus binding, protein binding, transcription activator activity, transcription coactivator activity, transcription factor activity, transcription repressor activity]
CLCN2
CLCN5	H(+)/Cl(-) exchange transporter 5	P51795	73872	[endocytosis, excretion, ion transport, transmembrane transport, transport]	[Golgi apparatus, Golgi membrane, apical part of cell, endosome, endosome membrane, integral to plasma membrane, membrane, plasma membrane]	[ATP binding, antiporter activity, chloride channel activity, ion channel activity, nucleotide binding, voltage-gated chloride channel activity]
CLK1	Dual specificity protein kinase CLK1	P49759	101535	[cell proliferation, peptidyl-serine phosphorylation, peptidyl-threonine phosphorylation, peptidyl-tyrosine phosphorylation, protein amino acid autophosphorylation]	[nucleus]	[ATP binding, non-membrane spanning protein tyrosine kinase activity, nucleotide binding, protein serine/threonine kinase activity, transferase activity]
CLPX	ATP-dependent Clp protease ATP-binding subunit clpX-like, mitochondrial	O76031	4851	[protein folding, proteolysis involved in cellular protein catabolic process]	[mitochondrial endopeptidase Clp complex, mitochondrial inner membrane, mitochondrial nucleoid, mitochondrion]	[ATP binding, ATP-dependent peptidase activity, ATPase activity, metal ion binding, nucleotide binding, peptidase activator activity, protein binding, unfolded protein binding]
CLTA	Clathrin light chain A	P09496	1384	[cellular membrane organization, endocytosis, intracellular protein transport, post-Golgi vesicle-mediated transport]	[clathrin coat, clathrin coat of coated pit, clathrin coat of trans-Golgi network vesicle, clathrin-coated vesicle, cytoplasmic vesicle, cytoplasmic vesicle membrane, plasma membrane]	[molecular_function, peptide binding, protein binding, structural molecule activity]
CLTC	Clathrin heavy chain 1	Q00610	3572	[cellular membrane organization, intracellular protein transport, mitosis, post-Golgi vesicle-mediated transport, receptor internalization, receptor-mediated endocytosis, transferrin transport, vesicle-mediated transport]	[clathrin coat, clathrin coat of coated pit, clathrin coat of trans-Golgi network vesicle, clathrin-coated vesicle, cytoplasmic vesicle, cytoplasmic vesicle membrane, melanosome, plasma membrane, spindle]	[protein binding, structural molecule activity]
CNN2
CNOT3	Subunit of the CCR4-NOT complex, which is a global transcriptional regulator with roles in transcription initiation and elongation and in mRNA degradation	S000001300	56195	[RNA biosynthetic process, RNA elongation, RNA elongation from RNA polymerase II promoter, nuclear-transcribed mRNA poly(A) tail shortening, protein ubiquitination, regulation of transcription, regulation of transcription from RNA polymerase II promoter, transcription, transcription from RNA polymerase II promoter, transcription, DNA-dependent]	[CCR4-NOT core complex, cytoplasm, nucleus]	[transcription regulator activity, ubiquitin-protein ligase activity]
CNOT6L	CCR4-NOT transcription complex subunit 6-like	Q96LI5	100830	[mRNA processing]	[cytoplasm]	[exonuclease activity, hydrolase activity, protein binding]
CNOT8	CCR4-NOT transcription complex subunit 8	Q9UFF9	48304	[negative regulation of cell proliferation, regulation of transcription, DNA-dependent]	[cytoplasm, intracellular, nucleus]	[nucleic acid binding, protein binding, transcription factor activity]
CNR2
COG5
COG6	Conserved oligomeric Golgi complex subunit 6	Q9Y2V7	10802	[protein transport]	[Golgi apparatus, Golgi membrane, Golgi transport complex, membrane]
COG7
COG9
COL7A1	Collagen alpha-1(VII) chain	Q02388	73	[cell adhesion, epidermis development]	[basement membrane, collagen type VII, extracellular region]	[peptidase inhibitor activity, protein binding, serine-type endopeptidase inhibitor activity]
COPB2	Coatomer subunit beta'	P35606	3499	[COPI coating of Golgi vesicle, cellular membrane organization, intra-Golgi vesicle-mediated transport, intracellular protein transport, retrograde vesicle-mediated transport, Golgi to ER, vesicle-mediated transport]	[COPI vesicle coat, Golgi apparatus, Golgi membrane, cytoplasm, cytoplasmic vesicle, cytosol, membrane, membrane coat]	[protein binding, structural molecule activity]
COPG	Coatomer subunit gamma	Q9Y678	56745	[COPI coating of Golgi vesicle, cellular membrane organization, intracellular protein transport, retrograde vesicle-mediated transport, Golgi to ER, vesicle-mediated transport]	[COPI vesicle coat, Golgi apparatus, Golgi membrane, Golgi-associated vesicle, cytoplasm, cytoplasmic vesicle, cytosol, membrane, membrane coat]	[protein binding, structural molecule activity]
COPG2	Coatomer subunit gamma-2	Q9UBF2	56292	[intra-Golgi vesicle-mediated transport, intracellular protein transport, retrograde vesicle-mediated transport, Golgi to ER, vesicle-mediated transport]	[COPI vesicle coat, Golgi apparatus, Golgi membrane, Golgi-associated vesicle, cytoplasm, cytoplasmic vesicle, membrane, membrane coat]	[protein binding, structural molecule activity]
COPS2	COP9 signalosome complex subunit 2	P61201	3124	[signal transduction, transcription from RNA polymerase II promoter]	[cytoplasm, nucleolus, nucleus, signalosome]	[protein binding, signal transducer activity]
COPS3	COP9 signalosome complex subunit 3	Q9UNS2	2710	[in utero embryonic development, response to light stimulus, signal transduction]	[cytoplasm, nucleus, signalosome]	[protein binding]
COPS4	COP9 signalosome complex subunit 4	Q9BT78	8067		[cytoplasm, nucleus, signalosome]	[protein binding]
COPS5	COP9 signalosome complex subunit 5	Q92905	55992	[protein deneddylation, regulation of cell cycle, transcription from RNA polymerase II promoter, translation]	[cytoplasm, eukaryotic translation initiation factor 3 complex, nucleolus, nucleus, signalosome]	[metal ion binding, metallopeptidase activity, peptidase activity, protein binding, transcription coactivator activity, translation initiation factor activity]
COPS6	COP9 signalosome complex subunit 6	Q7L5N1	4977	[interspecies interaction between organisms]	[cytoplasm, nucleus, signalosome]	[protein binding]
COPS7A	COP9 signalosome complex subunit 7a	Q9UBW8	22685		[cytoplasm, nucleus, signalosome]
COPS8	COP9 signalosome complex subunit 8	Q99627	4882		[cytoplasm, nucleus, signalosome]	[protein binding]
COQ2	Para-hydroxybenzoate--polyprenyltransferase, mitochondrial	Q96H96	69192	[biosynthetic process, glycerol metabolic process, isoprenoid biosynthetic process, ubiquinone biosynthetic process]	[integral to membrane, membrane, mitochondrial membrane, mitochondrion]	[prenyltransferase activity, transferase activity]
COQ6	Ubiquinone biosynthesis monooxygenase COQ6	Q9Y2Z9	6039	[oxidation reduction, ubiquinone biosynthetic process]	[mitochondrion]	[FAD binding, oxidoreductase activity, acting on paired donors, with incorporation or reduction of molecular oxygen, NADH or NADPH as one donor, and incorporation of one atom of oxygen]
COQ7	Ubiquinone biosynthesis protein COQ7 homolog	Q99807	6953	[age-dependent response to oxidative stress, cellular response to oxidative stress, determination of adult lifespan, in utero embryonic development, mitochondrial ATP synthesis coupled electron transport, mitochondrion morphogenesis, neural tube formation, neurogenesis, oxidation reduction, protein metabolic process, respiratory electron transport chain, response to drug, ubiquinone biosynthetic …	[membrane, mitochondrial inner membrane, mitochondrion, nucleus]	[oxidoreductase activity, transition metal ion binding]
CORO6			104099
COX6B1	Cytochrome c oxidase subunit 6B1	P14854	39658	[oxidation reduction]	[mitochondrial inner membrane, mitochondrial intermembrane space, mitochondrion]	[cytochrome-c oxidase activity]
CPNE1	Copine-1	Q99829	36501	[lipid metabolic process, vesicle-mediated transport]		[calcium-dependent phospholipid binding, phosphatidylserine binding, transporter activity]
CPNE2			27392
CPNE4			26078
CPOX	Coproporphyrinogen-III oxidase, mitochondrial	P36551	76	[heme biosynthetic process, oxidation reduction, response to arsenic, response to drug, response to mercury ion]	[cytoplasm, mitochondrial intermembrane space, mitochondrion]	[coproporphyrinogen oxidase activity, oxidoreductase activity, protein homodimerization activity]
CPSF3	Cleavage and polyadenylation specificity factor subunit 3	Q9UKF6	6499	[RNA splicing, histone mRNA 3'-end processing, mRNA cleavage, mRNA polyadenylation]	[nucleoplasm, nucleus, ribonucleoprotein complex]	[5'-3' exonuclease activity, RNA binding, endoribonuclease activity, hydrolase activity, metal ion binding, protein binding]
CRAT	Carnitine O-acetyltransferase	P43155	598	[energy derivation by oxidation of organic compounds, fatty acid beta-oxidation using acyl-CoA oxidase, fatty acid metabolic process, generation of precursor metabolites and energy, lipid metabolic process, transport]	[endoplasmic reticulum, membrane, mitochondrial inner membrane, mitochondrion, peroxisome]	[acyltransferase activity, carnitine O-acetyltransferase activity, transferase activity]
CRNKL1	Crooked neck-like protein 1	Q9BZJ0	6462	[RNA splicing, mRNA processing, spliceosome assembly]	[cytoplasm, intracellular, nuclear speck, nucleus, spliceosomal complex]	[RNA binding]
CRY2	Cryptochrome-2	Q49AN0	56466	[DNA repair, circadian rhythm, protein import into nucleus, protein-chromophore linkage, regulation of transcription, response to stimulus]	[cytoplasm, nucleus]	[DNA photolyase activity, nucleotide binding, photoreceptor activity, protein binding]
CSE1L	Exportin-2	P55060	1006	[apoptosis, cell proliferation, intracellular protein transport]	[cytoplasm, nucleus]	[importin-alpha export receptor activity, protein binding]
CSNK1G3	Casein kinase I isoform gamma-3	Q9Y6M4	121650	[Wnt receptor signaling pathway, protein amino acid phosphorylation, protein modification process, signal transduction]	[cytoplasm]	[ATP binding, nucleotide binding, protein kinase activity, protein serine/threonine kinase activity, transferase activity]
CSNK2A1	Casein kinase II subunit alpha	P68400	90874	[Wnt receptor signaling pathway, protein amino acid phosphorylation, signal transduction]	[NuRD complex, Sin3 complex, nucleus, plasma membrane]	[ATP binding, nucleotide binding, protein N-terminus binding, protein binding, protein serine/threonine kinase activity, transferase activity]
CSNK2A2	Casein kinase II subunit alpha'	P19784	20444	[Wnt receptor signaling pathway, protein amino acid phosphorylation, regulation of cell cycle]		[ATP binding, nucleotide binding, protein N-terminus binding, protein binding, protein serine/threonine kinase activity, transferase activity]
CSNK2B	Casein kinase II subunit beta	P67870	55572	[Wnt receptor signaling pathway, adiponectin-mediated signaling pathway, cellular protein complex assembly, negative regulation of cell proliferation, regulation of DNA binding, signal transduction]	[cytoplasm, plasma membrane, protein kinase CK2 complex]	[identical protein binding, protein binding, protein domain specific binding, protein kinase regulator activity, protein serine/threonine kinase activity, receptor binding, transcription factor binding]
CTNNB1	Catenin beta-1	P35222	1434	[Schwann cell proliferation, T cell differentiation in the thymus, Wnt receptor signaling pathway, Wnt receptor signaling pathway through beta-catenin, androgen receptor signaling pathway, anterior/posterior axis specification, bone resorption, camera-type eye morphogenesis, cell fate specification, cell maturation, cell-cell adhesion, cell-matrix adhesion, cellular protein localization, cellular…	[Axin-APC-beta-catenin-GSK3B complex, Z disc, adherens junction, apical junction complex, apical part of cell, basolateral plasma membrane, beta-catenin-TCF7L2 complex, catenin complex, cell-cell adherens junction, cell-cell junction, centrosome, cytoplasm, cytoskeleton, cytosol, dendritic shaft, fascia adherens, lamellipodium, lateral plasma membrane, membrane fraction, microvillus membrane, neu…	[I-SMAD binding, SMAD binding, alpha-catenin binding, androgen receptor binding, cadherin binding, chromatin binding, double-stranded DNA binding, enzyme binding, kinase binding, nuclear hormone receptor binding, promoter binding, protein C-terminus binding, protein binding, protein complex binding, protein phosphatase binding, signal transducer activity, transcription coactivator activity, trans…
CUL4A	Cullin-4A	Q13619	81724	[DNA repair, G1/S transition of mitotic cell cycle, cell cycle arrest, induction of apoptosis by intracellular signals, negative regulation of cell proliferation, ubiquitin-dependent protein catabolic process]	[Cul4A-RING ubiquitin ligase complex, cullin-RING ubiquitin ligase complex]	[protein binding, ubiquitin protein ligase binding]
CUL5	Cullin-5	Q93034	2597	[G1/S transition of mitotic cell cycle, cell cycle arrest, cell proliferation, cytosolic calcium ion homeostasis, induction of apoptosis by intracellular signals, interspecies interaction between organisms, negative regulation of cell proliferation, response to osmotic stress, ubiquitin-dependent protein catabolic process]	[cullin-RING ubiquitin ligase complex, cytoplasm, cytosol, membrane fraction, nucleus]	[calcium channel activity, protein binding, receptor activity, ubiquitin protein ligase binding]
CXCR4	C-X-C chemokine receptor type 4	P61073	20739	[G-protein coupled receptor protein signaling pathway, activation of MAPK activity, apoptosis, elevation of cytosolic calcium ion concentration, inflammatory response, initiation of viral infection, interspecies interaction between organisms, regulation of chemotaxis, response to hypoxia, response to virus]	[cell leading edge, cell surface, cytoplasm, cytoplasmic membrane-bounded vesicle, cytoplasmic vesicle, integral to membrane, plasma membrane]	[C-C chemokine receptor activity, C-X-C chemokine receptor activity, G-protein coupled receptor activity, actin binding, coreceptor activity, myosin light chain binding, protein binding, ubiquitin protein ligase binding]
CYCS	Cytochrome c	P99999	105684	[DNA fragmentation involved in apoptotic nuclear change, activation of caspase activity by cytochrome c, apoptosis, cellular respiration, electron transport chain, transport]	[cytosol, mitochondrial intermembrane space, mitochondrial matrix, mitochondrion, nucleus, protein phosphatase type 2A complex, respiratory chain]	[electron transporter, transferring electrons from CoQH2-cytochrome c reductase complex and cytochrome c oxidase complex activity, heme binding, metal ion binding, protein binding, protein serine/threonine phosphatase activity]
CYP2E1
CYP3A4	Cytochrome P450 3A4	P08684	111391	[alkaloid catabolic process, androgen metabolic process, drug catabolic process, drug metabolic process, exogenous drug catabolic process, heterocycle metabolic process, lipid metabolic process, monoterpenoid metabolic process, oxidation reduction, oxidative demethylation, steroid catabolic process, steroid metabolic process, vitamin D metabolic process]	[cell surface, cytoplasm, endoplasmic reticulum, endoplasmic reticulum membrane, integral to membrane, membrane, microsome]	[albendazole monooxygenase activity, caffeine oxidase activity, electron carrier activity, enzyme binding, heme binding, iron ion binding, metal ion binding, monooxygenase activity, oxidoreductase activity, oxidoreductase activity, acting on paired donors, with incorporation or reduction of molecular oxygen, reduced flavin or flavoprotein as one donor, and incorporation of one atom of oxygen, oxy…
CYP3A43	Cytochrome P450 3A43	Q9HB55	75118	[oxidation reduction]	[endoplasmic reticulum, endoplasmic reticulum membrane, membrane, microsome]	[aromatase activity, electron carrier activity, heme binding, metal ion binding, monooxygenase activity]
DAP3	Disks large-associated protein 3	O95886	3404	[apoptotic mitochondrial changes, cell-cell signaling, induction of apoptosis by extracellular signals]	[cell junction, dendritic spine, membrane fraction, mitochondrial ribosome, mitochondrion, plasma membrane, postsynaptic density, postsynaptic membrane, ribosome, small ribosomal subunit, synapse]	[beta-amyloid binding, protein binding, protein domain specific binding]
DAPK1	Death-associated protein kinase 1	P53355	3626	[anti-apoptosis, induction of apoptosis, induction of apoptosis by extracellular signals, intracellular protein kinase cascade, protein amino acid phosphorylation, signal transduction]	[actin cytoskeleton, cytoplasm]	[ATP binding, calmodulin binding, nucleotide binding, protein binding, protein serine/threonine kinase activity, transferase activity]
DAPK2
DAPK3
DARS	Aspartyl-tRNA synthetase, cytoplasmic	P14868	1032	[aspartyl-tRNA aminoacylation, protein complex assembly, translation]	[cytoplasm, cytosol, soluble fraction]	[ATP binding, aminoacylase activity, aspartate-tRNA ligase activity, ligase activity, nucleic acid binding, nucleotide binding, protein binding]
DCUN1D1	DCN1-like protein 1	Q96GG9	10773	[biological_process]	[cellular_component]	[molecular_function]
DDX12	Probable ATP-dependent RNA helicase DDX12	Q92771	68973	[cell cycle, nucleobase, nucleoside, nucleotide and nucleic acid metabolic process]	[nucleus]	[ATP binding, ATP-dependent DNA helicase activity, DNA binding, RNA binding, helicase activity, hydrolase activity, hydrolase activity, acting on acid anhydrides, in phosphorus-containing anhydrides, nucleotide binding]
DDX24	ATP-dependent RNA helicase DDX24	Q9GZR7	10702	[RNA metabolic process]	[cytoplasm, nucleolus]	[ATP binding, ATP-dependent RNA helicase activity, RNA binding, RNA helicase activity, hydrolase activity, nucleotide binding]
DDX49	Probable ATP-dependent RNA helicase DDX49	Q9Y6V7	41308			[ATP binding, ATP-dependent helicase activity, RNA binding, helicase activity, hydrolase activity, nucleotide binding]
DDX51	ATP-dependent RNA helicase DDX51	Q8N8A6	6850	[rRNA processing]	[nucleolus, nucleus]	[ATP binding, ATP-dependent helicase activity, RNA binding, helicase activity, hydrolase activity, nucleotide binding]
DDX58	Probable ATP-dependent RNA helicase DDX58	O95786	32215	[innate immune response, positive regulation of defense response to virus by host, positive regulation of interferon-alpha production, positive regulation of interferon-beta production, response to virus]	[cytoplasm]	[ATP binding, ATP-dependent helicase activity, RNA binding, helicase activity, hydrolase activity, metal ion binding, nucleotide binding, protein binding, zinc ion binding]
DEDD
DERL1	Derlin-1	Q9BUN8	11483	[ER-associated protein catabolic process, endoplasmic reticulum unfolded protein response, establishment of protein localization, interspecies interaction between organisms, intracellular transport of viral proteins in host cell, protein transport, response to unfolded protein, retrograde protein transport, ER to cytosol]	[endoplasmic reticulum, endoplasmic reticulum membrane, integral to endoplasmic reticulum membrane, integral to membrane, membrane]	[MHC class I protein binding, protein binding, receptor activity]
DES	Desmin	P17661	56469	[cytoskeleton organization, muscle contraction, regulation of heart contraction]	[Z disc, contractile fiber, cytoplasm, cytoskeleton, insoluble fraction, intermediate filament, intracellular, sarcolemma, synapse, type III intermediate filament]	[protein binding, structural constituent of cytoskeleton]
DGKE	Diacylglycerol kinase epsilon	P52429	2705	[activation of protein kinase C activity by G-protein coupled receptor protein signaling pathway, intracellular signaling pathway, phospholipid biosynthetic process]	[integral to membrane, membrane]	[ATP binding, diacylglycerol kinase activity, metal ion binding, nucleotide binding, protein binding, transferase activity]
DHFR	Dihydrofolate reductase	P00374	56470	[glycine biosynthetic process, nucleotide biosynthetic process, one-carbon metabolic process, oxidation reduction, response to methotrexate, tetrahydrofolate metabolic process]	[cellular_component]	[NADP or NADPH binding, dihydrofolate reductase activity, drug binding, oxidoreductase activity]
DHX16	Putative pre-mRNA-splicing factor ATP-dependent RNA helicase DHX16	O60231	2658	[RNA splicing, mRNA processing]	[nucleus]	[ATP binding, ATP-dependent helicase activity, RNA helicase activity, hydrolase activity, nucleic acid binding, nucleotide binding]
DHX35	Probable ATP-dependent RNA helicase DHX35	Q9H5Z1	6406	[RNA splicing, mRNA processing]	[spliceosomal complex]	[ATP binding, ATP-dependent helicase activity, helicase activity, hydrolase activity, nucleic acid binding, nucleotide binding]
DHX37	Probable ATP-dependent RNA helicase DHX37	Q8IY37	6641			[ATP binding, ATP-dependent helicase activity, helicase activity, hydrolase activity, nucleic acid binding, nucleotide binding, protein binding]
DISC1	Disrupted in schizophrenia 1 protein	Q9NRI5	10257	[microtubule cytoskeleton organization, multicellular organismal development, nervous system development, neuron migration, positive regulation of Wnt receptor signaling pathway, positive regulation of neuroblast proliferation, regulation of neuron projection development]	[centrosome, cytoplasm, cytoskeleton, microtubule]	[protein binding]
dJ69B10.1
DKC1	H/ACA ribonucleoprotein complex subunit 4	O60832	1045	[RNA processing, cell proliferation, pseudouridine synthesis, rRNA processing, telomere maintenance via telomerase]	[Cajal body, nucleolus, nucleoplasm, nucleus, telomerase holoenzyme complex]	[RNA binding, isomerase activity, protein binding, pseudouridine synthase activity, telomerase activity]
DKFZp686A1782
DKFZp686O1117
DLD	Dihydrolipoyl dehydrogenase, mitochondrial	P09622	84	[2-oxoglutarate metabolic process, aging, cell redox homeostasis, dihydrolipoamide metabolic process, gastrulation, lipoate metabolic process, mitochondrial electron transport, NADH to ubiquinone, oxidation reduction, proteolysis, regulation of acetyl-CoA biosynthetic process from pyruvate, regulation of membrane potential, sperm capacitation]	[acrosomal matrix, cytoplasm, flagellum, mitochondrial matrix, mitochondrion, oxoglutarate dehydrogenase complex, pyruvate dehydrogenase complex]	[FAD binding, NAD or NADH binding, dihydrolipoyl dehydrogenase activity, electron carrier activity, lipoamide binding, oxidoreductase activity]
DLG4	Disks large homolog 4	P78352	1047	[cortical actin cytoskeleton organization, exocytosis, learning, maintenance of apical/basal cell polarity, nervous system development, protein complex assembly, signal transduction, synaptic transmission]	[cell junction, cortical actin cytoskeleton, cortical cytoskeleton, cytoplasm, cytoskeleton, endocytic vesicle membrane, plasma membrane, postsynaptic density, postsynaptic membrane, synapse, synaptosome]	[protein C-terminus binding, protein binding, protein kinase binding, structural molecule activity]
DLST	Dihydrolipoyllysine-residue succinyltransferase component of 2-oxoglutarate dehydrogenase complex, mitochondrial	P36957	1456	[2-oxoglutarate metabolic process, NADH metabolic process, generation of precursor metabolites and energy, metabolic process, tricarboxylic acid cycle]	[microsome, mitochondrion, oxoglutarate dehydrogenase complex, plasma membrane]	[acyltransferase activity, chaperone binding, dihydrolipoyllysine-residue succinyltransferase activity, heat shock protein binding, lipoic acid binding, protein binding, transferase activity]
DMC1	Meiotic recombination protein DMC1/LIM15 homolog	Q14565	5135	[DNA metabolic process, cell cycle, female gamete generation, inner ear morphogenesis, inner ear receptor cell differentiation, male meiosis I, meiosis, oocyte maturation, ovarian follicle development, pachytene, reciprocal meiotic recombination, sensory perception of sound, spermatid development, spermatogenesis]	[condensed nuclear chromosome, cytoplasm, integral to membrane, intracellular membrane-bounded organelle, membrane, nucleus]	[ATP binding, DNA binding, DNA-dependent ATPase activity, nucleoside-triphosphatase activity, nucleotide binding, protein binding, protein homodimerization activity]
DMWD	Dystrophia myotonica WD repeat-containing protein	Q09019	22559	[meiosis]	[cellular_component]	[molecular_function]
DNAJA1	DnaJ homolog subfamily A member 1	P31689	55588	[androgen receptor signaling pathway, protein folding, response to heat, response to unfolded protein, sperm motility, spermatogenesis]	[membrane]	[ATP binding, heat shock protein binding, low-density lipoprotein receptor binding, metal ion binding, protein binding, unfolded protein binding]
DNAJA2	DnaJ homolog subfamily A member 2	O60884	21193	[positive regulation of cell proliferation, protein folding, response to heat]	[membrane]	[ATP binding, heat shock protein binding, metal ion binding, unfolded protein binding]
DNAJA3	DnaJ homolog subfamily A member 3, mitochondrial	Q96EY1	36170	[T cell differentiation in the thymus, activation-induced cell death of T cells, apoptosis, cell aging, cell death, embryonic development, mitochondrial DNA replication, mitochondrion organization, negative regulation of cell proliferation, positive regulation of T cell proliferation, protein folding, response to heat, small GTPase mediated signal transduction]	[actin filament, cytosol, mitochondrial matrix, mitochondrion, nucleus]	[ATP binding, heat shock protein binding, metal ion binding, protein binding, small GTPase regulator activity, unfolded protein binding]
DNAJA4	DnaJ homolog subfamily A member 4	Q8WW22	23110	[protein folding, response to heat]	[membrane]	[ATP binding, heat shock protein binding, metal ion binding, unfolded protein binding]
DNAJB1	DnaJ homolog subfamily B member 1	P25685	55957	[chaperone cofactor-dependent protein refolding, chaperone mediated protein folding requiring cofactor, protein folding, response to unfolded protein]	[cytoplasm, nucleolus, nucleus]	[heat shock protein binding, unfolded protein binding]
DNAJB11	DnaJ homolog subfamily B member 11	Q9UBS4	9464	[mRNA modification, protein folding]	[cytoplasm, endoplasmic reticulum, endoplasmic reticulum lumen, nucleus]	[heat shock protein binding, protein binding, unfolded protein binding]
DNAJB6	DnaJ homolog subfamily B member 6	O75190	38058	[chorio-allantoic fusion, intermediate filament organization, negative regulation of caspase activity, negative regulation of transcription, DNA-dependent, protein folding, response to unfolded protein]	[cytoplasm, nucleus, perinuclear region of cytoplasm]	[ATPase activator activity, DNA binding, chaperone binding, heat shock protein binding, protein binding, transcription repressor activity]
DNAJC3	DnaJ homolog subfamily C member 3	Q13217	2486	[response to unfolded protein, response to virus]	[cytoplasm, endoplasmic reticulum]	[binding, heat shock protein binding, protein kinase inhibitor activity]
DNAJC7	DnaJ homolog subfamily C member 7	Q99615	68306	[chaperone cofactor-dependent protein refolding, protein folding]	[cytoplasm, cytoskeleton, nucleus]	[binding, heat shock protein binding]
DNM1L	Dynamin-1-like protein	O00429	6384	[cell communication, mitochondrial fragmentation involved in apoptosis, mitochondrial membrane organization, multicellular organismal development]	[cis-Golgi network, cytoplasm, cytosol, endomembrane system, endoplasmic reticulum, membrane, mitochondrial outer membrane]	[GTP binding, GTPase activity, hydrolase activity, nucleotide binding, protein binding]
DNMT1
DPH1	Diphthamide biosynthesis protein 1	Q9BZG8	1059	[translation]	[cytoplasm, nucleus]
DPP3	Dipeptidyl peptidase 3	Q9NY33	40210	[proteolysis]	[cytoplasm]	[aminopeptidase activity, dipeptidyl-peptidase activity, metal ion binding, metallopeptidase activity, peptidase activity]
DRAM2	DNA damage-regulated autophagy modulator protein 2	Q6UX65	23565	[apoptosis, induction of apoptosis]	[integral to membrane, lysosomal membrane, lysosome, membrane]
DYNLL1	Dynein light chain 1, cytoplasmic	P63167	108183	[actin cytoskeleton organization, activation of pro-apoptotic gene products, anatomical structure morphogenesis, female gamete generation, microtubule-based process, negative regulation of phosphorylation, regulation of transcription, transport]	[cytoplasm, cytoplasmic dynein complex, cytoskeleton, cytosol, membrane fraction, microtubule, mitochondrion, nucleus, plasma membrane]	[microtubule motor activity, motor activity, protein C-terminus binding, protein binding, protein domain specific binding]
DYX1C1	Dyslexia susceptibility 1 candidate gene 1 protein	Q8WXU2	12173		[nucleus]	[binding]
ECM29	Major component of the proteasome	S000001022	117818	[protein catabolic process, proteolysis]	[cytoplasm, nucleus, proteasome complex]	[binding, protein binding]
EED	Polycomb protein EED	O75530	2814	[chromatin modification, negative regulation of transcription]	[ESC/E(Z) complex, nucleus]	[histone methyltransferase activity, identical protein binding, protein binding, transcription repressor activity]
EEF1A1	Elongation factor 1-alpha 1	P68104	68181	[translational elongation]	[cytoplasm, cytosol, eukaryotic translation elongation factor 1 complex]	[GTP binding, GTPase activity, nucleotide binding, protein binding, translation elongation factor activity]
EEF1G	Elongation factor 1-gamma	P26641	20363	[response to virus, translational elongation]	[cytosol, eukaryotic translation elongation factor 1 complex, intracellular]	[protein binding, translation elongation factor activity]
EEF2	Elongation factor 2;Elongation factor 2;Elongation factor 2 (EF-2), also encoded by EFT2	P13639	100816	[translational elongation, regulation of translation, translation]	[cytoplasm, ribonucleoprotein complex, ribosome]	[GTP binding, GTPase activity, nucleotide binding, protein binding, translation elongation factor activity, RNA binding, rRNA binding]
EEF2K
EGFR	Epidermal growth factor receptor	P00533	74545	[activation of MAPKK activity, activation of phospholipase A2 activity by calcium-mediated signaling, activation of phospholipase C activity, astrocyte activation, cell morphogenesis, cell proliferation, cell surface receptor linked signaling pathway, cell-cell adhesion, cerebral cortex cell migration, circadian rhythm, embryonic placenta development, epidermal growth factor receptor signaling pa…	[AP-2 adaptor complex, Shc-EGFR complex, apical plasma membrane, basolateral plasma membrane, cytoplasm, endocytic vesicle, endosome, extracellular region, extracellular space, integral to membrane, intracellular, membrane, nucleus, plasma membrane]	[ATP binding, MAP/ERK kinase kinase activity, actin filament binding, double-stranded DNA binding, epidermal growth factor receptor activity, identical protein binding, nitric-oxide synthase regulator activity, nucleotide binding, protein binding, protein heterodimerization activity, protein phosphatase binding, protein tyrosine kinase activity, receptor signaling protein tyrosine kinase activity…
EIF1B	Eukaryotic translation initiation factor 1b	O60739	22219	[regulation of translational initiation]	[cellular_component]	[protein binding, translation initiation factor activity]
EIF2AK1	Eukaryotic translation initiation factor 2-alpha kinase 1	Q9BQI3	8290	[negative regulation of cell proliferation, negative regulation of hemoglobin biosynthetic process, negative regulation of translation, negative regulation of translational initiation by iron, protein amino acid autophosphorylation, protoporphyrinogen IX metabolic process, regulation of eIF2 alpha phosphorylation by heme, response to external stimulus, response to stress]	[cytoplasm]	[ATP binding, eukaryotic translation initiation factor 2alpha kinase activity, heme binding, nucleotide binding, protein homodimerization activity, transferase activity]
EIF2AK2	Interferon-induced, double-stranded RNA-activated protein kinase	P19525	48134	[endoplasmic reticulum unfolded protein response, interspecies interaction between organisms, negative regulation of cell proliferation, negative regulation of osteoblast proliferation, protein amino acid autophosphorylation, protein amino acid phosphorylation, response to virus, translation, virus-infected cell apoptosis]	[intracellular]	[ATP binding, double-stranded RNA binding, eukaryotic translation initiation factor 2alpha kinase activity, nucleotide binding, protein binding, protein phosphatase type 2A regulator activity, protein serine/threonine kinase activity, transferase activity]
EIF2AK3	Eukaryotic translation initiation factor 2-alpha kinase 3	Q9NZJ5	3557	[ER overload response, SREBP-mediated signaling pathway, activation of caspase activity, bone mineralization, calcium-mediated signaling, chondrocyte development, endocrine pancreas development, endoplasmic reticulum organization, endoplasmic reticulum unfolded protein response, fat cell differentiation, insulin secretion, insulin-like growth factor receptor signaling pathway, lactation, negative…	[cell, cytoplasm, endoplasmic reticulum, endoplasmic reticulum membrane, integral to membrane, membrane]	[ATP binding, eukaryotic translation initiation factor 2alpha kinase activity, identical protein binding, nucleotide binding, protein binding, protein kinase activity, protein serine/threonine kinase activity, transferase activity]
EIF2AK4	Eukaryotic translation initiation factor 2-alpha kinase 4	Q9P2K8	40891	[cellular response to starvation, endoplasmic reticulum unfolded protein response, negative regulation of translation, protein amino acid phosphorylation, regulation of translational initiation, regulation of translational initiation in response to stress]	[cytosolic ribosome, intracellular]	[ATP binding, eukaryotic translation initiation factor 2alpha kinase activity, nucleotide binding, protein binding, protein serine/threonine kinase activity, transferase activity]
EIF2B1	Translation initiation factor eIF-2B subunit alpha	Q14232	1080	[cellular metabolic process, cellular response to stimulus, negative regulation of translational initiation in response to stress, oligodendrocyte development, regulation of translation, response to glucose stimulus, response to heat, response to peptide hormone stimulus, translational initiation]	[cytoplasm, eukaryotic translation initiation factor 2 complex, eukaryotic translation initiation factor 2B complex, membrane fraction, plasma membrane, soluble fraction]	[GDP binding, GTP binding, enzyme regulator activity, guanyl-nucleotide exchange factor activity, protein binding, translation initiation factor activity]
EIF2B2	Translation initiation factor eIF-2B subunit beta	P49770	6507	[cellular metabolic process, cellular response to stimulus, central nervous system development, myelination, oligodendrocyte development, ovarian follicle development, regulation of translational initiation, response to glucose stimulus, response to heat, response to peptide hormone stimulus, translational initiation]	[cytoplasm, eukaryotic translation initiation factor 2B complex]	[ATP binding, GTP binding, guanyl-nucleotide exchange factor activity, protein binding, translation initiation factor activity]
EIF2C2	Protein argonaute-2	Q9UKV8	81825	[gene silencing by RNA, mRNA cleavage involved in gene silencing by miRNA, negative regulation of translation involved in gene silencing by miRNA, negative regulation of translational initiation, pre-microRNA processing, regulation of transcription, regulation of translation, translation]	[RNA-induced silencing complex, cytoplasm, cytoplasmic mRNA processing body, mRNA cap binding complex, micro-ribonucleoprotein complex, nucleus]	[RNA 7-methylguanosine cap binding, endonuclease activity, endoribonuclease activity, cleaving siRNA-paired mRNA, hydrolase activity, metal ion binding, protein binding, siRNA binding, translation initiation factor activity]
EIF2C3	Protein argonaute-3	Q9H9G7	49799	[gene silencing by RNA, mRNA catabolic process, negative regulation of translation involved in gene silencing by miRNA, regulation of translation]	[cytoplasm, cytoplasmic mRNA processing body]	[RNA binding, protein binding]
EIF2C4	Protein argonaute-4	Q9HCK5	41184	[gene silencing by RNA, mRNA catabolic process, negative regulation of translation involved in gene silencing by miRNA, regulation of translation]	[cytoplasm, cytoplasmic mRNA processing body]	[RNA binding, protein binding]
EIF3A	Eukaryotic translation initiation factor 6	P56537	2779	[formation of translation initiation complex, mature ribosome assembly, translation, translational initiation]	[cytoplasm, cytosol, eukaryotic translation initiation factor 3 complex, lamin filament, nucleolus, nucleus]	[protein binding, ribosome binding, structural molecule activity, translation initiation factor activity]
EIF3H	Eukaryotic translation initiation factor 3 subunit H	O15372	2785	[regulation of translational initiation, translational initiation]	[cytoplasm, cytosol, eukaryotic translation initiation factor 3 complex]	[protein binding, translation initiation factor activity]
EIF4A1	Eukaryotic initiation factor 4A-I;Eukaryotic initiation factor 4A-I;Translation initiation factor eIF4A, identical to Tif2p	P60842	103998	[organ regeneration, regulation of translation, translation, translational initiation]	[cytosol, eukaryotic translation initiation factor 4F complex, cytoplasm, ribosome]	[ATP binding, ATP-dependent helicase activity, RNA cap binding, helicase activity, hydrolase activity, mRNA binding, nucleotide binding, protein binding, translation factor activity, nucleic acid binding, translation initiation factor activity, ATP-dependent RNA helicase activity, RNA binding, nucleic acid binding]
EIF4E	Eukaryotic translation initiation factor 4E	P06730;S000005499	84699	[G1/S transition of mitotic cell cycle, interspecies interaction between organisms, positive regulation of mitotic cell cycle, regulation of translation, nuclear-transcribed mRNA catabolic process, nonsense-mediated decay, regulation of cell cycle, translation, translational initiation]	[cytoplasm, cytosol, eukaryotic translation initiation factor 4F complex, mRNA cap binding complex, nucleus, ribosome, stress granule]	[RNA cap binding, protein binding, translation initiation factor activity, RNA binding, phosphatidylinositol-3-phosphate binding]
EIF4EBP1	Eukaryotic translation initiation factor 4E-binding protein 1	Q13541	3021	[G1/S transition of mitotic cell cycle, TOR signaling pathway, insulin receptor signaling pathway, negative regulation of protein complex assembly, negative regulation of translational initiation, positive regulation of mitotic cell cycle]	[cytoplasm, cytosol, nucleus, protein complex]	[eukaryotic initiation factor 4E binding, protein binding]
EIF6			7135
ELAVL2	ELAV-like protein 2	Q12926	20930	[regulation of transcription, DNA-dependent]		[RNA binding, mRNA 3'-UTR binding, nucleotide binding, protein binding]
ELF3	ETS-related transcription factor Elf-3	P78545	3265	[anatomical structure morphogenesis, embryonic development, epidermis development, epithelial cell differentiation, extracellular matrix organization, inflammatory response, mammary gland involution, multicellular organismal development, regulation of transcription, DNA-dependent, transcription from RNA polymerase II promoter]	[cytoplasm, nucleus]	[protein binding, sequence-specific DNA binding, transcription activator activity, transcription coactivator activity, transcription factor activity, transcription repressor activity]
ENO1	Alpha-enolase	P06733	68183	[glycolysis, negative regulation of cell growth, negative regulation of transcription from RNA polymerase II promoter, negative regulation of transcription, DNA-dependent, regulation of transcription, response to virus]	[M band, cytoplasm, nucleus, phosphopyruvate hydratase complex, plasma membrane]	[lyase activity, magnesium ion binding, phosphopyruvate hydratase activity, protein binding, serine-type endopeptidase activity, transcription corepressor activity, transcription factor activity, transcription repressor activity]
ENTPD5	Ectonucleoside triphosphate diphosphohydrolase 5	O75356	37457		[endoplasmic reticulum, endoplasmic reticulum lumen]	[hydrolase activity, nucleoside-diphosphatase activity]
EP300
EPAS1
EPB41	Protein 4.1	P11171	44324	[actin cytoskeleton organization, blood circulation, cortical actin cytoskeleton organization, positive regulation of protein binding]	[cell cortex, cortical cytoskeleton, cytoplasm, extrinsic to membrane, nucleus, plasma membrane, protein complex, spectrin, spectrin-associated cytoskeleton]	[actin binding, phosphatidylinositol binding, protein binding, spectrin binding, structural constituent of cytoskeleton]
EPHA2
EPRS	Bifunctional aminoacyl-tRNA synthetase	P07814	121601	[glutamyl-tRNA aminoacylation, prolyl-tRNA aminoacylation, protein complex assembly]	[cytoplasm, cytosol, soluble fraction]	[ATP binding, RNA binding, glutamate-tRNA ligase activity, ligase activity, nucleotide binding, proline-tRNA ligase activity, protein binding]
EPX
ERBB2	Receptor tyrosine-protein kinase erbB-2	P04626	3273	[cell proliferation, cell surface receptor linked signaling pathway, enzyme linked receptor protein signaling pathway, estrus, glial cell differentiation, heart development, liver development, mammary gland development, mammary gland involution, motor axon guidance, myelination, negative regulation of apoptosis, negative regulation of immature T cell proliferation in the thymus, nervous system de…	[apical plasma membrane, basal plasma membrane, basolateral plasma membrane, cytoplasm, integral to membrane, lateral loop, membrane raft, microvillus, nucleus, perinuclear region of cytoplasm, plasma membrane, postsynaptic membrane, receptor complex]	[ATP binding, DNA binding, ErbB-3 class receptor binding, Hsp90 protein binding, epidermal growth factor receptor activity, glycoprotein binding, growth factor binding, identical protein binding, nucleotide binding, protein C-terminus binding, protein binding, protein dimerization activity, protein heterodimerization activity, protein phosphatase binding, protein tyrosine kinase activity, recepto…
ERBB3	Receptor tyrosine-protein kinase erbB-3	P21860	20457	[Schwann cell differentiation, axonogenesis, cellular response to insulin stimulus, circadian rhythm, cranial nerve development, heart development, mammary gland involution, negative regulation of cell adhesion, negative regulation of neuron apoptosis, negative regulation of secretion, negative regulation of signal transduction, neuron apoptosis, odontogenesis, peripheral nervous system developme…	[apical plasma membrane, basolateral plasma membrane, extracellular region, extracellular space, integral to plasma membrane, lateral plasma membrane, nucleus, plasma membrane, postsynaptic membrane, receptor complex]	[ATP binding, growth factor binding, nucleotide binding, protein binding, protein heterodimerization activity, protein homodimerization activity, protein tyrosine kinase activator activity, protein tyrosine kinase activity, receptor signaling protein tyrosine kinase activity, transferase activity, transmembrane receptor activity, transmembrane receptor protein tyrosine kinase activity]
ERCC2	TFIIH basal transcription factor complex helicase subunit	P18074	344	[RNA elongation from RNA polymerase II promoter, UV protection, aging, bone mineralization, cell cycle checkpoint, cell proliferation, embryonic cleavage, erythrocyte maturation, extracellular matrix organization, hair cell differentiation, hair follicle maturation, hemopoietic stem cell differentiation, in utero embryonic development, induction of apoptosis, interspecies interaction between orga…	[cyclin-dependent protein kinase activating kinase holoenzyme complex, holo TFIIH complex, nucleoplasm, nucleus]	[5'-3' DNA helicase activity, ATP binding, ATP-dependent DNA helicase activity, DNA-dependent ATPase activity, RNA polymerase II carboxy-terminal domain kinase activity, helicase activity, hydrolase activity, hydrolase activity, acting on acid anhydrides, in phosphorus-containing anhydrides, iron-sulfur cluster binding, metal ion binding, nucleotide binding, protein C-terminus binding, protein N-…
ERCC3	TFIIH basal transcription factor complex helicase XPB subunit	P19447	96	[DNA repair, DNA topological change, RNA elongation from RNA polymerase II promoter, UV protection, cell cycle checkpoint, hair cell differentiation, induction of apoptosis, interspecies interaction between organisms, nucleotide-excision repair, nucleotide-excision repair, DNA damage removal, nucleotide-excision repair, DNA duplex unwinding, nucleotide-excision repair, DNA incision, positive regu…	[SSL2-core TFIIH complex, holo TFIIH complex, nucleoplasm, nucleus]	[3'-5' DNA helicase activity, ATP binding, ATP-dependent DNA helicase activity, ATPase activity, DNA binding, DNA-dependent ATPase activity, GTP binding, RNA polymerase II carboxy-terminal domain kinase activity, dATP binding, damaged DNA binding, helicase activity, hydrolase activity, nucleotide binding, peptide binding, protein C-terminus binding, protein N-terminus binding, protein binding, pr…
ERCC5	DNA repair protein complementing XP-G cells	P28715	37265	[UV protection, determination of adult lifespan, multicellular organism growth, negative regulation of apoptosis, nucleotide-excision repair, DNA damage removal, nucleotide-excision repair, DNA incision, 3'-to lesion, response to UV, response to UV-C, transcription-coupled nucleotide-excision repair]	[DNA-directed RNA polymerase II, holoenzyme, holo TFIIH complex, nucleoplasm, nucleus]	[DNA binding, bubble DNA binding, double-stranded DNA binding, endodeoxyribonuclease activity, endonuclease activity, hydrolase activity, metal ion binding, protein N-terminus binding, protein binding, protein homodimerization activity, single-stranded DNA binding]
ERH	Enhancer of rudimentary homolog	P84090	3274	[cell cycle, nucleobase, nucleoside, nucleotide and nucleic acid metabolic process, pyrimidine nucleoside metabolic process]		[protein binding]
ERN1	Serine/threonine-protein kinase/endoribonuclease IRE1	O75460	55580	[activation of signaling protein activity involved in unfolded protein response, apoptosis, cell cycle arrest, induction of apoptosis, mRNA processing, protein amino acid autophosphorylation, protein amino acid phosphorylation, protein modification process, regulation of transcription, response to unfolded protein]	[endoplasmic reticulum, endoplasmic reticulum membrane, integral to endoplasmic reticulum membrane, integral to membrane, membrane, nuclear inner membrane]	[ATP binding, endoribonuclease activity, endoribonuclease activity, producing 5'-phosphomonoesters, hydrolase activity, magnesium ion binding, nucleotide binding, protein binding, protein kinase activity, protein serine/threonine kinase activity, transferase activity]
ESR1	Estrogen receptor	P03372	47906	[androgen metabolic process, antral ovarian follicle growth, epithelial cell development, epithelial cell proliferation involved in mammary gland duct elongation, estrogen receptor signaling pathway, male gonad development, mammary gland alveolus development, mammary gland branching involved in pregnancy, neuroprotection, osteoblast development, positive regulation of fibroblast proliferation, po…	[T-tubule, chromatin remodeling complex, cytoplasm, membrane, neuron projection, nucleus, perikaryon, plasma membrane, terminal button]	[estrogen receptor activity, estrogen response element binding, hormone binding, metal ion binding, nitric-oxide synthase regulator activity, protein binding, protein complex binding, sequence-specific DNA binding, steroid binding, steroid hormone receptor activity, transcription factor activity, transcription factor binding, zinc ion binding]
ESR2	Estrogen receptor beta	Q92731	1100	[behavioral fear response, brain development, cell-cell signaling, epithelial cell maturation involved in prostate gland development, estrogen receptor signaling pathway, learning or memory, negative regulation of androgen receptor signaling pathway, negative regulation of behavior, negative regulation of cell growth, negative regulation of epithelial cell proliferation, neuron migration, neuropr…	[cytoplasm, mitochondrion, neuron projection, nucleus, perikaryon]	[DNA binding, estrogen receptor activity, hormone binding, ligand-dependent nuclear receptor activity, metal ion binding, protein binding, receptor antagonist activity, sequence-specific DNA binding, steroid binding, steroid hormone receptor activity, transcription coactivator activity, transcription factor activity, zinc ion binding]
EWSR1	RNA-binding protein EWS	Q01844	22438	[regulation of transcription]	[cytoplasm, intracellular, nucleus, plasma membrane]	[RNA binding, calmodulin binding, metal ion binding, nucleotide binding, protein binding, zinc ion binding]
EXOC5	Exocyst complex component 5	O00471	38195	[exocytosis, post-Golgi vesicle-mediated transport, protein transport, vesicle docking]	[cytoplasm]
EXOC6	Exocyst complex component 6	Q8TAG9	41305	[protein transport, vesicle docking involved in exocytosis]	[exocyst]
EXOSC9	Exosome complex exonuclease RRP45	Q06265	3693	[RNA processing, immune response, rRNA processing]	[cytoplasm, nuclear exosome (RNase complex), nucleolus, nucleus]	[3'-5'-exoribonuclease activity, RNA binding, exonuclease activity, hydrolase activity, protein binding]
EXT1	Exostosin-1	Q16394	30957	[axon guidance, brain development, cellular polysaccharide biosynthetic process, endoderm development, gastrulation, glycosaminoglycan biosynthetic process, heparan sulfate proteoglycan biosynthetic process, heparan sulfate proteoglycan biosynthetic process, polysaccharide chain biosynthetic process, mesoderm development, olfactory bulb development, ossification, signal transduction, skeletal sys…	[Golgi apparatus, Golgi membrane, endoplasmic reticulum, endoplasmic reticulum membrane, integral to endoplasmic reticulum membrane, integral to membrane, membrane]	[N-acetylglucosaminyl-proteoglycan 4-beta-glucuronosyltransferase activity, acetylglucosaminyltransferase activity, glucuronosyl-N-acetylglucosaminyl-proteoglycan 4-alpha-N-acetylglucosaminyltransferase activity, glucuronosyltransferase activity, heparan sulfate N-acetylglucosaminyltransferase activity, protein binding, protein heterodimerization activity, protein homodimerization activity, trans…
EXT2	Exostosin-2	Q93063	345	[cell differentiation, cellular polysaccharide biosynthetic process, glycosaminoglycan biosynthetic process, heparan sulfate proteoglycan biosynthetic process, heparan sulfate proteoglycan biosynthetic process, polysaccharide chain biosynthetic process, mesoderm formation, ossification, signal transduction]	[Golgi apparatus, Golgi membrane, endoplasmic reticulum, endoplasmic reticulum membrane, integral to membrane, intrinsic to endoplasmic reticulum membrane, membrane]	[N-acetylglucosaminyl-proteoglycan 4-beta-glucuronosyltransferase activity, acetylglucosaminyltransferase activity, glucuronosyl-N-acetylglucosaminyl-proteoglycan 4-alpha-N-acetylglucosaminyltransferase activity, glucuronosyltransferase activity, heparan sulfate N-acetylglucosaminyltransferase activity, protein binding, protein heterodimerization activity, protein homodimerization activity, trans…
F2R
FA2H	Fatty acid 2-hydroxylase	Q7L5A8	56284	[cell death, electron transport chain, fatty acid biosynthetic process, sphingolipid metabolic process, transport]	[endoplasmic reticulum, endoplasmic reticulum membrane, integral to membrane, membrane, microsome]	[heme binding, metal ion binding, oxidoreductase activity]
FAM162A	Protein FAM162A	Q96A26	8656		[integral to membrane, membrane]
FAM18B	Protein FAM18B	Q9NYZ1	41104		[integral to membrane, membrane]
FANCA	Fanconi anemia group A protein	O15360	108	[DNA repair, female gonad development, male gonad development, male meiosis, protein complex assembly, regulation of cell proliferation]	[cytoplasm, nucleus]	[protein binding]
FANCC	Fanconi anemia group C protein	Q00597	109	[DNA repair, germ cell development, myeloid cell homeostasis, nucleotide-excision repair, protein complex assembly, removal of superoxide radicals]	[chromatin, cytoplasm, cytosol, nucleus]	[protein binding]
FARSA	Phenylalanyl-tRNA synthetase alpha chain	Q9Y285	3280	[phenylalanyl-tRNA aminoacylation]	[cytoplasm, cytosol, soluble fraction]	[ATP binding, ligase activity, nucleotide binding, phenylalanine-tRNA ligase activity, tRNA binding]
FASN	Fatty acid synthase	P49327	55800	[fatty acid biosynthetic process, fatty acid metabolic process, oxidation reduction]	[Golgi apparatus, cytoplasm, cytosol, glycogen granule, melanosome, mitochondrion]	[3-hydroxyacyl-[acyl-carrier-protein] dehydratase activity, 3-hydroxypalmitoyl-[acyl-carrier-protein] dehydratase activity, 3-oxoacyl-[acyl-carrier-protein] reductase activity, 3-oxoacyl-[acyl-carrier-protein] synthase activity, [acyl-carrier-protein] S-acetyltransferase activity, [acyl-carrier-protein] S-malonyltransferase activity, acyl carrier activity, cofactor binding, enoyl-[acyl-carrier-pr…
FBLN2	Fibulin-2	P98095	1514		[extracellular region, proteinaceous extracellular matrix]	[calcium ion binding, extracellular matrix structural constituent]
FBP1	Fructose-1,6-bisphosphatase 1	P09467	55467	[carbohydrate metabolic process, cellular response to insulin stimulus, fructose 6-phosphate metabolic process, fructose metabolic process, gluconeogenesis]	[cytosol, soluble fraction]	[fructose 1,6-bisphosphate 1-phosphatase activity, fructose-2,6-bisphosphate 2-phosphatase activity, hydrolase activity, identical protein binding, metal ion binding, monosaccharide binding, phosphoric ester hydrolase activity, protein binding]
FBXO33			16501
FBXW11	F-box/WD repeat-containing protein 11	Q9UKB1	76444	[SCF-dependent proteasomal ubiquitin-dependent protein catabolic process, Wnt receptor signaling pathway, proteasomal ubiquitin-dependent protein catabolic process, protein polyubiquitination, protein ubiquitination]	[SCF ubiquitin ligase complex, cytoplasm, ubiquitin ligase complex]	[protein binding, ubiquitin-protein ligase activity]
FBXW7	F-box/WD repeat-containing protein 7	Q969H0	117451	[SCF-dependent proteasomal ubiquitin-dependent protein catabolic process, negative regulation of DNA endoreduplication, protein ubiquitination, sister chromatid cohesion]	[SCF ubiquitin ligase complex, cytoplasm, nucleolus, nucleoplasm, nucleus]	[protein binding]
FCHSD1			14127
FDXR	NADPH:adrenodoxin oxidoreductase, mitochondrial	P22570	3033	[cholesterol metabolic process, electron transport chain, generation of precursor metabolites and energy, oxidation reduction, steroid biosynthetic process, transport]	[mitochondrial matrix, mitochondrion]	[ferredoxin-NADP+ reductase activity, oxidoreductase activity, protein binding]
FECH	Ferrochelatase, mitochondrial	P22830	113	[generation of precursor metabolites and energy, heme biosynthetic process, protoporphyrinogen IX metabolic process, response to light stimulus]	[membrane, mitochondrial inner membrane, mitochondrial matrix, mitochondrion]	[2 iron, 2 sulfur cluster binding, ferrochelatase activity, ferrous iron binding, metal ion binding, protein binding]
FES	Tyrosine-protein kinase Fes/Fps	P07332	37563	[cell proliferation, multicellular organismal development, peptidyl-tyrosine phosphorylation, protein amino acid phosphorylation]	[cytosol]	[ATP binding, non-membrane spanning protein tyrosine kinase activity, nucleotide binding, protein binding, protein tyrosine kinase activity, transferase activity]
FGR	Tyrosine-protein kinase Fgr	P09769	3842	[defense response to Gram-positive bacterium, protein amino acid phosphorylation, response to virus]	[cytosol, plasma membrane]	[ATP binding, non-membrane spanning protein tyrosine kinase activity, nucleotide binding, protein binding, protein tyrosine kinase activity, transferase activity]
FH	Fumarate hydratase, mitochondrial	P07954	115	[fumarate metabolic process, homeostasis of number of cells within a tissue, malate metabolic process, tricarboxylic acid cycle]	[cytoplasm, mitochondrial matrix, mitochondrion, tricarboxylic acid cycle enzyme complex]	[fumarate hydratase activity, lyase activity]
FHIT	Bis(5'-adenosyl)-triphosphatase	P49789	21661	[DNA replication, diadenosine triphosphate catabolic process, nucleotide metabolic process]	[cytoplasm, cytosol, nucleus, plasma membrane]	[bis(5'-adenosyl)-triphosphatase activity, catalytic activity, hydrolase activity, nickel ion binding, protein binding]
FKBP1A	Peptidyl-prolyl cis-trans isomerase FKBP1A	P62942	105139	['de novo' protein folding, SMAD protein complex assembly, T cell activation, beta-amyloid formation, fibril organization, heart morphogenesis, heart trabecula formation, negative regulation of protein phosphatase type 2B activity, positive regulation of I-kappaB kinase/NF-kappaB cascade, positive regulation of protein binding, positive regulation of protein ubiquitination, protein folding, prote…	[cytoplasm, cytosol, terminal cisterna]	[FK506 binding, SMAD binding, activin binding, isomerase activity, macrolide binding, peptidyl-prolyl cis-trans isomerase activity, protein binding, ryanodine-sensitive calcium-release channel activity, signal transducer activity, transforming growth factor beta receptor activity, transforming growth factor beta receptor binding, type I transforming growth factor beta receptor binding]
FKBP4	Peptidyl-prolyl cis-trans isomerase FKBP4	Q02790	36085	[androgen receptor signaling pathway, copper ion transport, embryo implantation, male sex differentiation, negative regulation of microtubule polymerization or depolymerization, negative regulation of neuron projection development, prostate gland development, protein complex localization, protein folding, steroid hormone receptor complex assembly]	[axonal growth cone, cytoplasm, cytosol, intracellular, microtubule, nucleolus, nucleus]	[ATP binding, FK506 binding, GTP binding, glucocorticoid receptor binding, heat shock protein binding, isomerase activity, peptidyl-prolyl cis-trans isomerase activity, phosphoprotein binding, protein binding, protein binding, bridging]
FKBP5	Peptidyl-prolyl cis-trans isomerase FKBP5	Q13451	3038	[protein folding]	[cytoplasm, nucleus]	[FK506 binding, heat shock protein binding, isomerase activity, peptidyl-prolyl cis-trans isomerase activity, protein binding]
FKBP6	Peptidyl-prolyl cis-trans isomerase FKBP6	O75344	2672	[peptidyl-proline modification, protein folding]		[FK506 binding, binding, isomerase activity, peptidyl-prolyl cis-trans isomerase activity]
FKBP8	Peptidyl-prolyl cis-trans isomerase FKBP8	Q14318	7720	[apoptosis, interspecies interaction between organisms, intracellular signaling pathway, protein folding]	[integral to membrane, membrane, mitochondrial membrane, mitochondrion]	[binding, isomerase activity, peptidyl-prolyl cis-trans isomerase activity]
FKBPL	FK506-binding protein-like	Q9UIM3	10529	[protein folding, response to radiation]	[cellular_component]	[binding, molecular_function]
FLNA	Filamin-A	P21333	1119	[actin crosslink formation, actin cytoskeleton reorganization, cytoplasmic sequestering of protein, early endosome to late endosome transport, establishment of protein localization, inhibition of adenylate cyclase activity by dopamine receptor signaling pathway, negative regulation of protein catabolic process, negative regulation of transcription factor activity, positive regulation of I-kappaB …	[actin cytoskeleton, cell cortex, cytoplasm, cytosol, extracellular region, nucleus, plasma membrane, trans-Golgi network]	[Fc-gamma receptor I complex binding, GTP-Ral binding, Rac GTPase binding, Rho GTPase binding, actin filament binding, glycoprotein binding, protein binding, protein homodimerization activity, protein kinase C binding, signal transducer activity, small GTPase binding, transcription factor binding]
FLT1
FLT3	FL cytokine receptor	P36888	3040	[hemopoiesis, lymphocyte differentiation, myeloid progenitor cell differentiation, negative regulation of B cell differentiation, negative regulation of cell proliferation, positive regulation of cell proliferation, pro-B cell differentiation, pro-T cell differentiation, protein amino acid autophosphorylation, transmembrane receptor protein tyrosine kinase signaling pathway]	[cell surface, integral to plasma membrane, membrane]	[ATP binding, nucleotide binding, phosphoinositide 3-kinase binding, protein binding, receptor activity, transferase activity, vascular endothelial growth factor receptor activity]
FNBP1	Formin-binding protein 1	Q96RU3	100983	[endocytosis]	[cell cortex, cytoplasm, cytoplasmic membrane-bounded vesicle, cytoskeleton, lysosome, plasma membrane]	[identical protein binding, lipid binding, protein binding]
FNIP1	Folliculin-interacting protein 1	Q8TF40	28173		[cytoplasm]
FOS
FTL	Ferritin light chain	P02792	79330	[cellular iron ion homeostasis, cellular membrane organization, iron ion transport, oxidation reduction, post-Golgi vesicle-mediated transport]	[cytosol, cytosolic small ribosomal subunit, intracellular ferritin complex]	[ferric iron binding, identical protein binding, iron ion binding, oxidoreductase activity, protein binding]
FTSJ1	Putative ribosomal RNA methyltransferase 1	Q9UET6	5372	[methylation, rRNA methylation, rRNA processing]		[methyltransferase activity, nucleic acid binding, transferase activity]
FXR1	Fragile X mental retardation syndrome-related protein 1	P51114	1531	[apoptosis, cell differentiation, multicellular organismal development, muscle organ development, negative regulation of translation]	[costamere, cytoplasm, nucleolus, nucleus, polysome]	[G-quadruplex RNA binding, RNA binding, mRNA 3'-UTR binding, protein binding]
FYN	Tyrosine-protein kinase Fyn	P06241	48068	[T cell receptor signaling pathway, activated T cell proliferation, calcium ion transport, cell surface receptor linked signaling pathway, detection of mechanical stimulus involved in sensory perception of pain, feeding behavior, forebrain development, interspecies interaction between organisms, intracellular protein kinase cascade, learning, multicellular organismal development, neuron migration…	[cytosol, endosome, mitochondrial envelope, plasma membrane]	[ATP binding, glycoprotein binding, identical protein binding, metal ion binding, non-membrane spanning protein tyrosine kinase activity, nucleotide binding, protein binding, protein tyrosine kinase activity, transferase activity, tubulin binding]
FZR1			9444
GABARAPL2	Gamma-aminobutyric acid receptor-associated protein-like 2	P60520	68550	[autophagy, intra-Golgi vesicle-mediated transport, positive regulation of ATPase activity, protein transport]	[Golgi apparatus, Golgi membrane, autophagic vacuole membrane, cytosol, intracellular, membrane fraction]	[ATPase binding, GABA receptor binding, SNARE binding, beta-tubulin binding, microtubule binding, protein binding]
GAK	Cyclin-G-associated kinase	O14976	3846	[cell cycle, protein amino acid phosphorylation]	[Golgi apparatus, cell junction, cytoplasm, focal adhesion, perinuclear region of cytoplasm]	[ATP binding, cyclin binding, heat shock protein binding, nucleotide binding, protein serine/threonine kinase activity, transferase activity]
GALK2	N-acetylgalactosamine kinase	Q01415	13654	[carbohydrate metabolic process, carbohydrate phosphorylation, galactose metabolic process, metabolic process]	[cytoplasm]	[ATP binding, N-acetylgalactosamine kinase activity, galactokinase activity, kinase activity, nucleotide binding, transferase activity]
GALNT10	Polypeptide N-acetylgalactosaminyltransferase 10	Q86SR1	14924	[protein amino acid O-linked glycosylation]	[Golgi apparatus, Golgi membrane, integral to membrane, membrane]	[metal ion binding, polypeptide N-acetylgalactosaminyltransferase activity, sugar binding, transferase activity, transferring glycosyl groups]
GAPDH	Glyceraldehyde-3-phosphate dehydrogenase	P04406;S000003769	107053	[glucose metabolic process, glycolysis, oxidation reduction, alcohol metabolic process, apoptosis, gluconeogenesis, metabolic process, oxygen and reactive oxygen species metabolic process]	[cytoplasm, membrane, perinuclear region of cytoplasm, fungal-type cell wall, lipid particle, mitochondrion, plasma membrane enriched fraction]	[NAD or NADH binding, glyceraldehyde-3-phosphate dehydrogenase (phosphorylating) activity, oxidoreductase activity, protein binding, binding, catalytic activity, glyceraldehyde-3-phosphate dehydrogenase activity]
GARS	Glycyl-tRNA synthetase	P41250	1547	[cell death, diadenosine tetraphosphate biosynthetic process, glycyl-tRNA aminoacylation, regulated secretory pathway]	[cytoplasm, cytosol, mitochondrial matrix, mitochondrion, soluble fraction, stored secretory granule]	[ATP binding, glycine-tRNA ligase activity, ligase activity, nucleotide binding, protein dimerization activity]
GCH1	GTP cyclohydrolase 1	P30793	132	[GTP catabolic process, dopamine biosynthetic process, neuromuscular process controlling posture, nitric oxide biosynthetic process, positive regulation of nitric-oxide synthase activity, protein homooligomerization, pteridine and derivative biosynthetic process, regulation of blood pressure, response to interferon-gamma, response to lipopolysaccharide, response to pain, response to tumor necrosi…	[cytoplasm, cytoplasmic vesicle, cytosol, nucleus, protein complex]	[GTP binding, GTP cyclohydrolase I activity, hydrolase activity, metal ion binding, nucleotide binding, protein binding, protein homodimerization activity, zinc ion binding]
GCN1L1	Translational activator GCN1	Q92616	5887	[regulation of translation]	[cytoplasm, ribosome]	[protein binding, translation factor activity, nucleic acid binding]
GDI1
GFAP	Glial fibrillary acidic protein	P14136	1554		[cytoplasm, intermediate filament]	[structural constituent of cytoskeleton]
GFM1	Elongation factor G, mitochondrial	Q96RP9	6449	[mitochondrial translational elongation]	[intracellular, mitochondrion]	[GTP binding, GTPase activity, nucleotide binding, translation elongation factor activity]
GFPT2	Glucosamine--fructose-6-phosphate aminotransferase [isomerizing] 2	O94808	68439	[carbohydrate biosynthetic process, energy reserve metabolic process, fructose 6-phosphate metabolic process, glutamine metabolic process, metabolic process]	[cytoplasm]	[glutamine-fructose-6-phosphate transaminase (isomerizing) activity, sugar binding, transferase activity]
GGPS1	Geranylgeranyl pyrophosphate synthase	O95749	31267	[isoprenoid biosynthetic process, isoprenoid metabolic process]	[cytoplasm, soluble fraction]	[dimethylallyltranstransferase activity, farnesyltranstransferase activity, geranyltranstransferase activity, metal ion binding, transferase activity]
GH1	Somatotropin	P01241		[JAK-STAT cascade, glucose transport, growth hormone receptor signaling pathway, positive regulation of JAK-STAT cascade, positive regulation of MAP kinase activity, positive regulation of activation of JAK2 kinase activity, positive regulation of insulin-like growth factor receptor signaling pathway, positive regulation of multicellular organism growth, positive regulation of peptidyl-tyrosine p…	[extracellular region, extracellular space]	[growth factor activity, growth hormone receptor binding, hormone activity, metal ion binding, prolactin receptor binding, protein binding]
gi:21362046
GINS2	DNA replication complex GINS protein PSF2	Q9Y248	41105	[DNA replication]	[nucleus]	[protein binding]
GJA1	Gap junction alpha-1 protein	P17302	136	[ATP transport, adult heart development, apoptosis, blood vessel morphogenesis, cell-cell signaling, embryonic heart tube development, epithelial cell maturation, gap junction assembly, heart development, heart looping, in utero embryonic development, muscle contraction, negative regulation of cell proliferation, neuron migration, neuron projection morphogenesis, positive regulation of I-kappaB k…	[Golgi apparatus, Golgi membrane, Golgi-associated vesicle membrane, connexon complex, cytoplasm, cytosol, early endosome, endoplasmic reticulum, fascia adherens, gap junction, integral to plasma membrane, lysosome, membrane raft, mitochondrial outer membrane, multivesicular body, plasma membrane]	[PDZ domain binding, SH3 domain binding, gap junction channel activity, ion transmembrane transporter activity, protein binding, receptor binding, signal transducer activity, transmembrane transporter activity]
GLB1	Beta-galactosidase	P16278	47922	[carbohydrate metabolic process, metabolic process]	[cytoplasm, lysosome, perinuclear region of cytoplasm]	[beta-galactosidase activity, cation binding, hydrolase activity, hydrolyzing O-glycosyl compounds, protein binding]
GLDC	Glycine dehydrogenase [decarboxylating], mitochondrial	P23378	141	[cellular amino acid metabolic process, glycine catabolic process, oxidation reduction]	[mitochondrion]	[electron carrier activity, glycine dehydrogenase (decarboxylating) activity, lyase activity, oxidoreductase activity, pyridoxal phosphate binding]
GLMN	Glomulin	Q92990	14239	[muscle cell differentiation, negative regulation of T cell proliferation, positive regulation of cytokine secretion, positive regulation of interleukin-2 biosynthetic process, positive regulation of phosphorylation, regulation of gene expression, epigenetic, vasculogenesis]	[intracellular]	[hepatocyte growth factor receptor binding, protein binding]
GLRX5	Glutaredoxin-related protein 5, mitochondrial	Q86SX6	31984	[cell redox homeostasis, hemopoiesis]	[mitochondrion]	[2 iron, 2 sulfur cluster binding, electron carrier activity, metal ion binding, protein disulfide oxidoreductase activity]
GLTSCR2	Glioma tumor suppressor candidate region gene 2 protein	Q9NZM5	44130	[biological_process]	[intracellular, nucleolus, nucleus]	[molecular_function]
GLUL	Glutamine synthetase	P15104	37567	[cell proliferation, glutamine biosynthetic process, nitrogen compound metabolic process, response to glucose stimulus]	[Golgi apparatus, cytoplasm, cytosol, intracellular, mitochondrion]	[ATP binding, glutamate decarboxylase activity, glutamate-ammonia ligase activity, identical protein binding, ligase activity, lyase activity, nucleotide binding]
GMPPB	Mannose-1-phosphate guanyltransferase beta	Q9Y5P6	5578	[biosynthetic process]		[GTP binding, mannose-1-phosphate guanylyltransferase activity, nucleotide binding, nucleotidyltransferase activity, transferase activity]
GNA12	Guanine nucleotide-binding protein subunit alpha-12	Q03113	22398	[G-protein coupled receptor protein signaling pathway, Rho protein signal transduction, blood coagulation, cell differentiation, embryonic digit morphogenesis, in utero embryonic development, intracellular protein kinase cascade, regulation of cell shape]	[brush border, plasma membrane]	[GTP binding, GTPase activity, dopamine receptor binding, guanyl nucleotide binding, nucleotide binding, protein binding, signal transducer activity]
GNA13	Guanine nucleotide-binding protein subunit alpha-13	Q14344	55976	[G-protein coupled receptor protein signaling pathway, Rho protein signal transduction, activation of phospholipase D activity, cell differentiation, cellular component movement, elevation of cytosolic calcium ion concentration, in utero embryonic development, intracellular protein kinase cascade, patterning of blood vessels, platelet activation, regulation of cell migration, regulation of cell s…	[brush border membrane, heterotrimeric G-protein complex, melanosome, plasma membrane]	[D5 dopamine receptor binding, G-protein-coupled receptor binding, GTP binding, GTPase activity, guanyl nucleotide binding, nucleotide binding, protein binding, signal transducer activity, type 1 angiotensin receptor binding]
GNA15	Guanine nucleotide-binding protein subunit alpha-15	P30679	1563	[activation of phospholipase C activity, activation of phospholipase C activity by muscarinic acetylcholine receptor signaling pathway, elevation of cytosolic calcium ion concentration, protein amino acid ADP-ribosylation]	[heterotrimeric G-protein complex, plasma membrane]	[GTP binding, GTPase activity, guanyl nucleotide binding, nucleotide binding, signal transducer activity]
GNAI2	Guanine nucleotide-binding protein G(i) subunit alpha-2	P04899	55539	[G-protein coupled receptor protein signaling pathway, activation of MAPKK activity, adenosine receptor signaling pathway, gamma-aminobutyric acid signaling pathway, inhibition of adenylate cyclase activity by G-protein signaling pathway, intracellular protein kinase cascade, muscarinic acetylcholine receptor signaling pathway, negative regulation of adenylate cyclase activity, negative regulatio…	[cytosol, membrane fraction, membrane raft, nucleus, plasma membrane]	[GTP binding, GTPase activity, guanyl nucleotide binding, nucleotide binding, protein binding, signal transducer activity]
GNAO1
GNAQ	Guanine nucleotide-binding protein G(q) subunit alpha	P50148	1566	[G-protein coupled receptor protein signaling pathway, activation of adenylate cyclase activity by G-protein signaling pathway, activation of phospholipase C activity, activation of phospholipase C activity by dopamine receptor signaling pathway, behavior, blood coagulation, developmental pigmentation, embryonic digit morphogenesis, forebrain neuron development, glutamate signaling pathway, heart…	[cytoplasm, membrane fraction, plasma membrane]	[GTP binding, GTPase activator activity, GTPase activity, guanyl nucleotide binding, nucleotide binding, protein binding, signal transducer activity]
GNAS	Guanine nucleotide-binding protein G(s) subunit alpha isoforms XLas	Q5JWF2	55534	[G-protein coupled receptor protein signaling pathway, activation of adenylate cyclase activity, activation of adenylate cyclase activity by dopamine receptor signaling pathway, cartilage development, embryonic cranial skeleton morphogenesis, embryonic hindlimb morphogenesis, endochondral ossification, energy reserve metabolic process, female pregnancy, hormone-mediated signaling pathway, intrace…	[cytoplasm, cytoplasmic vesicle, extracellular region, heterotrimeric G-protein complex, intrinsic to membrane, membrane fraction, plasma membrane, ruffle, trans-Golgi network membrane, transport vesicle]	[GTP binding, GTPase activity, guanyl nucleotide binding, identical protein binding, molecular_function, nucleotide binding, protein binding, signal transducer activity]
GNB2
GNB2L1	Guanine nucleotide-binding protein subunit beta-2-like 1	P63244	4446		[cytoplasm, neuronal cell body, plasma membrane]	[protein binding, protein phosphatase binding, receptor binding]
GNB5	Guanine nucleotide-binding protein subunit beta-5	O14775	40714	[G-protein coupled receptor protein signaling pathway, signal transduction]	[heterotrimeric G-protein complex, nucleus, plasma membrane]	[GTPase activity, signal transducer activity]
GNG2
GOLGA1	Golgin subfamily A member 1	Q92805	68223		[Golgi apparatus, Golgi cisterna membrane, membrane, perinuclear region of cytoplasm, trans-Golgi network]	[protein binding]
GOT2	Aspartate aminotransferase, mitochondrial	P00505	1572	[2-oxoglutarate metabolic process, aspartate biosynthetic process, aspartate catabolic process, aspartate metabolic process, biosynthetic process, cellular amino acid metabolic process, fatty acid transport, glutamate catabolic process to 2-oxoglutarate, glutamate catabolic process to aspartate, glutamate metabolic process, oxaloacetate metabolic process, response to ethanol]	[mitochondrial inner membrane, mitochondrial matrix, mitochondrion, plasma membrane]	[L-aspartate:2-oxoglutarate aminotransferase activity, pyridoxal phosphate binding]
GPI	Glucose-6-phosphate isomerase	P06744	145	[angiogenesis, carbohydrate metabolic process, gluconeogenesis, glycolysis, hemostasis, humoral immune response]	[cytoplasm, extracellular region, extracellular space]	[cytokine activity, glucose-6-phosphate isomerase activity, growth factor activity, isomerase activity]
GPN1	GPN-loop GTPase 1	Q9HCN4	5257		[cytoplasm]	[GTP binding, nucleoside-triphosphatase activity, nucleotide binding, protein binding]
GPR37	Probable G-protein coupled receptor 37	O15354	3875	[G-protein coupled receptor protein signaling pathway]	[endoplasmic reticulum, endoplasmic reticulum membrane, integral to plasma membrane, plasma membrane]	[G-protein coupled receptor activity, receptor activity]
GPS1	COP9 signalosome complex subunit 1	Q13098	3046	[JNK cascade, cell cycle, inactivation of MAPK activity]	[cytoplasm, nucleus, signalosome]	[GTPase inhibitor activity, protein binding]
GPSN2	Trans-2,3-enoyl-CoA reductase	Q9NZ01	36231	[oxidation reduction, steroid biosynthetic process]	[cytoplasm, endoplasmic reticulum, endoplasmic reticulum membrane, integral to membrane, membrane]	[oxidoreductase activity, acting on the CH-CH group of donors]
GPT	Alanine aminotransferase 1	P24298	91040	[biosynthetic process, gluconeogenesis, nitrogen compound metabolic process]	[cytoplasm]	[1-aminocyclopropane-1-carboxylate synthase activity, L-alanine:2-oxoglutarate aminotransferase activity, pyridoxal phosphate binding, transaminase activity]
GPX7	Glutathione peroxidase 7	Q96SL4	90937	[oxidation reduction, response to oxidative stress]	[extracellular region]	[glutathione peroxidase activity, oxidoreductase activity]
GRB2	Growth factor receptor-bound protein 2	P62993	1576	[Ras protein signal transduction, aging, anatomical structure formation involved in morphogenesis, branching involved in embryonic placenta morphogenesis, cell differentiation, cell-cell signaling, epidermal growth factor receptor signaling pathway, fibroblast growth factor receptor signaling pathway, insulin receptor signaling pathway, interspecies interaction between organisms, protein heterool…	[Golgi apparatus, cytoplasm, cytosol, membrane, protein complex, vesicle membrane]	[SH3/SH2 adaptor activity, epidermal growth factor receptor binding, insulin receptor substrate binding, phosphoprotein binding, phosphotyrosine binding, protein binding, protein domain specific binding]
GRIN1	Glutamate [NMDA] receptor subunit zeta-1	Q05586	7187	[calcium ion homeostasis, cation transport, ionotropic glutamate receptor signaling pathway, positive regulation of transcription from RNA polymerase II promoter, regulation of excitatory postsynaptic membrane potential, regulation of membrane potential, response to ethanol, visual learning]	[N-methyl-D-aspartate selective glutamate receptor complex, cell junction, dendrite, integral to plasma membrane, outer membrane-bounded periplasmic space, plasma membrane, postsynaptic density, postsynaptic membrane, synapse, synaptic vesicle, synaptosome]	[N-methyl-D-aspartate selective glutamate receptor activity, calcium channel activity, calcium ion binding, calmodulin binding, extracellular-glutamate-gated ion channel activity, glutamate binding, glycine binding, ion channel activity, protein binding, receptor activity, transporter activity]
GRIN2B	Glutamate [NMDA] receptor subunit epsilon-2	Q13224	646	[associative learning, behavioral fear response, behavioral response to pain, calcium ion transport, cation transport, detection of mechanical stimulus involved in sensory perception of pain, embryonic development, glutamate signaling pathway, in utero embryonic development, ionotropic glutamate receptor signaling pathway, learning or memory, memory, positive regulation of glutamate secretion, re…	[N-methyl-D-aspartate selective glutamate receptor complex, Z disc, cell junction, dendritic spine, integral to plasma membrane, neuron projection, outer membrane-bounded periplasmic space, plasma membrane, postsynaptic density, postsynaptic membrane, presynaptic membrane, synapse, synaptic cleft, synaptic vesicle, synaptosome]	[D2 dopamine receptor binding, N-methyl-D-aspartate selective glutamate receptor activity, calcium channel activity, cell adhesion molecule binding, extracellular-glutamate-gated ion channel activity, glycine binding, metal ion binding, neurotransmitter binding, protein binding, protein heterodimerization activity, receptor activity, receptor binding, transporter activity, zinc ion binding]
GRIN2D	Glutamate [NMDA] receptor subunit epsilon-4	O15399	648	[adult locomotory behavior, ion transport, regulation of sensory perception of pain, signal transduction, startle response, synaptic transmission, glutamatergic]	[N-methyl-D-aspartate selective glutamate receptor complex, cell junction, integral to membrane, outer membrane-bounded periplasmic space, plasma membrane, postsynaptic membrane, synapse, synaptosome]	[N-methyl-D-aspartate selective glutamate receptor activity, extracellular-glutamate-gated ion channel activity, glutamate binding, neurotransmitter binding, protein binding, receptor activity, transporter activity, voltage-gated cation channel activity]
GRK6
GRPEL1	GrpE protein homolog 1, mitochondrial	Q9HAV7	6992	[protein folding, protein import into mitochondrial matrix]	[mitochondrial matrix, mitochondrion]	[adenyl-nucleotide exchange factor activity, chaperone binding, protein homodimerization activity, unfolded protein binding]
GSK3B
GSPT1	Eukaryotic peptide chain release factor GTP-binding subunit ERF3A	P15170	68226	[G1/S transition of mitotic cell cycle, activation of caspase activity, nuclear-transcribed mRNA catabolic process, nonsense-mediated decay, protein amino acid methylation, protein ubiquitination, regulation of apoptosis, translation]	[intracellular]	[GTP binding, GTPase activity, nucleotide binding, protein binding, translation release factor activity]
GSTA3
GSTK1	Glutathione S-transferase kappa 1	Q9Y2Q3	41075		[intracellular, outer membrane-bounded periplasmic space, peroxisome]	[glutathione transferase activity, identical protein binding, protein binding, protein disulfide oxidoreductase activity, transferase activity]
GTF2E2	Transcription initiation factor IIE subunit beta	P29084	37573	[RNA elongation from RNA polymerase II promoter, regulation of transcription, transcription initiation from RNA polymerase II promoter]	[nucleoplasm, nucleus, transcription factor TFIIE complex]	[DNA binding, RNA polymerase II transcription factor activity, protein binding]
GUCY1A2	Guanylate cyclase soluble subunit alpha-2	P33402	47953	[signal transduction]	[cytoplasm]	[GTP binding, guanylate cyclase activity, heme binding, nucleotide binding]
GUCY1A3	Guanylate cyclase soluble subunit alpha-3	Q02108	37360	[blood circulation, nitric oxide mediated signal transduction]	[cytoplasm, guanylate cyclase complex, soluble]	[GTP binding, guanylate cyclase activity, heme binding, nucleotide binding, receptor activity]
GUCY1B3	Guanylate cyclase soluble subunit beta-1	Q02153	664	[blood circulation, nitric oxide mediated signal transduction]	[cytoplasm, guanylate cyclase complex, soluble]	[GTP binding, guanylate cyclase activity, heme binding, metal ion binding, nucleotide binding, receptor activity]
GZMA	Granzyme A	P12544	21237	[apoptosis, cleavage of lamin, cytolysis, immune response, proteolysis]	[extracellular region, immunological synapse, nucleus]	[identical protein binding, peptidase activity, protein binding, protein homodimerization activity, serine-type endopeptidase activity]
H2AFV	Histone H2A.V	Q71UI9	83271	[nucleosome assembly]	[chromosome, nucleosome, nucleus]	[DNA binding]
H2AFX	Histone H2A.x	P16104	115922	[DNA damage checkpoint, DNA recombination, cell aging, cell cycle, double-strand break repair, double-strand break repair via homologous recombination, meiosis, nucleosome assembly, positive regulation of DNA repair, response to DNA damage stimulus, response to ionizing radiation, spermatogenesis]	[XY body, chromosome, chromosome, telomeric region, male germ cell nucleus, nuclear chromatin, nucleoplasm, nucleosome, nucleus, replication fork]	[DNA binding, damaged DNA binding, enzyme binding, histone binding, protein binding]
H3F3A
HAP1	Huntingtin-associated protein 1	P54257	2935	[brain development, nervous system development, synaptic transmission, vesicle transport along microtubule]	[actin cytoskeleton, cytoplasmic membrane-bounded vesicle, cytoskeleton]	[protein binding]
HARS	Histidyl-tRNA synthetase, cytoplasmic	P12081	1592	[histidyl-tRNA aminoacylation, translation]	[cytoplasm, cytosol]	[ATP binding, histidine-tRNA ligase activity, ligase activity, nucleotide binding]
HAT1	Histone acetyltransferase type B catalytic subunit	O14929	2701	[DNA packaging, chromatin modification, chromatin silencing at telomere, histone acetylation, internal protein amino acid acetylation]	[cytoplasm, nucleus]	[acyltransferase activity, histone acetyltransferase activity, protein binding, transferase activity]
HBS1L	HBS1-like protein	Q9Y450	68525	[signal transduction, translation]		[GTP binding, GTPase activity, nucleotide binding, translation elongation factor activity]
HCCA2	Mps one binder kinase activator-like 2	Q70IA6	12477		[cytoplasm, nucleus, perinuclear region of cytoplasm]	[metal ion binding, protein binding]
HCFC1	Host cell factor 1	P51610	3898	[interspecies interaction between organisms, positive regulation of cell cycle, reactivation of latent virus, regulation of protein complex assembly, regulation of transcription, transcription from RNA polymerase II promoter]	[MLL1 complex, MLL5-L complex, cytoplasm, nucleus]	[identical protein binding, protein binding, transcription coactivator activity, transcription factor activity]
HDAC1	Histone deacetylase 1	Q13547	68426	[anti-apoptosis, chromatin modification, chromatin remodeling, histone H3 deacetylation, histone H4 deacetylation, histone deacetylation, interspecies interaction between organisms, negative regulation by host of viral transcription, negative regulation of cell cycle, negative regulation of gene-specific transcription from RNA polymerase II promoter, negative regulation of myotube differentiation…	[NuRD complex, Sin3 complex, cytoplasm, cytosol, histone deacetylase complex, nucleus]	[enzyme binding, histone deacetylase activity, histone deacetylase binding, hydrolase activity, identical protein binding, protein binding, protein deacetylase activity, specific transcriptional repressor activity, transcription activator activity, transcription factor activity, transcription factor binding]
HDAC3	Histone deacetylase 3	O15379	48250	[angiogenesis, anti-apoptosis, chromatin modification, circadian regulation of gene expression, histone deacetylation, liver development, negative regulation of JNK cascade, negative regulation of cell cycle, negative regulation of gene-specific transcription, negative regulation of gene-specific transcription from RNA polymerase II promoter, negative regulation of myotube differentiation, protei…	[chromatin, cytoplasm, histone deacetylase complex, nucleus, spindle microtubule, transcriptional repressor complex]	[DNA binding, chromatin binding, histone deacetylase activity, histone deacetylase binding, hydrolase activity, protein binding, protein deacetylase activity, transcription corepressor activity, transcription factor binding, transcription repressor activity]
HDAC6
HDLBP	Vigilin	Q00341	38035	[cholesterol metabolic process, lipid transport, steroid metabolic process]	[cytoplasm, high-density lipoprotein particle, nucleus, plasma membrane]	[RNA binding, lipid binding, protein binding]
HGS	Hepatocyte growth factor-regulated tyrosine kinase substrate	O14964	37954	[endosome transport, intracellular protein transport, negative regulation of JAK-STAT cascade, negative regulation of cell proliferation, regulation of protein catabolic process, signal transduction]	[cytoplasm, cytosol, early endosome, early endosome membrane, endosome, intracellular membrane-bounded organelle, membrane, multivesicular body membrane]	[metal ion binding, protein binding, protein domain specific binding, zinc ion binding]
HIF1A	Hypoxia-inducible factor 1-alpha	Q16665	1171	[collagen metabolic process, connective tissue replacement during inflammatory response, elastin metabolic process, epithelial to mesenchymal transition, mRNA transcription from RNA polymerase II promoter, oxygen homeostasis, positive regulation of angiogenesis, positive regulation of chemokine production, positive regulation of endothelial cell proliferation, positive regulation of epithelial ce…	[cytoplasm, nucleolus, nucleus, transcription factor complex]	[Hsp90 protein binding, RNA polymerase II transcription factor activity, enhancer binding, histone acetyltransferase binding, protein binding, protein heterodimerization activity, sequence-specific DNA binding, signal transducer activity, transcription factor activity, transcription factor binding]
HIF3A
HIST1H1A	Histone H1.1	Q02539	68460	[nucleosome assembly, spermatogenesis]	[chromosome, nucleosome, nucleus]	[DNA binding]
HIST1H1C	Histone H1.2	P16403	68455	[nucleosome assembly, nucleosome positioning]	[chromosome, nucleosome, nucleus]	[DNA binding, protein binding]
HIST1H1D	Histone H1.3	P16402	68456	[nucleosome assembly, nucleosome positioning]	[chromosome, nucleosome, nucleus]	[DNA binding, protein binding]
HIST1H1E	Histone H1.4	P10412	121632	[nucleosome assembly, nucleosome positioning]	[chromosome, nucleosome, nucleus]	[DNA binding, protein binding]
HIST1H2AG
HIST1H2BC
HIST1H3A;HIST1H3G;HIST1H3H			110949
HIST1H4A	Histone H4	P62805	111038	[chromatin organization, negative regulation of megakaryocyte differentiation, nucleosome assembly, phosphoinositide-mediated signaling]	[chromosome, nucleoplasm, nucleosome, nucleus]	[DNA binding, protein binding]
HIST2H2BE	Histone H2B type 2-E	Q16778	84347	[defense response to bacterium, nucleosome assembly]	[chromosome, nucleosome, nucleus]	[DNA binding, protein binding]
HIST2H3C;HIST2H3D			110729
HK1	Hexokinase-1	P19367	100530	[carbohydrate metabolic process, glycolysis]	[membrane, mitochondrial outer membrane, mitochondrion]	[ATP binding, hexokinase activity, kinase activity, nucleotide binding, transferase activity]
HKDC1	Putative hexokinase HKDC1	Q2TB90	56070	[carbohydrate metabolic process, glycolysis]	[mitochondrion, nucleolus, nucleus]	[ATP binding, hexokinase activity, kinase activity, nucleotide binding, transferase activity]
HLA-B	HLA class I histocompatibility antigen, B-48 alpha chain	P30486	110786	[antigen processing and presentation, antigen processing and presentation of peptide antigen via MHC class I, defense response, immune response, interspecies interaction between organisms]	[MHC class I protein complex, integral to membrane, integral to plasma membrane, membrane, membrane fraction, plasma membrane]	[MHC class I receptor activity, protein binding]
HLA-C	HLA class I histocompatibility antigen, Cw-15 alpha chain	Q07000	110784	[antigen processing and presentation, antigen processing and presentation of peptide antigen via MHC class I, immune response, interspecies interaction between organisms]	[MHC class I protein complex, extracellular region, integral to membrane, integral to plasma membrane, membrane, plasma membrane]	[MHC class I receptor activity]
HMGCR	3-hydroxy-3-methylglutaryl-coenzyme A reductase	P04035	30994	[cholesterol biosynthetic process, coenzyme A metabolic process, germ cell migration, gonad development, isoprenoid biosynthetic process, oxidation reduction]	[endoplasmic reticulum, endoplasmic reticulum membrane, integral to membrane, membrane, peroxisomal membrane, peroxisome]	[NADP or NADPH binding, hydroxymethylglutaryl-CoA reductase (NADPH) activity, oxidoreductase activity]
HMGCS1	Hydroxymethylglutaryl-CoA synthase, cytoplasmic	Q01581	1609	[cholesterol biosynthetic process, isoprenoid biosynthetic process, lipid metabolic process, metabolic process, response to drug, response to organic nitrogen]	[cytoplasm, cytosol, soluble fraction]	[hydroxymethylglutaryl-CoA synthase activity, transferase activity]
HN	Humanin	Q8IVG9		[anti-apoptosis, cellular iron ion homeostasis, leukocyte chemotaxis]	[extracellular region, mitochondrion, perinuclear region of cytoplasm]	[protein binding, receptor antagonist activity, receptor binding]
HNRNPA1	Heterogeneous nuclear ribonucleoprotein A1	P09651	88614	[RNA export from nucleus, RNA splicing, alternative nuclear mRNA splicing, via spliceosome, interspecies interaction between organisms, mRNA processing, mRNA transport, nuclear export, nuclear import, nuclear mRNA splicing, via spliceosome, transport]	[cytoplasm, heterogeneous nuclear ribonucleoprotein complex, nucleolus, nucleoplasm, nucleus, ribonucleoprotein complex, spliceosomal complex]	[RNA binding, nucleotide binding, protein binding, single-stranded DNA binding, single-stranded RNA binding]
HNRNPD	Heterogeneous nuclear ribonucleoprotein D0	Q14103	22410	[RNA catabolic process, RNA processing, RNA splicing, mRNA stabilization, regulation of transcription, DNA-dependent]	[chromosome, cytoplasm, cytosol, heterogeneous nuclear ribonucleoprotein complex, nucleus, ribonucleoprotein complex]	[DNA binding, RNA binding, nucleotide binding, protein binding, telomeric DNA binding, transcription activator activity]
HNRNPH1	Heterogeneous nuclear ribonucleoprotein H	P31943	31318	[RNA processing, RNA splicing, mRNA processing, regulation of RNA splicing]	[actin cytoskeleton, cytoplasm, heterogeneous nuclear ribonucleoprotein complex, nucleolus, nucleoplasm, nucleus, spliceosomal complex]	[RNA binding, nucleotide binding, poly(U) RNA binding, protein binding]
HOOK1	Protein Hook homolog 1	Q9UJC3	9289	[cell differentiation, early endosome to late endosome transport, endosome organization, endosome to lysosome transport, lysosome organization, microtubule cytoskeleton organization, multicellular organismal development, protein transport, spermatid development, spermatogenesis]	[FHF complex, HOPS complex, cytoplasm, cytoskeleton, microtubule]	[actin binding, identical protein binding, microtubule binding, protein binding]
HRAS	GTPase HRas	P01112	55890	[G1/S transition checkpoint, Ras protein signal transduction, actin cytoskeleton organization, apoptosis, cell aging, cell cycle arrest, cell surface receptor linked signaling pathway, chemotaxis, endocytosis, negative regulation of cell proliferation, negative regulation of neuron apoptosis, organ morphogenesis, positive regulation of DNA replication, positive regulation of ERK1 and ERK2 cascade…	[Golgi apparatus, Golgi membrane, cytoplasm, cytosol, intracellular, membrane fraction, microsome, plasma membrane, soluble fraction]	[GTP binding, GTPase activity, nucleotide binding, protein C-terminus binding, protein binding]
HSBP1	Heat shock factor-binding protein 1	O75506	37494	[muscle contraction, negative regulation of transcription from RNA polymerase II promoter]	[cytoskeleton, nucleus]	[transcription corepressor activity]
HSF1	Heat shock factor protein 1	Q00613	74556	[defense response, embryonic placenta development, embryonic process involved in female pregnancy, negative regulation of cell proliferation, negative regulation of tumor necrosis factor production, positive regulation of multicellular organism growth, protein amino acid phosphorylation, regulation of transcription, DNA-dependent, response to heat, response to lipopolysaccharide, spermatogenesis]	[cytoplasm, nucleolus, nucleus, pronucleus, protein complex]	[protein binding, sequence-specific DNA binding, transcription factor activity]
HSP90AA1	Heat shock protein HSP 90-alpha;Hsp90 chaperone required for pheromone signaling and negative regulation of Hsf1p	P07900;S000006161	68464	['de novo' protein folding, positive regulation of telomere maintenance via telomerase, proteasome assembly, protein folding, protein refolding, protein targeting to mitochondrion, response to osmotic stress, response to stress, cellular chaperone-mediated protein complex assembly, mitochondrial outer membrane translocase complex assembly, mitochondrial transport, positive regulation of nitric ox…	[cytoplasm, plasma membrane enriched fraction, cytosol, intracellular, melanosome]	[ATP binding, ATPase activity, coupled, nucleotide binding, unfolded protein binding, TPR domain binding, nitric-oxide synthase regulator activity, protein binding, protein homodimerization activity]
HSP90AB1	Cytoplasmic chaperone of the Hsp90 family, redundant in function and nearly identical with Hsp82p, and together they are essential;Heat shock protein HSP 90-beta;Heat shock protein HSP 90-beta	P08238	74306	[negative regulation of proteasomal ubiquitin-dependent protein catabolic process, placenta development, positive regulation of nitric oxide biosynthetic process, protein folding, regulation of interferon-gamma-mediated signaling pathway, regulation of type I interferon-mediated signaling pathway, response to unfolded protein, 'de novo' protein folding, positive regulation of cellular component o…	[cytoplasm, intracellular, melanosome, mitochondrion, plasma membrane enriched fraction]	[ATP binding, TPR domain binding, nitric-oxide synthase regulator activity, nucleotide binding, protein binding, unfolded protein binding, ATPase activity, coupled]
HSP90B1	Endoplasmin	P14625	2476	[ER-associated protein catabolic process, anti-apoptosis, protein folding, protein transport, response to hypoxia, sequestering of calcium ion]	[cytosol, endoplasmic reticulum, endoplasmic reticulum lumen, endoplasmic reticulum membrane, melanosome, microsome, perinuclear region of cytoplasm]	[ATP binding, RNA binding, calcium ion binding, low-density lipoprotein receptor binding, nucleotide binding, protein binding, unfolded protein binding, virion binding]
HSPA14	Heat shock 70 kDa protein 14	Q0VDF9	74307			[ATP binding, nucleotide binding]
HSPA1A	ATPase involved in protein folding and nuclear localization signal (NLS)-directed nuclear transport	S000000004	111895	[SRP-dependent cotranslational protein targeting to membrane, translocation, protein folding, protein import into nucleus, translocation, protein refolding, protein targeting to mitochondrion, regulation of transport, response to stress, translation, translational elongation]	[cell wall, chaperonin-containing T-complex, cytoplasm, extracellular region, fungal-type cell wall, fungal-type vacuole membrane, nucleus, plasma membrane enriched fraction]	[ATP binding, ATPase activity, adenyl nucleotide binding, adenyl ribonucleotide binding, nucleoside binding, nucleotide binding, purine nucleoside binding, unfolded protein binding]
HSPA1A;HSPA1B	Heat shock 70 kDa protein 1A/1B	P08107	74294
HSPA1B	ATP binding protein involved in protein folding and vacuolar import of proteins	S000003947	111895	[SRP-dependent cotranslational protein targeting to membrane, translocation, protein folding, response to stress, translational elongation]	[cell wall, chaperonin-containing T-complex, cytoplasm, cytosol, extracellular region, fungal-type cell wall, fungal-type vacuole membrane, mitochondrion, plasma membrane enriched fraction]	[ATP binding, ATPase activity, nucleotide binding, unfolded protein binding]
HSPA2	Heat shock-related 70 kDa protein 2	P54652	68564	[male meiosis, response to unfolded protein, spermatid development]	[cell surface, mitochondrion]	[ATP binding, nucleotide binding, unfolded protein binding]
HSPA4	Heat shock 70 kDa protein 4	P34932	1624	[cellular chaperone-mediated protein complex assembly, mitochondrial outer membrane translocase complex assembly, response to heat, response to unfolded protein]	[cytoplasm, nucleus]	[ATP binding, nucleotide binding]
HSPA5	78 kDa glucose-regulated protein	P11021	3908	[ER overload response, ER-associated protein catabolic process, activation of signaling protein activity involved in unfolded protein response, anti-apoptosis, cellular response to glucose starvation, cerebellar Purkinje cell layer development, cerebellum structural organization, endoplasmic reticulum unfolded protein response, negative regulation of apoptosis, negative regulation of caspase acti…	[ER-Golgi intermediate compartment, caspase complex, cell surface, endoplasmic reticulum, endoplasmic reticulum lumen, integral to endoplasmic reticulum membrane, melanosome, nucleus, perinuclear region of cytoplasm]	[ATP binding, ATP-dependent protein binding, calcium ion binding, caspase inhibitor activity, chaperone binding, misfolded protein binding, nucleotide binding, protein binding, protein binding, bridging, ribosome binding, ubiquitin protein ligase binding, unfolded protein binding]
HSPA8	Heat shock cognate 71 kDa protein	P11142	68524	[cellular membrane organization, interspecies interaction between organisms, post-Golgi vesicle-mediated transport, protein folding, response to unfolded protein]	[cell surface, cytoplasm, intracellular, melanosome, ribonucleoprotein complex]	[ATP binding, ATPase activity, coupled, nucleotide binding, protein binding]
HSPA9	Stress-70 protein, mitochondrial	P38646	39452	[anti-apoptosis, protein export from nucleus, protein folding]	[cell surface, cytoplasm, mitochondrial nucleoid, mitochondrion]	[ATP binding, enzyme binding, nucleotide binding, protein binding, unfolded protein binding]
HSPBP1	Hsp70-binding protein 1	Q9NZL4	40827	[positive regulation of proteasomal ubiquitin-dependent protein catabolic process, positive regulation of protein ubiquitination, protein folding]		[enzyme inhibitor activity, protein binding]
HSPD1	60 kDa heat shock protein, mitochondrial	P10809	1626	['de novo' protein folding, B cell activation, B cell cytokine production, B cell proliferation, MyD88-dependent toll-like receptor signaling pathway, T cell activation, activation of caspase activity, cell death, chaperone-mediated protein complex assembly, interspecies interaction between organisms, isotype switching to IgG isotypes, negative regulation of apoptosis, positive regulation of T ce…	[cell surface, coated pit, coated vesicle, cyclin-dependent protein kinase activating kinase holoenzyme complex, cytoplasm, cytosol, early endosome, extracellular space, lipopolysaccharide receptor complex, mitochondrial inner membrane, mitochondrial matrix, mitochondrion, plasma membrane part, stored secretory granule]	[ATP binding, ATPase activity, DNA replication origin binding, cell surface binding, chaperone binding, lipopolysaccharide binding, nucleotide binding, p53 binding, protein binding, single-stranded DNA binding, unfolded protein binding]
HSPE1	10 kDa heat shock protein, mitochondrial	P61604	20500	[activation of caspase activity, protein folding, response to unfolded protein]	[cytoplasm, mitochondrial matrix, mitochondrion]	[ATP binding, chaperone binding, protein binding, unfolded protein binding]
HSPH1	Heat shock protein 105 kDa	Q92598	21322	[response to unfolded protein]	[cytoplasm]	[ATP binding, nucleotide binding]
HTR2A	5-hydroxytryptamine receptor 2A	P28223	68073	[ERK1 and ERK2 cascade, activation of phospholipase C activity by serotonin receptor signaling pathway, aging, cell death, memory, negative regulation of potassium ion transport, negative regulation of synaptic transmission, glutamatergic, phosphoinositide 3-kinase cascade, phosphoinositide biosynthetic process, positive regulation of MAP kinase activity, positive regulation of cell proliferation…	[cytoplasm, dendritic shaft, integral to plasma membrane, plasma membrane]	[G-protein coupled receptor activity, drug binding, phosphoinositide phospholipase C activity, protein complex binding, receptor activity, serotonin binding, serotonin receptor activity]
HUS1	Checkpoint protein HUS1	O60921	37932	[DNA damage checkpoint, DNA repair, DNA replication, G1/S transition checkpoint, double-strand break repair via homologous recombination, embryonic development, negative regulation of DNA replication, protein amino acid phosphorylation, response to DNA damage stimulus, response to UV]	[cytoplasm, nucleus]	[protein binding, protein serine/threonine kinase activity]
IARS2	Isoleucyl-tRNA synthetase, mitochondrial	Q9NSE4	7118	[isoleucyl-tRNA aminoacylation]	[cytoplasm, mitochondrial matrix, mitochondrion]	[ATP binding, isoleucine-tRNA ligase activity, ligase activity, nucleotide binding, zinc ion binding]
ICMT	Protein-S-isoprenylcysteine O-methyltransferase	O60725	5735	[C-terminal protein amino acid methylation, S-adenosylhomocysteine metabolic process, S-adenosylmethioninamine metabolic process, in utero embryonic development, liver development, multicellular organism growth, positive regulation of cell proliferation, protein localization, protein modification process, protein targeting to membrane, regulation of Ras protein signal transduction]	[endoplasmic reticulum, endoplasmic reticulum membrane, integral to membrane, membrane, membrane fraction]	[C-terminal protein carboxyl methyltransferase activity, cAMP response element binding protein binding, methyltransferase activity, protein-S-isoprenylcysteine O-methyltransferase activity, transferase activity]
IDH3A	Isocitrate dehydrogenase [NAD] subunit alpha, mitochondrial	P50213	4037	[2-oxoglutarate metabolic process, NADH metabolic process, carbohydrate metabolic process, isocitrate metabolic process, oxidation reduction, tricarboxylic acid cycle]	[mitochondrion]	[NAD or NADH binding, isocitrate dehydrogenase (NAD+) activity, magnesium ion binding, oxidoreductase activity, oxidoreductase activity, acting on the CH-OH group of donors, NAD or NADP as acceptor]
IDI1	Isopentenyl-diphosphate Delta-isomerase 1	Q13907	3315	[carotenoid biosynthetic process, cholesterol biosynthetic process, isoprenoid biosynthetic process]	[cytosol, mitochondrion, peroxisome]	[hydrolase activity, isomerase activity, isopentenyl-diphosphate delta-isomerase activity, metal ion binding]
IGF1R
IKBKB	Inhibitor of nuclear factor kappa-B kinase subunit beta	O14920	7782	[B cell homeostasis, I-kappaB phosphorylation, anti-apoptosis, positive regulation of NF-kappaB transcription factor activity, protein amino acid phosphorylation, regulation of I-kappaB kinase/NF-kappaB cascade, response to drug, response to toxin, skeletal muscle contraction]	[IkappaB kinase complex, cytoplasm, cytosol, membrane, membrane raft, microsome]	[ATP binding, IkappaB kinase activity, identical protein binding, nucleotide binding, protein binding, protein heterodimerization activity, transcription activator activity, transferase activity]
IKBKE	Inhibitor of nuclear factor kappa-B kinase subunit epsilon	Q14164	23168	[DNA damage response, signal transduction resulting in induction of apoptosis, immune response, positive regulation of I-kappaB kinase/NF-kappaB cascade, protein amino acid phosphorylation]	[PML body, cytoplasm, endosome membrane, nucleus]	[ATP binding, IkappaB kinase activity, NF-kappaB-inducing kinase activity, nucleotide binding, protein binding, transferase activity]
IKBKG	NF-kappa-B essential modulator	Q9Y6K9	2698	[B cell homeostasis, I-kappaB kinase/NF-kappaB cascade, T cell receptor signaling pathway, activation of NF-kappaB-inducing kinase activity, immune response, induction of apoptosis, interspecies interaction between organisms, positive regulation of NF-kappaB transcription factor activity, regulation of transcription, response to DNA damage stimulus]	[IkappaB kinase complex, cytoplasm, cytoplasmic part, cytosol, nucleus]	[metal ion binding, protein binding, protein domain specific binding, protein heterodimerization activity, signal transducer activity]
ILK
ING3	Inhibitor of growth protein 3	Q9NXR8	6804	[chromatin modification, histone H2A acetylation, histone H4 acetylation, positive regulation of apoptosis, regulation of growth, regulation of transcription]	[NuA4 histone acetyltransferase complex, Piccolo NuA4 histone acetyltransferase complex, nucleus]	[histone acetyltransferase activity, metal ion binding, protein binding, zinc ion binding]
INSR
IP6K2	Inositol hexakisphosphate kinase 2	Q9UHH9	56929	[negative regulation of cell growth, phosphoinositide phosphorylation, positive regulation of apoptosis]	[nucleus]	[ATP binding, inositol or phosphatidylinositol kinase activity, inositol trisphosphate 3-kinase activity, nucleotide binding, transferase activity]
IPO4	Importin-4	Q8TEX9	5835	[intracellular protein transport, protein transport]	[cytoplasm, nuclear pore, nucleus]	[protein binding, protein transporter activity]
IPO7	Importin-7	O95373	4659	[interspecies interaction between organisms, intracellular protein transport, protein import into nucleus, signal transduction]	[cytoplasm, nuclear pore, nucleus, soluble fraction]	[Ran GTPase binding, histone binding, protein binding, protein transporter activity, small GTPase regulator activity, transporter activity]
IPP	Actin-binding protein IPP	Q9Y573	4309		[actin cytoskeleton, cytoplasm]	[actin binding, protein binding]
IRAK1	Interleukin-1 receptor-associated kinase 1	P51617	37496	[I-kappaB kinase/NF-kappaB cascade, MyD88-dependent toll-like receptor signaling pathway, activation of NF-kappaB-inducing kinase activity, anti-apoptosis, interleukin-1-mediated signaling pathway, lipopolysaccharide-mediated signaling pathway, negative regulation of NF-kappaB transcription factor activity, positive regulation of NF-kappaB transcription factor activity, positive regulation of tra…	[cytosol, interleukin-1 receptor complex]	[ATP binding, NF-kappaB-inducing kinase activity, identical protein binding, interleukin-1 receptor binding, kinase activity, nucleotide binding, protein binding, protein heterodimerization activity, protein homodimerization activity, protein kinase activity, protein serine/threonine kinase activity, transcription activator activity, transferase activity]
IRF3
IRF4	Interferon regulatory factor 4	Q15306	1842	[T cell activation, histone H3 acetylation, histone H4 acetylation, myeloid dendritic cell differentiation, positive regulation of DNA binding, positive regulation of gene-specific transcription from RNA polymerase II promoter, positive regulation of interleukin-10 biosynthetic process, positive regulation of interleukin-13 biosynthetic process, positive regulation of interleukin-2 biosynthetic p…	[cytoplasm, nuclear nucleosome, nucleus]	[RNA polymerase II transcription factor activity, transcription activator activity, transcription factor activity, transcription factor binding]
IRS1	Insulin receptor substrate 1	P35568	4049	[cellular response to insulin stimulus, glucose homeostasis, insulin receptor signaling pathway, insulin-like growth factor receptor signaling pathway, mammary gland development, negative regulation of insulin receptor signaling pathway, negative regulation of insulin secretion, negative regulation of somatostatin secretion, phosphoinositide 3-kinase cascade, positive regulation of cell migration…	[caveola, cytoplasm, cytosol, insulin receptor complex, microsome, nucleus, plasma membrane]	[SH2 domain binding, insulin receptor binding, insulin-like growth factor receptor activity, insulin-like growth factor receptor binding, phosphoinositide 3-kinase binding, protein binding, protein kinase C binding, signal transducer activity, transmembrane receptor protein tyrosine kinase docking protein activity]
IRS4	Insulin receptor substrate 4	O14654	2673	[signal transduction]	[plasma membrane]	[SH3/SH2 adaptor activity, insulin receptor binding, protein binding, signal transducer activity]
ITGA3	Integrin alpha-3	P26006	21129	[cell adhesion, cell-matrix adhesion, integrin-mediated signaling pathway]	[integral to membrane, integrin complex, plasma membrane]	[protein binding, receptor activity]
ITGB1	Integrin beta-1	P05556	22999	[B cell differentiation, cell adhesion, cell migration, cell-cell adhesion mediated by integrin, cell-matrix adhesion, cellular defense response, homophilic cell adhesion, integrin-mediated signaling pathway, interspecies interaction between organisms, leukocyte cell-cell adhesion]	[cell surface, focal adhesion, integral to membrane, integrin complex, melanosome, neuromuscular junction, plasma membrane, ruffle, ruffle membrane, sarcolemma]	[identical protein binding, protein binding, protein heterodimerization activity, receptor activity]
ITGB1BP2	Integrin beta-1-binding protein 2	Q9UKP3	22708	[muscle organ development, signal transduction]	[Z disc]	[SH3 domain binding, calcium ion binding, zinc ion binding]
ITPR3
JAK1
JAK2	Tyrosine-protein kinase JAK2	O60674	21033	[G-protein coupled receptor protein signaling pathway, JAK-STAT cascade, JAK-STAT cascade involved in growth hormone signaling pathway, STAT protein nuclear translocation, activation of JAK2 kinase activity, activation of MAPKK activity, axon regeneration, cellular component movement, chromatin modification, cytokine-mediated signaling pathway, elevation of cytosolic calcium ion concentration, en…	[caveola, cytoplasm, cytoskeleton, cytosol, endomembrane system, membrane, membrane fraction, nuclear matrix, nucleus]	[ATP binding, Janus kinase activity, SH2 domain binding, acetylcholine receptor binding, growth hormone receptor binding, histone binding, histone kinase activity (H3-Y41 specific), insulin receptor substrate binding, interleukin-12 receptor binding, non-membrane spanning protein tyrosine kinase activity, nucleotide binding, peptide hormone receptor binding, phosphoinositide 3-kinase binding, pro…
KAT2B	Histone acetyltransferase KAT2B	Q92831	20834	[N-terminal peptidyl-lysine acetylation, cell cycle, cell cycle arrest, cellular response to insulin stimulus, chromatin remodeling, histone acetylation, interspecies interaction between organisms, metabolic process, negative regulation of cell proliferation, peptidyl-lysine acetylation, protein amino acid acetylation, regulation of transcription, DNA-dependent]	[PCAF complex, chromatin remodeling complex, nucleoplasm, nucleus]	[acetyltransferase activity, cyclin-dependent protein kinase inhibitor activity, histone acetyltransferase activity, histone deacetylase binding, lysine N-acetyltransferase activity, protein binding, protein kinase binding, transcription coactivator activity, transcription cofactor activity, transcription factor binding, transferase activity]
KCNH2
KCNJ11
KCNMA1	Calcium-activated potassium channel subunit alpha-1	Q12791	1693	[adult walking behavior, auditory receptor cell differentiation, cell maturation, cellular potassium ion homeostasis, circadian rhythm, eye blink reflex, ion transport, locomotor rhythm, metabolic process, micturition, negative regulation of cell volume, neuromuscular process controlling balance, positive regulation of apoptosis, potassium ion transport, protein homooligomerization, regulation of…	[apical plasma membrane, caveola, endoplasmic reticulum, external side of plasma membrane, integral to membrane, plasma membrane, postsynaptic membrane, terminal button, voltage-gated potassium channel complex]	[actin binding, calcium-activated potassium channel activity, catalytic activity, large conductance calcium-activated potassium channel activity, metal ion binding, protein binding, voltage-gated ion channel activity, voltage-gated potassium channel activity]
KDELR2	ER lumen protein retaining receptor 2	P33947	38236	[intracellular protein transport, protein retention in ER lumen, vesicle-mediated transport]	[Golgi apparatus, endoplasmic reticulum, endoplasmic reticulum membrane, integral to membrane, membrane]	[KDEL sequence binding, protein binding, receptor activity]
KDM1	Lysine-specific histone demethylase 1A	O60341	32240	[chromatin modification, histone H3-K4 demethylation, histone H3-K9 demethylation, histone demethylation, multicellular organismal development, negative regulation of gene-specific transcription from RNA polymerase II promoter, negative regulation of transcription factor activity, oxidation reduction, regulation of transcription, regulation of transcription from RNA polymerase II promoter by nucl…	[nucleus]	[FAD binding, androgen receptor binding, chromatin binding, histone demethylase activity, histone demethylase activity (H3-K4 specific), histone demethylase activity (H3-K9 specific), histone demethylase activity (H3-dimethyl-K4 specific), ligand-dependent nuclear receptor transcription coactivator activity, oxidoreductase activity, promoter binding, protein binding, transcription repressor activ…
KDR	Vascular endothelial growth factor receptor 2	P35968	55639	[angiogenesis, branching morphogenesis of a tube, calcium ion homeostasis, cell fate commitment, cell maturation, endothelial cell differentiation, hemopoiesis, interspecies interaction between organisms, lung alveolus development, multicellular organismal development, ovarian follicle development, positive regulation of cell migration, positive regulation of cell proliferation, positive regulati…	[integral to plasma membrane, membrane]	[ATP binding, Hsp90 protein binding, growth factor binding, integrin binding, nucleotide binding, protein binding, receptor activity, receptor signaling protein tyrosine kinase activity, transferase activity, transmembrane receptor protein tyrosine kinase activity, vascular endothelial growth factor receptor activity]
KHDRBS1	KH domain-containing, RNA-binding, signal transduction-associated protein 1	Q07666	4781	[G2/M transition of mitotic cell cycle, cell cycle, cell cycle arrest, cell proliferation, cell surface receptor linked signaling pathway, mRNA processing, negative regulation of transcription, regulation of RNA export from nucleus, signal transduction]	[membrane, nucleus]	[DNA binding, RNA binding, SH3 domain binding, SH3/SH2 adaptor activity, protein binding, transcription repressor activity]
KHDRBS2	KH domain-containing, RNA-binding, signal transduction-associated protein 2	Q5VWX1	15772	[regulation of transcription]	[cytoplasm, nucleus]	[RNA binding, SH2 domain binding, SH3 domain binding, poly(A) RNA binding, poly(U) RNA binding, protein binding, protein heterodimerization activity]
KIAA1161	Uncharacterized family 31 glucosidase KIAA1161	Q6NSJ0	19853	[carbohydrate metabolic process, metabolic process]	[integral to membrane, membrane]	[hydrolase activity, hydrolyzing O-glycosyl compounds]
KIT
KLHL8	Kelch-like protein 8	Q9P2G9	10819			[protein binding]
KPNA5	Importin subunit alpha-6	O15131	100813	[NLS-bearing substrate import into nucleus, intracellular protein transport]	[cytoplasm, nuclear pore, nucleus]	[protein binding, protein transporter activity]
KPNB1
KRI1			41510
KRT18	Keratin, type I cytoskeletal 18	P05783	55448	[Golgi to plasma membrane CFTR protein transport, anatomical structure morphogenesis, cell cycle, interspecies interaction between organisms, negative regulation of apoptosis]	[centriolar satellite, cytoplasm, intermediate filament, keratin filament, microtubule organizing center, perinuclear region of cytoplasm]	[protein binding, structural molecule activity]
KRT7	Keratin, type II cytoskeletal 7	P08729	4058	[DNA replication, cytoskeleton organization, interphase, interspecies interaction between organisms, regulation of translation]	[cytoplasm, intermediate filament, keratin filament, nucleolus, nucleus]	[protein binding, structural molecule activity]
KSR1
LAMP2
LATS1	Serine/threonine-protein kinase LATS1	O95835	55843	[G2/M transition of mitotic cell cycle, cell cycle, cell division, hippo signaling pathway, hormone-mediated signaling pathway, mitosis, negative regulation of cyclin-dependent protein kinase activity, protein amino acid phosphorylation, regulation of actin filament polymerization, sister chromatid segregation]	[cytoplasm, cytoskeleton, microtubule organizing center, spindle pole]	[ATP binding, magnesium ion binding, nucleotide binding, protein binding, protein kinase binding, protein serine/threonine kinase activity, transferase activity]
LCK	Tyrosine-protein kinase Lck	P06239	3911	[T cell differentiation, activation of caspase activity, cellular zinc ion homeostasis, hemopoiesis, induction of apoptosis, interspecies interaction between organisms, positive regulation of T cell activation, positive regulation of T cell receptor signaling pathway, protein amino acid phosphorylation, regulation of lymphocyte activation, release of sequestered calcium ion into cytosol, response…	[Golgi apparatus, cytoplasm, cytosol, membrane raft, pericentriolar material, plasma membrane]	[ATP binding, ATPase binding, CD4 receptor binding, CD8 receptor binding, SH2 domain binding, glycoprotein binding, non-membrane spanning protein tyrosine kinase activity, nucleotide binding, phosphoinositide 3-kinase binding, protein C-terminus binding, protein binding, protein kinase binding, protein serine/threonine phosphatase activity, protein tyrosine kinase activity, transferase activity]
LCMR1	Mediator of RNA polymerase II transcription subunit 19	A0JLT2		[regulation of transcription, regulation of transcription from RNA polymerase II promoter]	[mediator complex, nucleus]	[RNA polymerase II transcription mediator activity, protein binding]
LDB3	LIM domain-binding protein 3	O75112	48499		[Z disc, cytoplasm, cytoskeleton, perinuclear region of cytoplasm, pseudopodium]	[metal ion binding, protein binding, zinc ion binding]
LDHA	L-lactate dehydrogenase A chain	P00338	56495	[cellular carbohydrate metabolic process, cellular response to extracellular stimulus, glycolysis, oxidation reduction]	[cytoplasm, cytosol, flagellum, mitochondrion]	[L-lactate dehydrogenase activity, oxidoreductase activity, protein binding]
LDHD	Probable D-lactate dehydrogenase, mitochondrial	Q86WU2	5536	[oxidation reduction]	[mitochondrial inner membrane, mitochondrion]	[D-lactate dehydrogenase (cytochrome) activity, FAD binding, oxidoreductase activity, protein binding]
LIG4	DNA ligase 4	P49917	1736	[DNA ligation, DNA ligation involved in DNA recombination, DNA ligation involved in DNA repair, DNA replication, T cell differentiation in the thymus, T cell receptor V(D)J recombination, V(D)J recombination, cell cycle, cell division, cell proliferation, central nervous system development, chromosome organization, double-strand break repair, double-strand break repair via nonhomologous end joini…	[DNA ligase IV complex, DNA-dependent protein kinase-DNA ligase 4 complex, condensed chromosome, intracellular, nonhomologous end joining complex, nucleus]	[ATP binding, DNA binding, DNA ligase (ATP) activity, DNA ligase activity, ligase activity, metal ion binding, nucleotide binding, protein C-terminus binding, protein binding]
LMAN1	Protein ERGIC-53	P49257	4070	[ER to Golgi vesicle-mediated transport, blood coagulation, protein folding, protein transport, vesicle-mediated transport]	[ER-Golgi intermediate compartment, ER-Golgi intermediate compartment membrane, Golgi apparatus, Golgi membrane, endoplasmic reticulum, endoplasmic reticulum membrane, integral to membrane, membrane, microsome, sarcomere]	[identical protein binding, mannose binding, protein binding, sugar binding, unfolded protein binding]
LMX1B	LIM homeobox transcription factor 1-beta	O60663	55648	[camera-type eye development, cell death, cell proliferation, central nervous system neuron development, cerebellum morphogenesis, collagen fibril organization, dorsal/ventral pattern formation, in utero embryonic development, multicellular organismal development, neuron differentiation, neuron migration, organ growth, positive regulation of transcription from RNA polymerase II promoter, regulati…	[nucleus]	[metal ion binding, protein binding, sequence-specific DNA binding, transcription factor activity, zinc ion binding]
LOC153328			27065
LOC727967			6612
LOXHD1	Lipoxygenase homology domain-containing protein 1	Q8IVV2	16947	[sensory perception of sound]	[cell projection, stereocilium]	[protein binding]
LRP1	Prolow-density lipoprotein receptor-related protein 1	Q07954	1744	[activation of protein kinase C activity by G-protein coupled receptor protein signaling pathway, aging, apoptotic cell clearance, cell proliferation, lipid metabolic process, lipoprotein metabolic process, multicellular organismal development, negative regulation of Wnt receptor signaling pathway, positive regulation of anti-apoptosis, positive regulation of cholesterol efflux, positive regulati…	[clathrin-coated vesicle, coated pit, cytoplasm, dendrite, endosome, integral to plasma membrane, membrane fraction, neuronal cell body, nucleus, plasma membrane]	[apolipoprotein binding, calcium ion binding, lipid transporter activity, lipoprotein binding, lipoprotein receptor binding, protease binding, protein binding, protein complex binding, receptor activity]
LRRK2
LSM1	U6 snRNA-associated Sm-like protein LSm1	O15116	40945	[RNA splicing, RNA splicing, via transesterification reactions, histone mRNA catabolic process, mRNA processing]	[cytoplasm, nucleus, ribonucleoprotein complex]	[RNA binding, protein binding]
LUC7L2	Putative RNA-binding protein Luc7-like 2	Q9Y383	56737			[enzyme binding, metal ion binding, protein binding]
LXN	Latexin	Q9BS40	36361	[detection of temperature stimulus involved in sensory perception of pain]	[cytoplasm]	[enzyme inhibitor activity, metalloendopeptidase inhibitor activity, protein binding]
LY96
MAD2L1	Mitotic spindle assembly checkpoint protein MAD2A	Q13257	1768	[anaphase-promoting complex-dependent proteasomal ubiquitin-dependent protein catabolic process, cell cycle, cell division, mitosis, mitotic cell cycle checkpoint, negative regulation of ubiquitin-protein ligase activity involved in mitotic cell cycle]	[condensed chromosome kinetochore, cytoplasm, cytosol, kinetochore, nuclear pore, nucleus, perinuclear region of cytoplasm]	[protein binding, protein homodimerization activity]
MAP2K1	Dual specificity mitogen-activated protein kinase kinase 1	Q02750	2063	[Golgi inheritance, Ras protein signal transduction, activation of MAPK activity, cell cycle arrest, cell motility, cellular component movement, chemotaxis, keratinocyte differentiation, labyrinthine layer development, melanosome transport, mitosis, negative regulation of cell proliferation, negative regulation of homotypic cell-cell adhesion, neuron differentiation, neuron projection morphogenes…	[Golgi apparatus, axon part, cell cortex, cytosol, dendrite cytoplasm, microtubule, perikaryon, perinuclear region of cytoplasm, plasma membrane, soluble fraction]	[ATP binding, MAP kinase kinase activity, Ras GTPase binding, mitogen-activated protein kinase kinase kinase binding, nucleotide binding, protein binding, protein kinase activity, protein serine/threonine kinase activity, protein tyrosine kinase activity, receptor signaling protein tyrosine phosphatase activity, transferase activity]
MAP2K4	Dual specificity mitogen-activated protein kinase kinase 4	P45985	48159	[JNK cascade, protein amino acid phosphorylation, signal transduction]		[ATP binding, nucleotide binding, protein binding, protein kinase activity, protein serine/threonine kinase activity, protein tyrosine kinase activity, transferase activity]
MAP3K1	Mitogen-activated protein kinase kinase kinase 1	Q13233	8056	[I-kappaB kinase/NF-kappaB cascade, activation of JNKK activity, activation of JUN kinase activity, apoptotic mitochondrial changes, camera-type eye development, negative regulation of actin filament bundle assembly, peptidyl-serine phosphorylation, positive regulation of actin filament polymerization, positive regulation of apoptosis, positive regulation of gene-specific transcription from RNA p…	[cytoplasm, cytoskeleton, cytosol, membrane fraction]	[ATP binding, JUN kinase binding, JUN kinase kinase activity, JUN kinase kinase kinase activity, MAP kinase kinase kinase activity, MAP/ERK kinase kinase activity, identical protein binding, magnesium ion binding, mitogen-activated protein kinase binding, mitogen-activated protein kinase kinase binding, nucleotide binding, protein binding, protein kinase activity, protein kinase binding, protein …
MAP3K11
MAP3K14	Mitogen-activated protein kinase kinase kinase 14	Q99558	2940	[positive regulation of I-kappaB kinase/NF-kappaB cascade, protein amino acid phosphorylation]	[cytoplasm, cytosol]	[ATP binding, MAP kinase kinase kinase activity, nucleotide binding, protein binding, protein kinase activity, protein serine/threonine kinase activity, transferase activity]
MAP3K3	Mitogen-activated protein kinase kinase kinase 3	Q99759	69110	[MAPKKK cascade, intracellular protein kinase cascade, positive regulation of I-kappaB kinase/NF-kappaB cascade, protein amino acid autophosphorylation]		[ATP binding, MAP kinase kinase kinase activity, metal ion binding, nucleotide binding, protein binding, protein kinase activity, protein serine/threonine kinase activity, transferase activity]
MAP3K5	Mitogen-activated protein kinase kinase kinase 5	Q99683	38114	[MAPKKK cascade, activation of JUN kinase activity, apoptosis, induction of apoptosis by extracellular signals, interspecies interaction between organisms]		[ATP binding, MAP kinase kinase kinase activity, caspase activator activity, identical protein binding, magnesium ion binding, nucleotide binding, protein binding, protein homodimerization activity, protein serine/threonine kinase activity, transferase activity]
MAP3K7	Mitogen-activated protein kinase kinase kinase 7	O43318	37743	[I-kappaB phosphorylation, T cell receptor signaling pathway, activation of MAPKK activity, activation of NF-kappaB-inducing kinase activity, angiogenesis, negative regulation of apoptosis, neural tube formation, positive regulation of I-kappaB kinase/NF-kappaB cascade, positive regulation of JNK cascade, positive regulation of JUN kinase activity, positive regulation of T cell activation, positi…	[IkappaB kinase complex, cytosol, endosome membrane]	[ATP binding, MAP kinase kinase activity, MAP kinase kinase kinase activity, magnesium ion binding, nucleotide binding, protein binding, protein kinase activity, protein serine/threonine kinase activity, transferase activity]
MAP3K7IP1	TGF-beta-activated kinase 1 and MAP3K7-binding protein 1	Q15750	4461	[activation of MAPKKK activity, heart morphogenesis, in utero embryonic development, lung development, transforming growth factor beta receptor signaling pathway]	[endosome membrane]	[catalytic activity, enzyme activator activity, kinase activator activity, protein binding]
MAP3K7IP2	TGF-beta-activated kinase 1 and MAP3K7-binding protein 2	Q9NYJ8	9019	[positive regulation of I-kappaB kinase/NF-kappaB cascade, positive regulation of protein kinase activity]	[cytoplasm, cytosol, endosome membrane, intracellular, plasma membrane]	[K63-linked polyubiquitin binding, metal ion binding, protein binding, zinc ion binding]
MAP3K8	Mitogen-activated protein kinase kinase kinase 8	P41279	3812	[cell cycle, protein amino acid phosphorylation, signal transduction]	[cytoplasm, cytosol]	[ATP binding, MAP kinase kinase kinase activity, magnesium ion binding, nucleotide binding, protein binding, protein serine/threonine kinase activity, transferase activity]
MAPK1	Mitogen-activated protein kinase 1	P28482	37670	[B cell receptor signaling pathway, Ras protein signal transduction, T cell receptor signaling pathway, cell cycle, chemotaxis, cytosine metabolic process, induction of apoptosis, interspecies interaction between organisms, labyrinthine layer blood vessel development, lipopolysaccharide-mediated signaling pathway, negative regulation of cell differentiation, nuclear translocation of MAPK, organ m…	[axon part, cytoplasm, cytosol, dendrite cytoplasm, insoluble fraction, microtubule cytoskeleton, nucleolus, nucleoplasm, nucleus, perikaryon, protein complex, soluble fraction]	[ATP binding, DNA binding, MAP kinase 2 activity, MAP kinase activity, kinase activity, mitogen-activated protein kinase kinase kinase binding, nucleotide binding, phosphotyrosine binding, protein binding, protein serine/threonine kinase activity, transcription factor binding, transferase activity]
MAPK10	Mitogen-activated protein kinase 10	P53779	56439	[JNK cascade, protein amino acid phosphorylation, signal transduction]	[cytoplasm, mitochondrion, nucleoplasm, plasma membrane]	[ATP binding, JUN kinase activity, MAP kinase activity, MAP kinase kinase activity, nucleotide binding, protein binding, protein serine/threonine kinase activity, transferase activity]
MAPK13	Mitogen-activated protein kinase 13	O15264	48133	[Ras protein signal transduction, cell cycle, intracellular protein kinase cascade, protein amino acid phosphorylation, response to stress]	[soluble fraction]	[ATP binding, MAP kinase activity, MP kinase activity, nucleotide binding, protein binding, protein serine/threonine kinase activity, transferase activity]
MAPK14	Mitogen-activated protein kinase 14	Q16539	31777	[Ras protein signal transduction, cell surface receptor linked signaling pathway, cellular component movement, chemotaxis, intracellular protein kinase cascade, protein amino acid phosphorylation, response to stress, signal transduction]	[cytoplasm, cytosol, nucleoplasm, nucleus]	[ATP binding, MAP kinase activity, MAP kinase kinase activity, MP kinase activity, nucleotide binding, protein binding, protein serine/threonine kinase activity, transferase activity]
MAPK3	Mitogen-activated protein kinase 3	P27361	55682	[Ras protein signal transduction, cartilage development, cell cycle, interspecies interaction between organisms, lipopolysaccharide-mediated signaling pathway, organ morphogenesis, protein amino acid phosphorylation, regulation of transcription factor activity, response to DNA damage stimulus, response to exogenous dsRNA, response to lipopolysaccharide, sensory perception of pain, small GTPase me…	[cytoplasm, cytosol, microtubule cytoskeleton, nucleolus, nucleoplasm, nucleus]	[ATP binding, MAP kinase activity, kinase activity, nucleotide binding, phosphotyrosine binding, protein binding, protein serine/threonine kinase activity, transcription regulator activity, transferase activity]
MAPK7	Mitogen-activated protein kinase 7	Q13164	2060	[BMK cascade, apoptosis, cell cycle, cell differentiation, protein amino acid autophosphorylation, regulation of angiogenesis, signal transduction]	[cytoplasm, nucleoplasm, nucleus]	[ATP binding, MAP kinase activity, nucleotide binding, protein binding, protein serine/threonine kinase activity, transferase activity]
MAPK8
MAPT	Microtubule-associated protein tau	P10636	44834	[generation of neurons, microtubule cytoskeleton organization, negative regulation of microtubule depolymerization, positive regulation of axon extension, positive regulation of microtubule polymerization, regulation of microtubule polymerization]	[axon, cell projection, cytoplasm, cytoskeleton, cytosol, growth cone, microtubule, microtubule associated complex, plasma membrane, tubulin complex]	[SH3 domain binding, apolipoprotein E binding, enzyme binding, identical protein binding, lipoprotein binding, microtubule binding, protein binding, structural constituent of cytoskeleton]
MARS	Methionyl-tRNA synthetase, cytoplasmic	P56192	90878	[methionyl-tRNA aminoacylation]	[cytoplasm, cytosol, mitochondrion]	[ATP binding, ligase activity, methionine-tRNA ligase activity, nucleotide binding, protein binding, tRNA binding]
MAT2A	S-adenosylmethionine synthase isoform type-2	P31153	38112	[S-adenosylmethionine biosynthetic process, circadian rhythm, one-carbon metabolic process, response to cAMP, response to drug, response to hormone stimulus, response to light stimulus]	[cytoplasm]	[ATP binding, metal ion binding, methionine adenosyltransferase activity, nucleotide binding, transferase activity]
MBLAC1	Metallo-beta-lactamase domain-containing protein 1	A4D2B0	45596			[hydrolase activity, metal ion binding]
MCC	Colorectal mutant cancer protein	P23508	20539	[Wnt receptor signaling pathway, negative regulation of Wnt receptor signaling pathway through beta-catenin, negative regulation of epithelial cell migration, negative regulation of epithelial cell proliferation, signal transduction]	[cytoplasm, nucleus, plasma membrane]	[protein binding, receptor activity]
MCF2	Proto-oncogene DBL	P10911	3917	[apoptosis, induction of apoptosis by extracellular signals, regulation of Rho protein signal transduction]	[cytoplasm, cytoskeleton, cytosol, intracellular, membrane, membrane fraction]	[Rho guanyl-nucleotide exchange factor activity, guanyl-nucleotide exchange factor activity, protein binding]
MCM6	DNA replication licensing factor MCM6	Q14566	4322	[DNA replication, DNA unwinding involved in replication, DNA-dependent DNA replication initiation, cell cycle, regulation of transcription]	[nucleoplasm, nucleus]	[ATP binding, DNA binding, DNA helicase activity, identical protein binding, nucleotide binding, protein binding, single-stranded DNA binding]
MDH1	Malate dehydrogenase, cytoplasmic	P40925	4324	[NADH metabolic process, cellular carbohydrate metabolic process, glycolysis, malate metabolic process, oxaloacetate metabolic process, oxidation reduction, tricarboxylic acid cycle]	[cytoplasm, cytosol, mitochondrion, soluble fraction]	[L-malate dehydrogenase activity, NAD or NADH binding, binding, malic enzyme activity, oxidoreductase activity]
MDM2
MED9	Mediator of RNA polymerase II transcription subunit 9	Q9NWA0	32385	[regulation of transcription, regulation of transcription from RNA polymerase II promoter]	[mediator complex, nucleus]	[RNA polymerase II transcription mediator activity, protein binding]
MEOX2	Homeobox protein MOX-2	P50222	4330	[angiogenesis, blood circulation, limb development, multicellular organismal development, palate development, regulation of transcription, DNA-dependent, skeletal muscle tissue development, somite specification]	[cytoplasm, nucleus]	[protein binding, sequence-specific DNA binding, transcription factor activity]
MEPCE	7SK snRNA methylphosphate capping enzyme	Q7L2J0	32447			[methyltransferase activity, transferase activity]
METTL2B	Methyltransferase-like protein 2B	Q6P1Q9	10174			[methyltransferase activity, transferase activity]
MGMT	DNA repair methyltransferase (6-O-methylguanine-DNA methylase) involved in protection against DNA alkylation damage	S000002359	48585	[DNA dealkylation involved in DNA repair, DNA repair, response to DNA damage stimulus]	[nucleus]	[DNA binding, catalytic activity, methylated-DNA-[protein]-cysteine S-methyltransferase activity, methyltransferase activity, transferase activity]
MIB1	E3 ubiquitin-protein ligase MIB1	Q86YT6	10810	[Notch signaling pathway, blood vessel development, heart development, heart looping, in utero embryonic development, negative regulation of neuron differentiation, neural tube formation, positive regulation of endocytosis, somitogenesis]	[cytoplasm, cytoplasmic vesicle, plasma membrane]	[ligase activity, metal ion binding, protein binding, ubiquitin-protein ligase activity, zinc ion binding]
MINK1	Misshapen-like kinase 1	Q8N4C8	56762	[JNK cascade, intracellular protein kinase cascade, multicellular organismal development, negative thymic T cell selection, protein amino acid phosphorylation, response to stress]		[ATP binding, nucleotide binding, protein binding, protein kinase activity, protein serine/threonine kinase activity, small GTPase regulator activity, transferase activity]
MLF1	Myeloid leukemia factor 1	P58340	7839	[cell cycle, cell cycle arrest, cell differentiation, multicellular organismal development, myeloid progenitor cell differentiation, transcription]	[cytoplasm, nucleolus, nucleus]	[DNA binding, protein binding, protein domain specific binding]
MLH1	DNA mismatch repair protein Mlh1	P40692	208	[DNA damage response, signal transduction resulting in induction of apoptosis, cell cycle, double-strand break repair via nonhomologous end joining, isotype switching, male meiosis chromosome segregation, meiotic metaphase I plate congression, mismatch repair, negative regulation of mitotic recombination, nuclear-transcribed mRNA poly(A) tail shortening, oogenesis, pachytene, resolution of meioti…	[MutLalpha complex, chiasma, male germ cell nucleus, nucleus, synaptonemal complex]	[ATP binding, MutSalpha complex binding, guanine/thymine mispair binding, protein binding, single-stranded DNA binding]
MLLT3
MLST8	Target of rapamycin complex subunit LST8	Q9BVC4	6833	[positive regulation of TOR signaling pathway, regulation of actin cytoskeleton organization]	[cytoplasm, cytosol]	[protein binding]
MME	Neprilysin	P08473	5275	[cell-cell signaling, peptide metabolic process, proteolysis]	[integral to plasma membrane, membrane fraction, plasma membrane]	[metal ion binding, metalloendopeptidase activity, metallopeptidase activity, peptidase activity, peptide binding, protein binding, zinc ion binding]
MMP2	72 kDa type IV collagenase	P08253	3329	[angiogenesis, blood vessel maturation, bone trabecula formation, collagen catabolic process, face morphogenesis, intramembranous ossification, metabolic process, proteolysis, response to hypoxia]	[extracellular region, extracellular space, intracellular membrane-bounded organelle, nucleus, plasma membrane, proteinaceous extracellular matrix, sarcomere]	[metal ion binding, metalloendopeptidase activity, peptidase activity, protein binding, zinc ion binding]
MNAT1	CDK-activating kinase assembly factor MAT1	P51948	1821	[DNA repair, G1/S transition of mitotic cell cycle, RNA elongation from RNA polymerase II promoter, adult heart development, cell cycle, cell proliferation, multicellular organismal metabolic process, negative regulation of apoptosis, nucleotide-excision repair, DNA damage removal, positive regulation of smooth muscle cell proliferation, positive regulation of transcription from RNA polymerase II…	[cytoplasm, holo TFIIH complex, intracellular membrane-bounded organelle, nucleoplasm, nucleus]	[DNA-dependent ATPase activity, RNA polymerase II carboxy-terminal domain kinase activity, metal ion binding, protein N-terminus binding, protein binding, protein kinase activity, zinc ion binding]
MON1A	Vacuolar fusion protein MON1 homolog A	Q86VX9	7191	[cellular iron ion homeostasis, protein secretion]
MORN4			16635
MOS	Proto-oncogene serine/threonine-protein kinase mos	P00540	3919	[protein amino acid phosphorylation]		[ATP binding, nucleotide binding, protein binding, protein serine/threonine kinase activity, transferase activity]
MPG	DNA-3-methyladenine glycosylase	P29372	1824	[DNA dealkylation involved in DNA repair, base-excision repair, depurination]	[nucleoplasm, nucleus]	[DNA N-glycosylase activity, alkylbase DNA N-glycosylase activity, damaged DNA binding, hydrolase activity, identical protein binding, protein binding]
MPHOSPH10	U3 small nucleolar ribonucleoprotein protein MPP10	O00566	4229	[RNA processing, RNA splicing, RNA splicing, via transesterification reactions, rRNA processing]	[nucleolus, nucleus, small nucleolar ribonucleoprotein complex]	[protein binding]
MPP1	55 kDa erythrocyte membrane protein	Q00013	1826	[regulation of neutrophil chemotaxis, signal transduction]	[cell projection, cortical cytoskeleton, integral to plasma membrane, intracellular, membrane, membrane fraction, stereocilium]	[guanylate kinase activity, protein binding]
MPP6	M-phase phosphoprotein 6	Q99547	22976	[M phase of mitotic cell cycle, protein complex assembly]	[cytoplasm, membrane, nucleolus, nucleus]	[protein binding]
MPST	3-mercaptopyruvate sulfurtransferase	P25325	31942	[cyanate catabolic process, response to toxin, sulfate transport]	[cytoplasm, mitochondrion]	[3-mercaptopyruvate sulfurtransferase activity, thiosulfate sulfurtransferase activity, transferase activity]
MRE11A
MRM1	rRNA methyltransferase 1, mitochondrial	Q6IN84	40307	[RNA processing]	[mitochondrion]	[RNA binding, RNA methyltransferase activity, transferase activity]
MRPS2	28S ribosomal protein S2, mitochondrial	Q9Y399	99837	[translation]	[intracellular, mitochondrion, ribosome, small ribosomal subunit]	[structural constituent of ribosome]
MS4A2	High affinity immunoglobulin epsilon receptor subunit beta	Q01362	112	[G-protein coupled receptor protein signaling pathway, activation of phospholipase C activity, activation of protein kinase C activity by G-protein coupled receptor protein signaling pathway, cell proliferation, cytokine secretion, humoral immune response, inflammatory response, positive regulation of mast cell degranulation, regulation of release of sequestered calcium ion into cytosol, signal t…	[Fc-epsilon receptor I complex, endosome, external side of plasma membrane, integral to plasma membrane, membrane, membrane raft]	[IgE receptor activity, SH2 domain binding, calcium channel activity, phosphoprotein binding, protein kinase binding, receptor activity]
MSH2	DNA mismatch repair protein Msh2	P43246	210	[B cell differentiation, B cell mediated immunity, DNA repair, cell cycle arrest, determination of adult lifespan, double-strand break repair, germ cell development, in utero embryonic development, intra-S DNA damage checkpoint, isotype switching, maintenance of DNA repeat elements, male gonad development, mismatch repair, negative regulation of DNA recombination, negative regulation of neuron ap…	[MutSalpha complex, MutSbeta complex, nucleus]	[ADP binding, ATP binding, ATPase activity, DNA binding, MutLalpha complex binding, centromeric DNA binding, damaged DNA binding, dinucleotide insertion or deletion binding, dinucleotide repeat insertion binding, double-stranded DNA binding, four-way junction DNA binding, guanine/thymine mispair binding, identical protein binding, magnesium ion binding, mismatched DNA binding, nucleotide binding,…
MSH4	MutS protein homolog 4	O15457	1830	[female gamete generation, meiosis, mismatch repair, ovarian follicle development, reciprocal meiotic recombination, spermatogenesis, synapsis]	[nucleus, synaptonemal complex]	[ATP binding, DNA binding, mismatched DNA binding, nucleotide binding]
MSL1	Male-specific lethal 1 homolog	Q68DK7	32698	[chromatin modification]	[nucleolus, nucleus]
MSR1	Macrophage scavenger receptor types I and II	P21757	12822	[cholesterol transport, lipoprotein particle clearance, lipoprotein transport, positive regulation of cholesterol storage, positive regulation of macrophage derived foam cell differentiation, receptor-mediated endocytosis]	[integral to plasma membrane, low-density lipoprotein particle, membrane]	[low-density lipoprotein binding, protein binding, receptor activity, scavenger receptor activity]
MST1R
MST4	Putative protein serine/threonine kinase expressed at the end of meiosis and localized to the prospore membrane, required for correct localization of enzymes involved in spore wall synthesis	S000002931	74656	[ascospore formation, ascospore wall assembly, meiosis, protein amino acid phosphorylation, sporulation resulting in formation of a cellular spore]	[cytoplasm, nucleus, prospore membrane]	[ATP binding, kinase activity, nucleotide binding, protein kinase activity, protein serine/threonine kinase activity, transferase activity]
MTHFD1	C-1-tetrahydrofolate synthase, cytoplasmic	P11586	55940	[cellular amino acid biosynthetic process, folic acid and derivative biosynthetic process, histidine biosynthetic process, histidine catabolic process, methionine biosynthetic process, one-carbon metabolic process, oxidation reduction, purine nucleotide biosynthetic process]	[cytoplasm, mitochondrion]	[ATP binding, formate-tetrahydrofolate ligase activity, formyltetrahydrofolate dehydrogenase activity, hydrolase activity, ligase activity, methenyltetrahydrofolate cyclohydrolase activity, methylenetetrahydrofolate dehydrogenase (NADP+) activity, methylenetetrahydrofolate dehydrogenase activity, nucleotide binding, oxidoreductase activity, protein binding]
MTMR6	Myotubularin-related protein 6	Q9Y217	55842	[protein amino acid dephosphorylation]	[cytoplasm, nuclear envelope, nucleus]	[calcium-activated potassium channel activity, hydrolase activity, phosphatase activity, protein serine/threonine phosphatase activity, protein tyrosine phosphatase activity]
MTO1	Protein MTO1 homolog, mitochondrial	Q9Y2Z2	5876	[tRNA processing]	[mitochondrion]	[FAD binding]
MTTP	Microsomal triglyceride transfer protein large subunit	P55157	212	[lipid metabolic process]	[endoplasmic reticulum]	[binding, lipid binding, lipid transporter activity]
MUC1
MYC	Myc proto-oncogene protein	P01106	31092	[branching involved in ureteric bud morphogenesis, cell cycle arrest, cell proliferation, cellular iron ion homeostasis, positive regulation of cell proliferation, positive regulation of mesenchymal cell proliferation, positive regulation of metanephric cap mesenchymal cell proliferation, positive regulation of transcription, regulation of telomere maintenance, regulation of transcription from RN…	[nucleolus, nucleoplasm, nucleus, spindle]	[DNA binding, E-box binding, protein binding, transcription activator activity, transcription factor activity]
MYH10	Myosin-10	P35580	55941	[actin filament-based movement, cytokinesis after mitosis, regulation of cell shape]	[cell cortex, cleavage furrow, cytoplasm, midbody, myosin complex, stress fiber]	[ADP binding, ATP binding, actin binding, actin filament binding, actin-dependent ATPase activity, calmodulin binding, microfilament motor activity, nucleotide binding, protein binding]
MYH7	Myosin-7	P12883	68044	[ATP catabolic process, adult heart development, muscle contraction, muscle filament sliding, regulation of heart rate, response to reactive oxygen species, ventricular cardiac muscle tissue morphogenesis]	[cytoplasm, focal adhesion, muscle myosin complex, myosin complex, myosin filament, nucleolus, nucleus, sarcomere]	[ATP binding, ATPase activity, actin binding, actin-dependent ATPase activity, calmodulin binding, microfilament motor activity, nucleotide binding, protein binding, protein heterodimerization activity, protein homodimerization activity, structural constituent of muscle]
MYH9	Myosin-9	P35579	68257	[actin cytoskeleton reorganization, actin filament-based movement, angiogenesis, blood vessel endothelial cell migration, cell morphogenesis involved in differentiation, cell-cell adhesion, cellular component movement, cytokinesis, establishment of T cell polarity, establishment of meiotic spindle localization, in utero embryonic development, integrin-mediated signaling pathway, leukocyte migrati…	[actin cytoskeleton, actomyosin contractile ring, cell cortex, cell leading edge, cell-cell adherens junction, cleavage furrow, cortical cytoskeleton, cytoplasm, cytosol, immunological synapse, integrin complex, myosin complex, neuromuscular junction, nucleus, plasma membrane, protein complex, ruffle, spindle, stress fiber, uropod]	[ADP binding, ATP binding, ATPase activity, actin binding, actin filament binding, actin-dependent ATPase activity, calmodulin binding, microfilament motor activity, motor activity, nucleotide binding, protein anchor, protein binding, protein homodimerization activity]
MYO1F	Myosin-If	O00160	56276	[biological_process]	[unconventional myosin complex]	[ATP binding, actin binding, calmodulin binding, motor activity, nucleotide binding]
MYO5B	Myosin-Vb	Q9ULV0	49481	[protein transport, regulation of protein localization]	[dendritic spine, myosin complex, neuronal cell body, perinuclear region of cytoplasm, synaptosome]	[ATP binding, Rab GTPase binding, actin binding, calmodulin binding, ionotropic glutamate receptor binding, motor activity, nucleotide binding]
MYOD1	Myoblast determination protein 1	P15172	7857	[cell differentiation, multicellular organismal development, muscle organ development, myoblast cell fate determination, myoblast differentiation, positive regulation of skeletal muscle tissue regeneration, positive regulation of transcription from RNA polymerase II promoter, protein amino acid phosphorylation, regulation of alternative nuclear mRNA splicing, via spliceosome, regulation of transc…	[nucleoplasm, nucleus, transcription factor complex]	[RNA polymerase II transcription factor activity, enhancer binding, protein binding, transcription coactivator activity, transcription factor binding]
MYST2	Histone acetyltransferase MYST2	O95251	5134	[DNA replication, chromatin modification, histone H3 acetylation, histone H4-K12 acetylation, histone H4-K16 acetylation, histone H4-K5 acetylation, histone H4-K8 acetylation, regulation of transcription, DNA-dependent]	[histone acetyltransferase complex, intracellular, nucleolus, nucleoplasm, nucleus]	[acyltransferase activity, histone acetyltransferase activity, metal ion binding, protein binding, transcription factor activity, transferase activity, zinc ion binding]
NADSYN1	Glutamine-dependent NAD(+) synthetase	Q6IA69	6098	[NAD biosynthetic process, NAD metabolic process, nitrogen compound metabolic process]	[cytosol]	[ATP binding, NAD+ synthase (glutamine-hydrolyzing) activity, hydrolase activity, acting on carbon-nitrogen (but not peptide) bonds, ligase activity, nucleotide binding, protein binding]
NAF1	H/ACA ribonucleoprotein complex non-core subunit NAF1	Q96HR8	90923	[defense response, glycoprotein biosynthetic process, negative regulation of viral genome replication, rRNA processing, ribosome biogenesis, translation]	[box H/ACA snoRNP complex, cytoplasm, intracellular, nucleus, small nucleolar ribonucleoprotein complex]	[RNA binding, protein binding, pseudouridine synthase activity, snoRNA binding]
NANS	Sialic acid synthase	Q9NR45	10343	[carbohydrate biosynthetic process, lipopolysaccharide biosynthetic process, metabolic process]	[cytoplasm, cytosol]	[N-acetylneuraminate synthase activity, N-acylneuraminate cytidylyltransferase activity, N-acylneuraminate-9-phosphate synthase activity, transferase activity]
NAP1L1	Nucleosome assembly protein 1-like 1	P55209	4355	[DNA replication, nucleosome assembly, positive regulation of cell proliferation]	[chromatin assembly complex, melanosome, nucleus]	[protein binding]
NASP	Nuclear autoantigenic sperm protein	P49321	1856	[DNA replication, blastocyst development, cell cycle, cell proliferation, histone exchange, protein transport]	[cytoplasm, nucleus]	[Hsp90 protein binding, protein binding]
NBN
NDC80	Kinetochore protein NDC80 homolog	O14777	38141	[attachment of spindle microtubules to kinetochore, cell cycle, cell division, chromosome segregation, establishment of mitotic spindle orientation, mitosis, mitotic sister chromatid segregation, mitotic spindle organization, phosphoinositide-mediated signaling, spindle organization]	[Ndc80 complex, chromosome, centromeric region, condensed chromosome kinetochore, kinetochore, nucleus, outer kinetochore of condensed nuclear chromosome]	[protein binding]
NDRG1	Protein NDRG1	Q92597	55953	[mast cell activation, response to metal ion]	[cytoplasm, microtubule cytoskeleton, nucleus, plasma membrane]	[protein binding]
NDUFV2	NADH dehydrogenase [ubiquinone] flavoprotein 2, mitochondrial	P19404	10884	[cardiac muscle tissue development, electron transport chain, mitochondrial electron transport, NADH to ubiquinone, nervous system development, transport]	[membrane, mitochondrial inner membrane, mitochondrial respiratory chain complex I, mitochondrion, respiratory chain]	[2 iron, 2 sulfur cluster binding, NAD or NADH binding, NADH dehydrogenase (ubiquinone) activity, NADH dehydrogenase activity, electron carrier activity, metal ion binding, oxidoreductase activity]
NEDD8	NEDD8	Q15843	4485	[anatomical structure morphogenesis, protein localization, protein modification process, protein neddylation, proteolysis, regulation of transcription from RNA polymerase II promoter, response to organic cyclic substance, ubiquitin-dependent protein catabolic process]	[nucleus]	[protein binding]
NEK6	Serine/threonine-protein kinase Nek6	Q9HC98	49379	[apoptosis, cell cycle, cell division, chromosome segregation, mitosis, positive regulation of I-kappaB kinase/NF-kappaB cascade, protein amino acid phosphorylation, regulation of mitotic metaphase/anaphase transition]	[cytoplasm, nucleus]	[ATP binding, magnesium ion binding, nucleotide binding, protein binding, protein serine/threonine kinase activity, signal transducer activity, transferase activity]
NF1	Neurofibromin	P21359	226	[MAPKKK cascade, Ras protein signal transduction, Schwann cell development, actin cytoskeleton organization, adrenal gland development, artery morphogenesis, brain development, camera-type eye morphogenesis, cell communication, cerebral cortex development, cognition, collagen fibril organization, extracellular matrix organization, forebrain astrocyte development, forebrain morphogenesis, heart de…	[axon, cytoplasm, dendrite, intracellular, nucleus]	[Ras GTPase activator activity, protein binding]
NFAT5
NFKB1	Nuclear factor NF-kappa-B p105 subunit	P19838	2971	[anti-apoptosis, apoptosis, inflammatory response, membrane protein intracellular domain proteolysis, negative regulation of calcidiol 1-monooxygenase activity, negative regulation of cellular protein metabolic process, negative regulation of cholesterol transport, negative regulation of gene-specific transcription from RNA polymerase II promoter, negative regulation of vitamin D biosynthetic pro…	[I-kappaB/NF-kappaB complex, cytoplasm, cytosol, nucleoplasm, nucleus]	[promoter binding, protein binding, transcription factor activity]
NFKB2	Nuclear factor NF-kappa-B p100 subunit	Q00653	1873	[extracellular matrix organization, follicular dendritic cell differentiation, germinal center formation, regulation of transcription, DNA-dependent, signal transduction, spleen development]	[Bcl3/NF-kappaB2 complex, cytoplasm, nucleus]	[protein binding, transcription coactivator activity, transcription factor activity]
NFKBIA	NF-kappa-B inhibitor alpha	P25963	7863	[anti-apoptosis, apoptosis, cytoplasmic sequestering of NF-kappaB, cytoplasmic sequestering of transcription factor, interspecies interaction between organisms, lipopolysaccharide-mediated signaling pathway, negative regulation of DNA binding, negative regulation of NF-kappaB transcription factor activity, negative regulation of Notch signaling pathway, negative regulation of lipid storage, negat…	[I-kappaB/NF-kappaB complex, cytoplasm, cytosol, nucleus]	[NF-kappaB binding, heat shock protein binding, identical protein binding, nuclear localization sequence binding, protein binding, protein complex binding, transcription factor binding, ubiquitin protein ligase binding]
NFKBIB	NF-kappa-B inhibitor beta	Q15653	37631	[cytoplasmic sequestering of NF-kappaB, signal transduction, transcription]	[cytoplasm, cytosol, nucleus]	[protein binding, signal transducer activity, transcription coactivator activity]
NFKBIE	NF-kappa-B inhibitor epsilon	O00221	36160	[D-serine transport, cytoplasmic sequestering of transcription factor]	[Golgi apparatus, cytoplasm, intracellular membrane-bounded organelle, nucleolus, nucleus, perinuclear region of cytoplasm]	[protein binding]
NFYB	Nuclear transcription factor Y subunit beta	P25208	38149	[regulation of transcription, DNA-dependent]	[CCAAT-binding factor complex, intracellular, nucleus]	[DNA binding, protein binding, sequence-specific DNA binding, transcription factor activity, transcription repressor binding]
NIF3L1	NIF3-like protein 1	Q9GZT8	5881	[positive regulation of transcription, DNA-dependent]	[cytoplasm, mitochondrion]	[protein binding, transcription factor binding]
NLRC4
NLRP12
NLRP2
NLRP3
NLRP4
NME2	Nucleoside diphosphate kinase B;Nucleoside diphosphate kinase B;Nucleoside diphosphate kinase, catalyzes the transfer of gamma phosphates from nucleoside triphosphates, usually ATP, to nucleoside diphosphates by a mechanism that involves formation of an autophosphorylated enzyme intermediate	P22392	39553	[CTP biosynthetic process, GTP biosynthetic process, UTP biosynthetic process, cell adhesion, negative regulation of apoptosis, negative regulation of myeloid leukocyte differentiation, nucleoside triphosphate biosynthetic process, nucleotide metabolic process, positive regulation of cAMP biosynthetic process, positive regulation of epithelial cell proliferation, positive regulation of keratinocy…	[cytoplasm, intermediate filament, lamellipodium, mitochondrion, nucleus, perinuclear region of cytoplasm, ruffle, cytosol, mitochondrial intermembrane space]	[ATP binding, kinase activity, metal ion binding, nucleoside diphosphate kinase activity, nucleotide binding, protein binding, transcription factor activity, transferase activity]
NOD1	Nucleotide-binding oligomerization domain-containing protein 1	Q9Y239	4440	[activation of caspase activity, apoptosis, defense response, defense response to Gram-positive bacterium, defense response to bacterium, detection of bacterium, detection of biotic stimulus, induction of apoptosis, inflammatory response, interleukin-8 biosynthetic process, intracellular signaling pathway, positive regulation of ERK1 and ERK2 cascade, positive regulation of I-kappaB kinase/NF-kap…	[basolateral plasma membrane, cytoplasm, intracellular, plasma membrane]	[ATP binding, CARD domain binding, caspase activator activity, identical protein binding, nucleotide binding, peptidoglycan binding, protein binding]
NOD2
NOP14	Nucleolar protein 14	P78316	41773	[endonucleolytic cleavage in 5'-ETS of tricistronic rRNA transcript (SSU-rRNA, 5.8S rRNA, LSU-rRNA), endonucleolytic cleavage in ITS1 to separate SSU-rRNA from 5.8S rRNA and LSU-rRNA from tricistronic rRNA transcript (SSU-rRNA, 5.8S rRNA, LSU-rRNA), endonucleolytic cleavage to generate mature 5'-end of SSU-rRNA from (SSU-rRNA, 5.8S rRNA, LSU-rRNA), maturation of SSU-rRNA from tricistronic rRNA tr…	[90S preribosome, Noc4p-Nop14p complex, mitochondrion, nucleolus, nucleus, small-subunit processome]	[snoRNA binding]
NOP2	Putative ribosomal RNA methyltransferase NOP2	P46087	6817	[positive regulation of cell proliferation, rRNA processing]	[nucleolus, nucleus]	[RNA binding, S-adenosylmethionine-dependent methyltransferase activity, protein binding, transferase activity]
NOS1	Nitric oxide synthase, brain	P29475	37327	[arginine catabolic process, multicellular organismal response to stress, myoblast fusion, negative regulation of calcium ion transport into cytosol, neurotransmitter biosynthetic process, nitric oxide biosynthetic process, oxidation reduction, positive regulation of vasodilation, regulation of cardiac muscle contraction, regulation of translation, response to heat, response to hypoxia, cellular …	[cell projection, cytoplasm, cytoskeleton, dendritic spine, perinuclear region of cytoplasm, photoreceptor inner segment, sarcolemma, sarcoplasmic reticulum, sulfite reductase complex (NADPH)]	[FAD binding, FMN binding, NADP or NADPH binding, RNA binding, arginine binding, cadmium ion binding, calmodulin binding, heme binding, metal ion binding, nitric-oxide synthase activity, oxidoreductase activity, protein binding, tetrahydrobiopterin binding, zinc ion binding, catalytic activity, sulfite reductase (NADPH) activity]
NOS3	Nitric oxide synthase, endothelial	P29474	504	[aging, anti-apoptosis, arginine catabolic process, blood vessel remodeling, cell differentiation, endothelial cell migration, lipopolysaccharide-mediated signaling pathway, lung development, mitochondrion organization, multicellular organismal development, negative regulation of calcium ion transport, negative regulation of cell proliferation, negative regulation of hydrolase activity, negative …	[Golgi apparatus, Golgi membrane, apical part of cell, caveola, cytoplasm, cytoskeleton, cytosol, nucleolus, nucleus, plasma membrane, soluble fraction]	[FAD binding, FMN binding, NADP or NADPH binding, RNA binding, actin monomer binding, arginine binding, cadmium ion binding, calmodulin binding, heme binding, metal ion binding, nitric-oxide synthase activity, oxidoreductase activity, protein binding, tetrahydrobiopterin binding, zinc ion binding]
NPAS2	Neuronal PAS domain-containing protein 2	Q99743	1887	[central nervous system development, circadian sleep/wake cycle, locomotor rhythm, positive regulation of transcription from RNA polymerase II promoter, regulation of transcription, DNA-dependent, rhythmic process]	[nucleus, transcription factor complex]	[DNA binding, Hsp90 protein binding, signal transducer activity, transcription factor activity]
NPAT	Protein NPAT	Q14207	1888	[cell cycle, regulation of gene expression, regulation of transcription, regulation of transcription involved in G1/S-phase of mitotic cell cycle]	[Cajal body, nuclear part, nucleus]	[protein C-terminus binding, protein N-terminus binding, protein binding, transcription activator activity, transcription coactivator activity, transcription corepressor activity, transcription factor activity]
NPEPPS	Puromycin-sensitive aminopeptidase	P55786	36199	[proteolysis]	[cytoplasm, cytosol, nucleus]	[aminopeptidase activity, metal ion binding, metallopeptidase activity, peptidase activity, protein binding, zinc ion binding]
NPLOC4	Nuclear protein localization protein 4 homolog	Q8TAT6	5403	[ER-associated protein catabolic process, Golgi organization, cellular membrane fusion]	[cytoplasm, cytosol, endoplasmic reticulum, intracellular, nuclear membrane-endoplasmic reticulum network, nucleus]	[metal ion binding, protein binding, zinc ion binding]
NPM1	Nucleophosmin	P06748	87629	[anti-apoptosis, cell aging, cell growth, cell volume homeostasis, centrosome cycle, interspecies interaction between organisms, intracellular protein transport, negative regulation of cell proliferation, negative regulation of centrosome duplication, negative regulation of nuclear mRNA splicing, via spliceosome, nucleocytoplasmic transport, nucleosome assembly, positive regulation of NF-kappaB t…	[centrosome, cytoplasm, cytosol, granular component, large ribosomal subunit, nuclear speck, nucleolus, nucleoplasm, nucleus, ribonucleoprotein complex, small ribosomal subunit, spindle pole centrosome]	[NF-kappaB binding, RNA binding, Tat protein binding, histone binding, protein binding, protein heterodimerization activity, protein homodimerization activity, rRNA binding, ribosomal large subunit binding, ribosomal small subunit binding, transcription coactivator activity, unfolded protein binding]
NPR1
NPY
NQO1	NAD(P)H dehydrogenase [quinone] 1	P15559	695	[negative regulation of catalytic activity, nitric oxide biosynthetic process, oxidation reduction, positive regulation of neuron apoptosis, response to oxidative stress, response to toxin, synaptic transmission, cholinergic, xenobiotic metabolic process]	[cytoplasm]	[NAD(P)H dehydrogenase (quinone) activity, coenzyme binding, cytochrome-b5 reductase activity, electron carrier activity, oxidoreductase activity]
NR2C2	Nuclear receptor subfamily 2 group C member 2	P49116	2475	[nervous system development, regulation of transcription, DNA-dependent]	[nucleolus, nucleus]	[metal ion binding, receptor activity, sequence-specific DNA binding, steroid hormone receptor activity, transcription coactivator activity, transcription factor activity, zinc ion binding]
NR2E1	Nuclear receptor subfamily 2 group E member 1	Q9Y466	37750	[multicellular organismal development, nervous system development, regulation of transcription, DNA-dependent]	[nucleus]	[metal ion binding, sequence-specific DNA binding, steroid binding, steroid hormone receptor activity, transcription factor activity, zinc ion binding]
NR3C1	Glucocorticoid receptor	P04150	30960	[chromatin modification, regulation of transcription, DNA-dependent, response to protein stimulus, signal transduction, transcription from RNA polymerase II promoter, transcription, DNA-dependent]	[cytoplasm, mitochondrial matrix, nucleolus, nucleus]	[glucocorticoid receptor activity, metal ion binding, protein binding, sequence-specific DNA binding, steroid binding, transcription factor activity, zinc ion binding]
NR3C2	Mineralocorticoid receptor	P08235	121495	[regulation of transcription, DNA-dependent, signal transduction]	[cytoplasm, endoplasmic reticulum, endoplasmic reticulum membrane, membrane, nucleus]	[metal ion binding, protein binding, receptor activity, sequence-specific DNA binding, steroid binding, steroid hormone receptor activity, transcription factor activity, zinc ion binding]
NRAS	GTPase NRas	P01111	55661	[Ras protein signal transduction, actin cytoskeleton organization, cell aging, endocytosis, negative regulation of neuron apoptosis, positive regulation of Rac protein signal transduction, positive regulation of cell proliferation, regulation of long-term neuronal synaptic plasticity, regulation of synaptic transmission, GABAergic, signal transduction, small GTPase mediated signal transduction, s…	[Golgi apparatus, Golgi membrane, intracellular, membrane fraction, plasma membrane]	[GTP binding, GTPase activity, nucleotide binding, protein binding]
NRF1	Nuclear factor erythroid 2-related factor 1	Q14494	3674	[anatomical structure morphogenesis, generation of precursor metabolites and energy, heme biosynthetic process, inflammatory response, regulation of transcription, regulation of transcription from RNA polymerase II promoter, regulation of transcription, DNA-dependent, transcription from RNA polymerase II promoter]	[nucleus]	[DNA binding, protein dimerization activity, sequence-specific DNA binding, transcription cofactor activity, transcription factor activity]
NTHL1	DNA N-glycosylase and apurinic/apyrimidinic (AP) lyase involved in base excision repair	S000000013		[DNA repair, base-excision repair, base-excision repair, AP site formation, cellular response to oxidative stress, metabolic process, positive regulation of mitochondrial DNA replication, response to DNA damage stimulus, translational elongation]	[mitochondrion, nucleus]	[DNA binding, DNA-(apurinic or apyrimidinic site) lyase activity, catalytic activity, endonuclease activity, hydrolase activity, hydrolase activity, acting on glycosyl bonds, oxidized purine base lesion DNA N-glycosylase activity, oxidized pyrimidine base lesion DNA N-glycosylase activity]
NTRK2
NUAK2	NUAK family SNF1-like kinase 2	Q9H093	12539	[actin cytoskeleton organization, cellular response to glucose starvation, negative regulation of apoptosis, protein amino acid phosphorylation]		[ATP binding, magnesium ion binding, nucleotide binding, protein serine/threonine kinase activity, transferase activity]
NUBP2	Cytosolic Fe-S cluster assembly factor NUBP2	Q9Y5Y2	8057		[cytoplasm, cytoskeleton, microtubule organizing center, nucleus]	[4 iron, 4 sulfur cluster binding, ATP binding, metal ion binding, nucleotide binding, protein binding]
NUDC	Nuclear migration protein nudC	Q9Y266	4812	[cell cycle, cell division, cell proliferation, mitosis, multicellular organismal development, nuclear migration, response to peptide hormone stimulus]	[Golgi apparatus, cytoplasm, cytoskeleton, microtubule, nucleus]	[protein binding]
NUDCD2
NUDT21	Cleavage and polyadenylation specificity factor subunit 5	O43809	5090	[RNA splicing, mRNA processing]	[centrosome, nucleus, paraspeckles]	[AU-rich element binding, RNA binding, histone deacetylase binding, protein binding, protein homodimerization activity]
NUFIP1
NUMA1	Nuclear mitotic apparatus protein 1	Q14980	38150	[mitotic anaphase, nucleus organization]	[cytosol, nucleolus, nucleoplasm, nucleus, spindle, spindle microtubule, spindle pole]	[protein binding, structural molecule activity]
NUP133	Nuclear pore complex protein Nup133	Q8WUM0	32402	[mRNA export from nucleus, nuclear pore organization, paraxial mesoderm development, protein transport, transmembrane transport]	[Nup107-160 complex, condensed chromosome kinetochore, nuclear envelope, nuclear pore, nucleus, outer kinetochore of condensed chromosome]	[nucleocytoplasmic transporter activity, protein binding]
NUP62	Nuclear pore glycoprotein p62	P37198	68773	[cell aging, cell death, cell surface receptor linked signaling pathway, hormone-mediated signaling pathway, mRNA transport, negative regulation of MAP kinase activity, negative regulation of Ras protein signal transduction, negative regulation of apoptosis, negative regulation of cell proliferation, negative regulation of epidermal growth factor receptor signaling pathway, negative regulation of…	[cytoplasm, cytoskeleton, intracellular membrane-bounded organelle, nuclear envelope, nuclear membrane, nuclear pore, nucleocytoplasmic shuttling complex, nucleus, pore complex, ribonucleoprotein complex, spindle pole]	[PTB domain binding, SH2 domain binding, chromatin binding, nucleocytoplasmic transporter activity, protein binding, protein serine/threonine kinase activity, receptor signaling complex scaffold activity, structural constituent of nuclear pore, thyroid hormone receptor binding, transcription regulator activity, ubiquitin binding]
NUP88	Nuclear pore complex protein Nup88	Q99567	1901	[mRNA transport, protein transport, transmembrane transport]	[cytosol, nuclear pore, nucleus]	[transporter activity]
OAT	Ornithine aminotransferase, mitochondrial	P04181	231	[visual perception]	[cytoplasm, mitochondrial matrix, mitochondrion]	[ornithine-oxo-acid transaminase activity, protein binding, pyridoxal phosphate binding, transferase activity]
OGDH	2-oxoglutarate dehydrogenase, mitochondrial	Q02218	55662	[generation of precursor metabolites and energy, glycolysis, oxidation reduction]	[mitochondrial matrix, mitochondrial membrane, mitochondrion]	[oxidoreductase activity, oxoglutarate dehydrogenase (succinyl-transferring) activity, thiamin pyrophosphate binding]
OLA1	Obg-like ATPase 1	Q9NTK5	5361	[ATP catabolic process]	[cytoplasm, intracellular]	[ATP binding, GTP binding, hydrolase activity, nucleotide binding, protein binding]
OSBPL8	Oxysterol-binding protein-related protein 8	Q9BZF1	68813	[lipid transport, steroid metabolic process]
OTUD4	OTU domain-containing protein 4	Q01804	35370	[biological_process]	[cellular_component]	[molecular_function, protein binding]
OTUD5	OTU domain-containing protein 5	Q96G74	32348			[cysteine-type peptidase activity, peptidase activity, ubiquitin thiolesterase activity]
OXNAD1	Nitric oxide oxidoreductase, flavohemoglobin involved in nitric oxide detoxification	S000003466	6032	[oxidation reduction, oxygen transport, response to stress, response to toxin]	[cytoplasm, cytosol, mitochondrial matrix, mitochondrion]	[heme binding, iron ion binding, metal ion binding, nitric oxide dioxygenase activity, nitric oxide reductase activity, oxidoreductase activity, oxygen binding]
P2RX7
PACSIN1	Protein kinase C and casein kinase substrate in neurons protein 1	Q9BY11	22674	[cytoskeleton organization, endocytosis, negative regulation of endocytosis]	[COPI-coated vesicle, cytoplasm]	[cytoskeletal protein binding, protein binding, protein kinase activity]
PACSIN2	Protein kinase C and casein kinase substrate in neurons protein 2	Q9UNF0	21414	[actin cytoskeleton organization, negative regulation of endocytosis]	[cytoplasm, cytoplasmic membrane-bounded vesicle, cytosol]	[cytoskeletal protein binding, transporter activity]
PACSIN3	Protein kinase C and casein kinase substrate in neurons protein 3	Q9UKS6	41117	[negative regulation of endocytosis, positive regulation of membrane protein ectodomain proteolysis]	[cytoplasm, plasma membrane]	[cytoskeletal protein binding, protein binding]
PAFAH1B1	Platelet-activating factor acetylhydrolase IB subunit alpha	P43034	371	[acrosome assembly, actin cytoskeleton organization, adult locomotory behavior, brain morphogenesis, cell cycle, cell differentiation, cerebral cortex development, corpus callosum morphogenesis, establishment of mitotic spindle orientation, hippocampus development, layer formation in the cerebral cortex, learning or memory, lipid catabolic process, microtubule cytoskeleton organization, microtubu…	[astral microtubule, cell cortex, cell leading edge, centrosome, cytoplasm, cytosol, growth cone, insoluble fraction, kinetochore, membrane, microtubule, microtubule associated complex, motile primary cilium, neuronal cell body, nonmotile primary cilium, nuclear envelope, nuclear membrane, nucleus, perinuclear region of cytoplasm, soluble fraction, spindle, vesicular fraction]	[dynactin binding, dynein binding, dynein intermediate chain binding, heparin binding, microtubule binding, phospholipase binding, phosphoprotein binding, protein binding, protein homodimerization activity]
PAFAH1B2	Platelet-activating factor acetylhydrolase IB subunit beta	P68402	1932	[lipid catabolic process, lipid metabolic process, spermatogenesis]	[cytoplasm]	[1-alkyl-2-acetylglycerophosphocholine esterase activity, hydrolase activity, acting on ester bonds, protein binding]
PAK1	Serine/threonine-protein kinase PAK 1	Q13153	1936	[ER-nucleus signaling pathway, MAPKKK cascade, activation of JUN kinase activity, apoptosis, chromatin modification, cytoskeleton organization, histone H3-T11 phosphorylation, hyperosmotic response, positive regulation of JUN kinase activity, protein amino acid autophosphorylation, protein amino acid phosphorylation, regulation of transcription, regulation of transcription from RNA polymerase II …	[Golgi apparatus, cell junction, cytoplasm, cytoplasmic membrane-bounded vesicle, cytosol, endosome, focal adhesion, intracellular, nucleus, plasma membrane]	[ATP binding, GTP-Rho binding, Rac GTPase binding, androgen receptor binding, chromatin binding, collagen binding, histone binding, histone deacetylase binding, histone kinase activity (H3-T11 specific), ligand-dependent nuclear receptor transcription coactivator activity, nucleotide binding, protein binding, protein kinase C activity, protein kinase C binding, protein kinase activity, protein se…
PAK2	Serine/threonine-protein kinase PAK 2	Q13177	99711	[apoptosis, interspecies interaction between organisms, negative regulation of protein kinase activity, protein amino acid autophosphorylation, protein amino acid phosphorylation, regulation of growth, signal transduction]	[cytoplasm, cytosol, membrane, nucleus, perinuclear region of cytoplasm]	[ATP binding, identical protein binding, nucleotide binding, protein binding, protein kinase activity, protein serine/threonine kinase activity, transferase activity]
PAPOLA	Poly(A) polymerase alpha	P51003	23389	[RNA splicing, mRNA polyadenylation, mRNA processing, transcription]	[cytoplasm, nucleolus, nucleus]	[ATP binding, RNA binding, nucleotide binding, nucleotidyltransferase activity, polynucleotide adenylyltransferase activity, transferase activity]
PAPSS2	Bifunctional 3'-phosphoadenosine 5'-phosphosulfate synthase 2	O95340	55840	[skeletal system development, sulfate assimilation]		[ATP binding, adenylylsulfate kinase activity, nucleotide binding, nucleotidyltransferase activity, protein binding, sulfate adenylyltransferase (ATP) activity]
PARD6A	Partitioning defective 6 homolog alpha	Q9NPB6	9661	[cell cycle, cell division, cell-cell junction maintenance, viral reproduction]	[cell cortex, cell junction, cytoplasm, nucleus, plasma membrane, ruffle, tight junction]	[GTP-dependent protein binding, Rho GTPase binding, protein binding, transcription factor binding]
PARK2	E3 ubiquitin-protein ligase parkin	O60260	3355	[adult locomotory behavior, aggresome assembly, central nervous system development, dopamine metabolic process, dopamine uptake, learning, negative regulation of actin filament bundle assembly, negative regulation of cell death, negative regulation of protein amino acid phosphorylation, negative regulation of release of cytochrome c from mitochondria, norepinephrine metabolic process, positive re…	[Golgi apparatus, aggresome, cytoplasm, cytosol, endoplasmic reticulum, neuron projection, nucleus, perinuclear region of cytoplasm, protein complex]	[PDZ domain binding, acid-amino acid ligase activity, chaperone binding, kinase binding, ligase activity, metal ion binding, protein binding, ubiquitin-protein ligase activity, zinc ion binding]
PC	Pyruvate carboxylase, mitochondrial	P11498	5422	[gluconeogenesis, lipid biosynthetic process, metabolic process, oxaloacetate metabolic process]	[cytoplasm, mitochondrial inner membrane, mitochondrial matrix, mitochondrion, soluble fraction]	[ATP binding, biotin binding, carboxylic acid binding, ligase activity, metal ion binding, nucleotide binding, pyruvate carboxylase activity]
PDE2A	cGMP-dependent 3',5'-cyclic phosphodiesterase	O00408	1952	[signal transduction]	[membrane]	[cGMP binding, cGMP-stimulated cyclic-nucleotide phosphodiesterase activity, hydrolase activity, metal ion binding, nucleotide binding, protein binding]
PDE4A	cAMP-specific 3',5'-cyclic phosphodiesterase 4A	P27815	4520	[cAMP catabolic process, response to drug, signal transduction]	[cell projection, cytoplasm, cytosol, insoluble fraction, membrane fraction, nucleus, perinuclear region of cytoplasm, plasma membrane, ruffle membrane, soluble fraction]	[3',5'-cyclic-AMP phosphodiesterase activity, hydrolase activity, metal ion binding, protein binding]
PDGFA
PDHA2	Pyruvate dehydrogenase E1 component subunit alpha, testis-specific form, mitochondrial	P29803	121831	[glycolysis, oxidation reduction]	[mitochondrial matrix, mitochondrion]	[oxidoreductase activity, pyruvate dehydrogenase (acetyl-transferring) activity]
PDHB	Pyruvate dehydrogenase E1 component subunit beta, mitochondrial	P11177	712	[glycolysis, oxidation reduction, regulation of acetyl-CoA biosynthetic process from pyruvate, tricarboxylic acid cycle]	[mitochondrial matrix, mitochondrion, pyruvate dehydrogenase complex]	[oxidoreductase activity, pyruvate dehydrogenase (acetyl-transferring) activity]
PDP1	[Pyruvate dehydrogenase [acetyl-transferring]]-phosphatase 1, mitochondrial	Q9P0J1	31928	[protein amino acid dephosphorylation, regulation of acetyl-CoA biosynthetic process from pyruvate]	[mitochondrial matrix, mitochondrion, protein serine/threonine phosphatase complex]	[[pyruvate dehydrogenase (lipoamide)] phosphatase activity, calcium ion binding, hydrolase activity, magnesium ion binding, magnesium-dependent protein serine/threonine phosphatase activity, protein complex binding]
PDPK1	3-phosphoinositide-dependent protein kinase 1	O15530	37643	[actin cytoskeleton organization, activation of protein kinase B activity, cellular response to insulin stimulus, focal adhesion assembly, hyperosmotic response, intracellular signaling pathway, negative regulation of protein kinase activity, peptidyl-threonine phosphorylation, positive regulation of establishment of protein localization in plasma membrane]	[cytoplasm, cytoplasmic membrane-bounded vesicle, cytosol, plasma membrane]	[3-phosphoinositide-dependent protein kinase activity, ATP binding, insulin receptor binding, nucleotide binding, protein binding, protein kinase binding, protein serine/threonine kinase activity, transferase activity]
PDXP
PELO	Protein pelota homolog	Q9BRX2	6835	[cell cycle, cell division, cell proliferation, chromosome organization, translation]	[cytoplasm, nucleus]	[endonuclease activity, hydrolase activity, metal ion binding, protein binding]
PEX10	Peroxisome biogenesis factor 10	O60683	5671	[peroxisome organization, protein import into peroxisome matrix]	[membrane, peroxisomal membrane, peroxisome]	[metal ion binding, protein binding, zinc ion binding]
PEX13	Peroxisomal membrane protein PEX13	Q92968	1967	[cerebral cortex cell migration, fatty acid alpha-oxidation, locomotory behavior, microtubule-based peroxisome localization, neuron migration, protein import into peroxisome matrix, docking, protein transport, suckling behavior]	[integral to membrane, integral to peroxisomal membrane, membrane, membrane fraction, peroxisomal membrane, peroxisome]	[protein binding]
PEX14	Peroxisomal membrane protein PEX14	O75381	37936	[negative regulation of gene-specific transcription, negative regulation of transcription factor activity, peroxisome organization, protein homooligomerization, protein import into peroxisome matrix, protein transport, transmembrane transport]	[integral to membrane, membrane, nucleus, peroxisomal membrane, peroxisome, protein complex]	[protein N-terminus binding, protein binding, transcription corepressor activity]
PEX19	Peroxisomal biogenesis factor 19	P40855	37696	[peroxisome organization, protein targeting to peroxisome]	[brush border membrane, cytoplasm, membrane, peroxisomal membrane, peroxisome]	[protein N-terminus binding, protein binding]
PEX5	Peroxisomal targeting signal 1 receptor	P50542	270	[cell development, cellular lipid metabolic process, cerebral cortex cell migration, cerebral cortex neuron differentiation, endoplasmic reticulum organization, fatty acid beta-oxidation, mitochondrial membrane organization, neuromuscular process, neuron migration, peroxisome organization, positive regulation of multicellular organism growth, protein transport, very long-chain fatty acid metaboli…	[cytoplasm, membrane, peroxisomal membrane, peroxisome, protein complex]	[protein N-terminus binding, protein binding]
PFKFB2	6-phosphofructo-2-kinase/fructose-2,6-biphosphatase 2	O60825	88554	[fructose 2,6-bisphosphate metabolic process, fructose metabolic process, glucose catabolic process, lactate metabolic process, metabolic process, positive regulation of glucokinase activity, positive regulation of insulin secretion, pyruvate metabolic process, response to glucose stimulus]	[cytoplasm, cytosol]	[6-phosphofructo-2-kinase activity, ATP binding, fructose-2,6-bisphosphate 2-phosphatase activity, hydrolase activity, kinase activity, kinase binding, nucleotide binding, transferase activity]
PFKL	6-phosphofructokinase, liver type	P17858	55668	[fructose 6-phosphate metabolic process, glycolysis, protein oligomerization]	[6-phosphofructokinase complex, cytoplasm, cytosol]	[6-phosphofructokinase activity, ATP binding, fructose binding, fructose-6-phosphate binding, identical protein binding, kinase activity, kinase binding, metal ion binding, nucleotide binding, transferase activity]
PFKP	6-phosphofructokinase type C	Q01813	20579	[fructose 1,6-bisphosphate metabolic process, fructose 6-phosphate metabolic process, glycolysis, protein homotetramerization]	[6-phosphofructokinase complex, cytoplasm, cytosol, soluble fraction]	[6-phosphofructokinase activity, ATP binding, fructose-6-phosphate binding, kinase activity, metal ion binding, nucleotide binding, protein binding, transferase activity]
PGAM5	Serine/threonine-protein phosphatase PGAM5, mitochondrial	Q96HS1	14597		[integral to membrane, membrane, mitochondrial outer membrane, mitochondrion]	[hydrolase activity, phosphoprotein phosphatase activity]
PGD	6-phosphogluconate dehydrogenase, decarboxylating	P52209	68268	[oxidation reduction, pentose biosynthetic process, pentose-phosphate shunt, pentose-phosphate shunt, oxidative branch]	[cytoplasm]	[NADP or NADPH binding, oxidoreductase activity, phosphogluconate dehydrogenase (decarboxylating) activity, protein binding]
PGK1	Phosphoglycerate kinase 1	P00558	21542	[glycolysis, phosphorylation]	[cytoplasm]	[ATP binding, nucleotide binding, phosphoglycerate kinase activity, transferase activity]
PGM1	Phosphoglucomutase-1	P36871	1979	[carbohydrate metabolic process, glucose metabolic process]	[cytoplasm, cytosol]	[isomerase activity, magnesium ion binding, phosphoglucomutase activity]
PGR	Progesterone receptor	P06401	713	[cell-cell signaling, epithelial cell maturation, mammary gland development, negative regulation of transcription, DNA-dependent, ovulation from ovarian follicle, positive regulation of transcription, DNA-dependent, progesterone receptor signaling pathway, regulation of epithelial cell proliferation, signal transduction, tertiary branching involved in mammary gland duct morphogenesis]	[cytoplasm, intracellular membrane-bounded organelle, neuron projection, nucleus]	[DNA binding, hormone binding, metal ion binding, protein binding, sequence-specific DNA binding, steroid binding, steroid hormone receptor activity, transcription activator activity, transcription factor activity, zinc ion binding]
PHB2	Prohibitin-2	Q99623	5263	[mammary gland alveolus development, mammary gland branching involved in thelarche, negative regulation of estrogen receptor signaling pathway, negative regulation of mammary gland epithelial cell proliferation, negative regulation of transcription, regulation of branching involved in mammary gland duct morphogenesis]	[cytoplasm, membrane, mitochondrial inner membrane, mitochondrion, nucleus]	[estrogen receptor binding, protein binding, receptor activity, specific transcriptional repressor activity]
PHC1	Polyhomeotic-like protein 1	P78364	107079	[multicellular organismal development]	[nucleolus, nucleus]	[DNA binding, metal ion binding, zinc ion binding]
PHLDA3	Pleckstrin homology-like domain family A member 3	Q9Y5J5	8233	[DNA damage response, signal transduction by p53 class mediator resulting in induction of apoptosis, anatomical structure morphogenesis, apoptosis, induction of apoptosis, negative regulation of protein kinase B signaling cascade]	[cytoplasm, plasma membrane]	[identical protein binding, phosphatidylinositol-3,4,5-trisphosphate binding, phosphatidylinositol-3,4-bisphosphate binding, phosphatidylinositol-3,5-bisphosphate binding, phosphatidylinositol-3-phosphate binding, phosphatidylinositol-4,5-bisphosphate binding, phosphatidylinositol-5-phosphate binding, protein binding]
PHLPP1	PH domain leucine-rich repeat-containing protein phosphatase 1	O60346	11015	[apoptosis, circadian rhythm]	[cytoplasm, cytosol, membrane, nucleus]	[hydrolase activity, metal ion binding, protein binding, protein serine/threonine phosphatase activity]
PHYH	Phytanoyl-CoA dioxygenase, peroxisomal	O14832	4530	[lipid metabolic process, nervous system development, oxidation reduction, response to stimulus, visual perception]	[peroxisome]	[L-ascorbic acid binding, catalytic activity, electron carrier activity, metal ion binding, oxidoreductase activity, acting on single donors with incorporation of molecular oxygen, incorporation of two atoms of oxygen, phytanoyl-CoA dioxygenase activity, protein binding]
PIGW	Phosphatidylinositol-glycan biosynthesis class W protein	Q7Z7B1	6243	[preassembly of GPI anchor in ER membrane]	[endoplasmic reticulum, endoplasmic reticulum membrane, integral to membrane, membrane]	[O-acyltransferase activity, transferase activity, transferring acyl groups]
PIH1D1	PIH1 domain-containing protein 1	Q9NWS0	9914	[box C/D snoRNP assembly]	[pre-snoRNP complex]
PIM1	Proto-oncogene serine/threonine-protein kinase pim-1	P11309	11214	[cell cycle, cell proliferation, multicellular organismal development, negative regulation of apoptosis, negative regulation of transcription factor activity, protein amino acid phosphorylation]	[cytoplasm, nucleus, plasma membrane]	[ATP binding, manganese ion binding, metal ion binding, nucleotide binding, protein binding, protein serine/threonine kinase activity, transcription factor binding, transferase activity]
PIN1	Peptidyl-prolyl cis-trans isomerase NIMA-interacting 1	Q13526	4531	[cell cycle, negative regulation of transforming growth factor beta receptor signaling pathway, positive regulation of ubiquitin-protein ligase activity, protein folding, regulation of cell proliferation, regulation of mitosis, regulation of pathway-restricted SMAD protein phosphorylation]	[nucleus]	[isomerase activity, peptidyl-prolyl cis-trans isomerase activity, phosphoserine binding, phosphothreonine binding, protein binding]
PINK1	Serine/threonine-protein kinase PINK1, mitochondrial	Q9BXM7	32672	[cell death, intracellular protein kinase cascade, peptidyl-serine phosphorylation, positive regulation of I-kappaB kinase/NF-kappaB cascade, positive regulation of dopamine secretion, positive regulation of release of cytochrome c from mitochondria, positive regulation of synaptic transmission, dopaminergic, protein amino acid phosphorylation, regulation of protein complex assembly, regulation o…	[cytosol, integral to membrane, membrane, mitochondrial inner membrane, mitochondrial outer membrane, mitochondrion]	[ATP binding, C3HC4-type RING finger domain binding, calcium-dependent protein kinase activity, kinase activity, magnesium ion binding, nucleotide binding, protein serine/threonine kinase activity, transferase activity]
PINX1	Pin2-interacting protein X1	Q96BK5	31531	[mitotic metaphase plate congression, negative regulation of cell proliferation, regulation of telomerase activity]	[chromosome, telomeric region, condensed chromosome kinetochore, intracellular, kinetochore, nuclear chromosome, nucleolus, nucleus, spindle]	[nucleic acid binding, protein binding, telomerase inhibitor activity, telomeric RNA binding]
PKC
PKLR	Pyruvate kinase isozymes R/L	P30613	37286	[glycolysis]		[ATP binding, magnesium ion binding, nucleotide binding, potassium ion binding, pyruvate kinase activity, transferase activity]
PKM2	Pyruvate kinase isozymes M1/M2	P14618	37650	[glycolysis, programmed cell death]	[cytoplasm, cytosol, nucleus]	[ATP binding, magnesium ion binding, nucleotide binding, potassium ion binding, protein binding, pyruvate kinase activity, transferase activity]
PLB1	Phospholipase B1, membrane-associated	Q6P1J6	82108	[lipid catabolic process]	[apical plasma membrane, integral to membrane, plasma membrane]	[lipase activity, lysophospholipase activity, phospholipase A2 activity]
PLEKHO1	Pleckstrin homology domain-containing family O member 1	Q53GL0	9448		[cytoplasm, nucleus, plasma membrane]
PLIN1
PLK1	Serine/threonine-protein kinase PLK1	P53350	3690	[G2/M transition DNA damage checkpoint, cell cycle, cell division, cell proliferation, mitosis, positive regulation of proteasomal ubiquitin-dependent protein catabolic process, positive regulation of ubiquitin-protein ligase activity, positive regulation of ubiquitin-protein ligase activity involved in mitotic cell cycle, protein amino acid phosphorylation, regulation of mitotic cell cycle]	[centrosome, condensed chromosome kinetochore, cytoplasm, cytoskeleton, cytosol, kinetochore, nucleoplasm, nucleus, outer kinetochore of condensed nuclear chromosome]	[ATP binding, anaphase-promoting complex binding, kinase activity, nucleotide binding, polo kinase kinase activity, protein binding, protein kinase activity, protein kinase binding, protein serine/threonine kinase activity, transferase activity]
PLN	Cardiac phospholamban	P26678		[blood circulation, cardiac muscle tissue development, cellular calcium ion homeostasis, negative regulation of heart contraction, regulation of calcium ion transport, regulation of the force of heart contraction]	[integral to membrane, membrane, mitochondrial membrane, mitochondrion, protein complex, sarcoplasmic reticulum, vesicle]	[ATPase inhibitor activity, calcium channel regulator activity, protein binding]
PLRG1	Pleiotropic regulator 1	O43660	2004	[RNA splicing, mRNA processing]	[nuclear speck, nucleus, spliceosomal complex]	[protein binding, signal transducer activity, transcription corepressor activity]
PM20D1	Probable carboxypeptidase PM20D1	Q6GTS8	65049	[metabolic process]	[extracellular region]	[metal ion binding, peptidase activity, protein binding]
PMM2	Phosphomannomutase 2	O15305	257	[GDP-mannose biosynthetic process, metabolic process, protein amino acid glycosylation]	[cytoplasm]	[isomerase activity, phosphomannomutase activity]
PMPCA	Mitochondrial-processing peptidase subunit alpha	Q10713	6078	[proteolysis]	[mitochondrial inner membrane, mitochondrial matrix, mitochondrion]	[metal ion binding, metalloendopeptidase activity, peptidase activity, zinc ion binding]
PNPO	Pyridoxine-5'-phosphate oxidase	Q9NVS9	5364	[oxidation reduction, pyridoxine biosynthetic process]		[FMN binding, oxidoreductase activity, acting on the CH-NH2 group of donors, pyridoxamine-phosphate oxidase activity]
POLA1	DNA polymerase alpha catalytic subunit	P09884	6802	[DNA repair, DNA replication, DNA strand elongation involved in DNA replication, DNA synthesis involved in DNA repair, DNA-dependent DNA replication initiation, S phase of mitotic cell cycle, cell proliferation, double-strand break repair via nonhomologous end joining, interspecies interaction between organisms, lagging strand elongation, leading strand elongation, nucleobase, nucleoside, nucleot…	[alpha DNA polymerase:primase complex, chromatin, cytoplasm, intracellular membrane-bounded organelle, nuclear envelope, nuclear matrix, nucleolus, nucleoplasm, nucleus]	[DNA binding, DNA primase activity, DNA-directed DNA polymerase activity, chromatin binding, metal ion binding, nucleoside binding, nucleotide binding, nucleotidyltransferase activity, protein binding, transferase activity]
POLA2	DNA polymerase alpha subunit B	Q14181	48121	[DNA replication, protein import into nucleus, translocation]	[alpha DNA polymerase:primase complex, nucleoplasm, nucleus]	[DNA binding, DNA-directed DNA polymerase activity, molecular_function, protein binding, protein heterodimerization activity]
POLD1	DNA polymerase delta catalytic subunit	P28340	2014	[DNA repair, DNA replication, DNA synthesis involved in DNA repair, S phase of mitotic cell cycle, nucleobase, nucleoside, nucleotide and nucleic acid metabolic process, nucleotide-excision repair, DNA gap filling, response to UV]	[nucleoplasm, nucleus]	[DNA binding, DNA-directed DNA polymerase activity, chromatin binding, exonuclease activity, hydrolase activity, metal ion binding, nucleotide binding, nucleotidyltransferase activity, protein binding, transferase activity]
POLE	DNA polymerase epsilon catalytic subunit A	Q07864	4539	[DNA replication, DNA synthesis involved in DNA repair, G1/S transition of mitotic cell cycle, nucleobase, nucleoside, nucleotide and nucleic acid metabolic process, nucleotide-excision repair, DNA gap filling]	[nucleoplasm, nucleus]	[DNA binding, DNA-directed DNA polymerase activity, chromatin binding, metal ion binding, nucleotide binding, nucleotidyltransferase activity, protein binding, transferase activity, zinc ion binding]
POLH
POLR1B	DNA-directed RNA polymerase I subunit RPA2	Q9H9Y6;S000006214	7133	[embryo implantation, embryonic development, nucleologenesis, rRNA transcription, transcription, transcription of nuclear rRNA large RNA polymerase I transcript]	[DNA-directed RNA polymerase I complex, nucleolus, nucleoplasm, nucleus]	[DNA binding, DNA-directed RNA polymerase activity, metal ion binding, nucleotidyltransferase activity, protein binding, ribonucleoside binding, transferase activity]
POLR1C	DNA-directed RNA polymerases I and III subunit RPAC1	O15160	3586	[transcription, transcription from RNA polymerase I promoter]	[DNA-directed RNA polymerase I complex, nucleoplasm, nucleus]	[DNA binding, DNA-directed RNA polymerase activity, protein binding, protein dimerization activity]
POLR1D	DNA-directed RNA polymerases I and III subunit RPAC2	Q9Y2S0	22239	[transcription]	[DNA-directed RNA polymerase I complex, nucleoplasm, nucleus]	[DNA binding, DNA-directed RNA polymerase activity, protein dimerization activity]
POLR1E	DNA-directed RNA polymerase I subunit RPA49	Q9GZS1	41486	[rRNA transcription, transcription]	[nucleolus, nucleus]	[DNA binding, DNA-directed RNA polymerase activity, protein binding]
POLR2C	DNA-directed RNA polymerase II subunit RPB3	P19387	2017	[RNA elongation from RNA polymerase II promoter, RNA splicing, transcription, transcription from RNA polymerase II promoter, transcription initiation from RNA polymerase II promoter]	[DNA-directed RNA polymerase II, core complex, cytoplasm, nucleoplasm, nucleus]	[DNA binding, DNA-directed RNA polymerase activity, protein dimerization activity, protein kinase activity]
POLR3B	DNA-directed RNA polymerase III subunit RPC2	Q9NW08	6981	[positive regulation of innate immune response, positive regulation of interferon-beta production, response to virus, transcription]	[nucleus]	[DNA binding, DNA-directed RNA polymerase activity, metal ion binding, nucleotidyltransferase activity, ribonucleoside binding, transferase activity]
POLR3D	DNA-directed RNA polymerase III subunit RPC4	P05423	1303	[positive regulation of innate immune response, positive regulation of interferon-beta production, response to virus, transcription, transcription from RNA polymerase III promoter]	[DNA-directed RNA polymerase III complex, nucleus]	[DNA binding, DNA-directed RNA polymerase activity]
POR	NADPH--cytochrome P450 reductase	P16435	725	[cellular metabolic process, oxidation reduction, positive regulation of monooxygenase activity]	[endoplasmic reticulum, endoplasmic reticulum membrane, membrane]	[FMN binding, NADPH-hemoprotein reductase activity, iron ion binding, oxidoreductase activity]
POU2F1	POU domain, class 2, transcription factor 1	P14859	37658	[lens induction in camera-type eye, negative regulation of transcription, negative regulation of transcription, DNA-dependent, olfactory placode formation, positive regulation of transcription from RNA polymerase II promoter]	[nucleus, transcription factor complex]	[protein binding, sequence-specific DNA binding, transcription activator activity, transcription factor activity, transcription regulator activity, transcription repressor activity]
PPAP2A
PPARA	Peroxisome proliferator-activated receptor alpha	Q07869	21047	[epidermis development, fatty acid metabolic process, fatty acid transport, lipid metabolic process, lipoprotein metabolic process, negative regulation of appetite, negative regulation of blood pressure, negative regulation of cholesterol storage, negative regulation of gene-specific transcription from RNA polymerase II promoter, negative regulation of macrophage derived foam cell differentiation…	[nucleus]	[DNA binding, drug binding, ligand-dependent nuclear receptor activity, ligand-regulated transcription factor activity, lipid binding, metal ion binding, protein binding, protein domain specific binding, sequence-specific DNA binding, steroid hormone receptor activity, transcription activator activity, transcription factor activity, zinc ion binding]
PPARD
PPCDC	Phosphopantothenoylcysteine decarboxylase	Q96CD2	11049	[coenzyme A biosynthetic process]		[lyase activity, phosphopantothenoylcysteine decarboxylase activity]
PPID	Peptidyl-prolyl cis-trans isomerase D	Q08752	31283	[protein folding]	[cytoplasm]	[cyclosporin A binding, heat shock protein binding, isomerase activity, peptidyl-prolyl cis-trans isomerase activity, protein binding]
PPIL2	Peptidyl-prolyl cis-trans isomerase-like 2	Q13356	8643	[protein folding, protein polyubiquitination]	[Golgi lumen, nucleus, ubiquitin ligase complex]	[isomerase activity, peptidyl-prolyl cis-trans isomerase activity, ubiquitin-protein ligase activity]
PPP1CA	Serine/threonine-protein phosphatase PP1-alpha catalytic subunit	P62136	105262	[carbohydrate metabolic process, cell cycle, cell division, glycogen metabolic process, protein amino acid dephosphorylation]	[MLL5-L complex, cytoplasm, cytosol, nucleolus, nucleoplasm, nucleus]	[hydrolase activity, metal ion binding, protein binding, protein phosphatase type 1 regulator activity, protein serine/threonine phosphatase activity]
PPP1R12B	Protein phosphatase 1 regulatory subunit 12B	O60237	23754	[regulation of muscle contraction, signal transduction]	[cytoplasm]	[enzyme activator activity]
PPP1R15A	Protein phosphatase 1 regulatory subunit 15A	O75807	8639	[apoptosis, cell cycle arrest, endoplasmic reticulum unfolded protein response, regulation of translation, response to DNA damage stimulus, response to stress]	[endoplasmic reticulum]	[protein binding]
PPP1R7	Protein phosphatase 1 regulatory subunit 7	Q15435	2032	[biological_process]	[cytoplasm, nucleus]	[enzyme regulator activity, protein binding, protein phosphatase type 1 regulator activity]
PPP2CA	Serine/threonine-protein phosphatase 2A catalytic subunit alpha isoform	P67775	37660	[RNA splicing, ceramide metabolic process, inactivation of MAPK activity, induction of apoptosis, meiosis, mesoderm development, negative regulation of cell growth, negative regulation of tyrosine phosphorylation of Stat3 protein, protein amino acid dephosphorylation, regulation of DNA replication, regulation of Wnt receptor signaling pathway, regulation of cell adhesion, regulation of cell diffe…	[chromosome, centromeric region, cytoplasm, cytosol, membrane, microtubule cytoskeleton, mitochondrion, nucleus, plasma membrane, protein phosphatase type 2A complex, soluble fraction, spindle pole]	[hydrolase activity, metal ion binding, phosphoprotein phosphatase activity, protein C-terminus binding, protein binding]
PPP2R1A	Serine/threonine-protein phosphatase 2A 65 kDa regulatory subunit A alpha isoform	P30153	68559	[RNA splicing, ceramide metabolic process, chromosome segregation, inactivation of MAPK activity, induction of apoptosis, negative regulation of cell growth, negative regulation of tyrosine phosphorylation of Stat3 protein, protein amino acid dephosphorylation, protein complex assembly, regulation of DNA replication, regulation of Wnt receptor signaling pathway, regulation of cell adhesion, regul…	[chromosome, centromeric region, cytosol, membrane, microtubule cytoskeleton, mitochondrion, nucleus, protein phosphatase type 2A complex, soluble fraction]	[antigen binding, protein binding, protein heterodimerization activity, protein phosphatase type 2A regulator activity]
PPP2R1B	Serine/threonine-protein phosphatase 2A 65 kDa regulatory subunit A beta isoform	P30154	70244			[protein binding]
PPP2R2A	Serine/threonine-protein phosphatase 2A 55 kDa regulatory subunit B alpha isoform	P63151	2035	[protein amino acid dephosphorylation, signal transduction]	[protein phosphatase type 2A complex]	[protein binding, protein phosphatase type 2A regulator activity, protein serine/threonine phosphatase activity]
PPP2R2B	Serine/threonine-protein phosphatase 2A 55 kDa regulatory subunit B beta isoform	Q00005	55833	[apoptosis, cell death, signal transduction]	[cytoplasm, cytoskeleton, membrane, mitochondrial outer membrane, mitochondrion, protein phosphatase type 2A complex]	[protein phosphatase type 2A regulator activity]
PPP2R3A	Serine/threonine-protein phosphatase 2A regulatory subunit B'' subunit alpha	Q06190	20595	[protein amino acid dephosphorylation]	[protein phosphatase type 2A complex]	[calcium ion binding, protein binding, protein phosphatase type 2A regulator activity]
PPP2R5C	Serine/threonine-protein phosphatase 2A 56 kDa regulatory subunit gamma isoform	Q13362	86888	[negative regulation of cell proliferation, proteasomal ubiquitin-dependent protein catabolic process, signal transduction]	[chromosome, centromeric region, nucleus, protein phosphatase type 2A complex]	[protein binding, protein phosphatase type 2A regulator activity]
PPP3CA	Serine/threonine-protein phosphatase 2B catalytic subunit alpha isoform	Q08209	55497	[G1/S transition of mitotic cell cycle, calcium ion transport, protein amino acid dephosphorylation, protein import into nucleus, regulation of excitatory postsynaptic membrane potential, regulation of synaptic transmission, response to amphetamine, response to stress, skeletal muscle fiber development]	[Z disc, calcineurin complex, cytoplasm, cytosol, insoluble fraction, membrane, microsome, mitochondrion, nucleus, soluble fraction]	[calcium ion binding, calcium-dependent protein serine/threonine phosphatase activity, calmodulin binding, hydrolase activity, protein binding, protein heterodimerization activity, protein serine/threonine phosphatase activity]
PPP3CB			56429
PPP3R1
PPP4C	Serine/threonine-protein phosphatase 4 catalytic subunit	P60510	2038	[microtubule cytoskeleton organization]	[centrosome, cytoplasm, cytoskeleton, nucleus]	[NF-kappaB-inducing kinase activity, hydrolase activity, metal ion binding, protein binding, protein serine/threonine phosphatase activity]
PPP5C	Serine/threonine-protein phosphatase 5	P53041	4550	[mitosis, positive regulation of I-kappaB kinase/NF-kappaB cascade, protein amino acid dephosphorylation, protein heterooligomerization, response to morphine, transcription]	[cytoplasm, cytosol, neuron projection, neuronal cell body, nucleus]	[hydrolase activity, metal ion binding, protein binding, protein domain specific binding, protein serine/threonine phosphatase activity, signal transducer activity]
PPP6C	Serine/threonine-protein phosphatase 6 catalytic subunit	O00743	68273	[G1/S transition of mitotic cell cycle, cell cycle, protein amino acid dephosphorylation]	[cytoplasm, cytosol]	[hydrolase activity, metal ion binding, protein binding, protein serine/threonine phosphatase activity]
PRKAA1	5'-AMP-activated protein kinase catalytic subunit alpha-1	Q13131	49590	[activation of MAPK activity, fatty acid biosynthetic process, negative regulation of glucosylceramide biosynthetic process, positive regulation of anti-apoptosis, positive regulation of cholesterol biosynthetic process, protein amino acid phosphorylation, regulation of fatty acid oxidation, response to hypoxia, signal transduction]	[cytosol, intracellular]	[ATP binding, cAMP-dependent protein kinase activity, metal ion binding, nucleotide binding, protein binding, protein kinase activity, protein serine/threonine kinase activity, transferase activity]
PRKAA2	5'-AMP-activated protein kinase catalytic subunit alpha-2	P54646	4551	[cellular response to organic nitrogen, cholesterol biosynthetic process, fatty acid biosynthetic process, protein amino acid phosphorylation, protein heterooligomerization, regulation of fatty acid oxidation, regulation of lipid metabolic process, response to activity, response to caffeine, response to stress, signal transduction]	[AMP-activated protein kinase complex, cytosol, nucleoplasm, nucleus]	[AMP-activated protein kinase activity, ATP binding, metal ion binding, nucleotide binding, protein binding, protein binding, bridging, protein kinase activity, transferase activity]
PRKAB1	5'-AMP-activated protein kinase subunit beta-1	Q9Y478	38160	[fatty acid biosynthetic process, protein heterooligomerization, regulation of catalytic activity, regulation of fatty acid oxidation, signal transduction]	[AMP-activated protein kinase complex, cytosol, nucleus]	[protein binding, protein kinase binding]
PRKAB2	5'-AMP-activated protein kinase subunit beta-2	O43741	38046	[fatty acid biosynthetic process, regulation of fatty acid oxidation, signal transduction]	[AMP-activated protein kinase complex, cAMP-dependent protein kinase complex, cytosol, nucleoplasm]	[protein binding, protein kinase binding]
PRKACA	Protein kinase C alpha type	P17252	121574	[activation of protein kinase A activity, aging, cellular calcium ion homeostasis, central nervous system neuron axonogenesis, chondrocyte differentiation, histone H3-T6 phosphorylation, hormone-mediated signaling pathway, inactivation of MAPK activity, induction of apoptosis by extracellular signals, induction of apoptosis by intracellular signals, induction of positive chemotaxis, intracellular…	[Golgi apparatus, cAMP-dependent protein kinase complex, cytoplasm, cytosol, membrane fraction, membrane raft, mitochondrion, neuromuscular junction, nucleus, perinuclear region of cytoplasm, plasma membrane, protein complex, soluble fraction, synaptosome]	[ATP binding, cAMP-dependent protein kinase activity, cAMP-dependent protein kinase inhibitor activity, calcium-dependent protein kinase C activity, histone kinase activity (H3-T6 specific), metal ion binding, nucleotide binding, protein binding, protein complex binding, protein kinase C activity, protein kinase binding, protein serine/threonine kinase activity, transferase activity, zinc ion bin…
PRKACB	cAMP-dependent protein kinase catalytic subunit beta	P22694	121718	[G-protein signaling, coupled to cAMP nucleotide second messenger, activation of protein kinase A activity, hormone-mediated signaling pathway, intracellular protein kinase cascade, protein amino acid phosphorylation, signal transduction]	[cAMP-dependent protein kinase complex, cytoplasm, cytosol, nucleus]	[ATP binding, cAMP-dependent protein kinase activity, magnesium ion binding, nucleotide binding, protein serine/threonine kinase activity, transferase activity]
PRKCA			55679
PRKCD	Protein kinase C delta type	Q05655	55963	[B cell proliferation, immunoglobulin mediated immune response, interleukin-10 production, interleukin-12 production, intracellular signaling pathway, negative regulation of insulin receptor signaling pathway, negative regulation of peptidyl-tyrosine phosphorylation, negative regulation of protein binding, protein amino acid phosphorylation, protein stabilization, regulation of receptor activity,…	[cytoplasm, cytosol, nucleus, plasma membrane]	[ATP binding, calcium-independent protein kinase C activity, enzyme activator activity, enzyme binding, insulin receptor substrate binding, metal ion binding, nucleotide binding, protein C-terminus binding, protein binding, transferase activity]
PRKCE	Protein kinase C epsilon type	Q02156	48343	[induction of apoptosis, intracellular signaling pathway, protein amino acid phosphorylation, regulation of peptidyl-tyrosine phosphorylation, signal transduction]	[cytoplasm, nucleus, plasma membrane]	[ATP binding, calcium-independent protein kinase C activity, enzyme binding, metal ion binding, nucleotide binding, protein binding, protein kinase C activity, signal transducer activity, transferase activity]
PRKCI	Protein kinase C iota type	P41743	37667	[Golgi vesicle budding, actin filament organization, anti-apoptosis, cell-cell junction organization, cellular membrane organization, cellular response to insulin stimulus, cytoskeleton organization, establishment of apical/basal cell polarity, establishment or maintenance of epithelial cell apical/basal polarity, eye photoreceptor cell development, intracellular signaling pathway, positive regul…	[apical plasma membrane, cytoplasm, cytosol, endosome, membrane, membrane fraction, nucleus, polarisome, soluble fraction, tight junction]	[ATP binding, metal ion binding, nucleotide binding, phospholipid binding, protein binding, protein kinase C activity, protein serine/threonine kinase activity, transferase activity, zinc ion binding]
PRKDC	DNA-dependent protein kinase catalytic subunit	P78527	5037	[B cell lineage commitment, DNA recombination, T cell differentiation in the thymus, T cell lineage commitment, T cell receptor V(D)J recombination, brain development, cellular response to insulin stimulus, double-strand break repair via nonhomologous end joining, germ cell programmed cell death, heart development, immunoglobulin V(D)J recombination, lymphocyte differentiation, peptidyl-serine ph…	[DNA-dependent protein kinase-DNA ligase 4 complex, nonhomologous end joining complex, nucleoplasm, nucleus, transcription factor complex]	[ATP binding, DNA binding, DNA-dependent protein kinase activity, nucleotide binding, protein binding, protein kinase activity, protein serine/threonine kinase activity, transcription factor binding, transferase activity]
PRKX	Serine/threonine-protein kinase PRKX	P51817	55868	[protein amino acid phosphorylation]		[ATP binding, cAMP-dependent protein kinase activity, nucleotide binding, protein serine/threonine kinase activity, transferase activity]
PRLR
PRMT1	Protein arginine N-methyltransferase 1	Q99873	21477	[cell surface receptor linked signaling pathway, in utero embryonic development, protein amino acid methylation]	[cytoplasm, nucleus]	[N-methyltransferase activity, methyltransferase activity, protein binding, protein methyltransferase activity, transferase activity]
PRMT5
PRNP	Major prion protein	P04156	7904	[anti-apoptosis, cell cycle, cell cycle arrest, cellular copper ion homeostasis, metabolic process, protein homooligomerization, response to cadmium ion, response to copper ion, response to oxidative stress]	[Golgi apparatus, anchored to membrane, cytoplasm, endoplasmic reticulum, extrinsic to membrane, membrane raft, nucleus, plasma membrane]	[copper ion binding, identical protein binding, microtubule binding, protein binding, tubulin binding]
PRPF4	U4/U6 small nuclear ribonucleoprotein Prp4	O43172	3446	[RNA processing, RNA splicing, RNA splicing, via transesterification reactions, nuclear mRNA splicing, via spliceosome]	[Cajal body, U4/U6 snRNP, nuclear speck, nucleolus, nucleus, spliceosomal complex]	[protein binding]
PRPS1	Ribose-phosphate pyrophosphokinase 1	P60891	68275	[cellular biosynthetic process, hypoxanthine biosynthetic process, nervous system development, nucleoside metabolic process, purine base metabolic process, purine nucleotide biosynthetic process, pyrimidine nucleotide biosynthetic process, ribonucleoside monophosphate biosynthetic process, urate biosynthetic process]	[cytosol]	[ATP binding, kinase activity, magnesium ion binding, nucleotide binding, protein homodimerization activity, ribose phosphate diphosphokinase activity, transferase activity]
PSAT1	Phosphoserine aminotransferase	Q9Y617	6973	[L-serine biosynthetic process, cellular amino acid biosynthetic process, metabolic process, pyridoxine biosynthetic process]		[O-phospho-L-serine:2-oxoglutarate aminotransferase activity, pyridoxal phosphate binding, transferase activity]
PSMA3	Proteasome subunit alpha type-3	P25788	2082	[anaphase-promoting complex-dependent proteasomal ubiquitin-dependent protein catabolic process, interspecies interaction between organisms, negative regulation of ubiquitin-protein ligase activity involved in mitotic cell cycle, positive regulation of ubiquitin-protein ligase activity involved in mitotic cell cycle, proteolysis involved in cellular protein catabolic process, ubiquitin-dependent …	[cytoplasm, microtubule cytoskeleton, nucleus, proteasome complex, proteasome core complex, proteasome core complex, alpha-subunit complex]	[peptidase activity, protein binding, threonine-type endopeptidase activity]
PSMB2	Proteasome subunit beta type-2	P49721	2088	[anaphase-promoting complex-dependent proteasomal ubiquitin-dependent protein catabolic process, interspecies interaction between organisms, negative regulation of ubiquitin-protein ligase activity involved in mitotic cell cycle, positive regulation of ubiquitin-protein ligase activity involved in mitotic cell cycle, proteolysis involved in cellular protein catabolic process]	[cytoplasm, nucleus, proteasome complex, proteasome core complex]	[peptidase activity, threonine-type endopeptidase activity]
PSMB5	Proteasome subunit beta type-5	P28074	55690	[anaphase-promoting complex-dependent proteasomal ubiquitin-dependent protein catabolic process, interspecies interaction between organisms, negative regulation of ubiquitin-protein ligase activity involved in mitotic cell cycle, positive regulation of ubiquitin-protein ligase activity involved in mitotic cell cycle, proteolysis involved in cellular protein catabolic process]	[cytoplasm, nucleus, proteasome complex, proteasome core complex]	[peptidase activity, protein binding, threonine-type endopeptidase activity]
PSMC2	26S protease regulatory subunit 7	P35998	2096	[anaphase-promoting complex-dependent proteasomal ubiquitin-dependent protein catabolic process, interspecies interaction between organisms, negative regulation of ubiquitin-protein ligase activity involved in mitotic cell cycle, positive regulation of ubiquitin-protein ligase activity involved in mitotic cell cycle, protein catabolic process, ubiquitin-dependent protein catabolic process]	[cytoplasm, nucleus, proteasome complex]	[ATP binding, ATPase activity, hydrolase activity, nucleotide binding, protein binding]
PSMC4	26S protease regulatory subunit 6B	P43686	4744	[anaphase-promoting complex-dependent proteasomal ubiquitin-dependent protein catabolic process, blastocyst development, negative regulation of ubiquitin-protein ligase activity involved in mitotic cell cycle, positive regulation of ubiquitin-protein ligase activity involved in mitotic cell cycle, protein catabolic process, proteolysis]	[cytoplasm, mitochondrion, nucleus, proteasome complex]	[ATP binding, ATPase activity, hydrolase activity, nucleotide binding, protein binding]
PSMD1	26S proteasome non-ATPase regulatory subunit 1	Q99460	2100	[anaphase-promoting complex-dependent proteasomal ubiquitin-dependent protein catabolic process, negative regulation of ubiquitin-protein ligase activity involved in mitotic cell cycle, positive regulation of ubiquitin-protein ligase activity involved in mitotic cell cycle, regulation of protein catabolic process]	[proteasome complex, proteasome regulatory particle]	[enzyme regulator activity, protein binding]
PSMD2	26S proteasome non-ATPase regulatory subunit 2;Non-ATPase base subunit of the 19S regulatory particle of the 26S proteasome	Q13200;S000001069	2101	[cellular protein complex assembly, proteolysis, regulation of protein catabolic process, ubiquitin-dependent protein catabolic process, anaphase-promoting complex-dependent proteasomal ubiquitin-dependent protein catabolic process, negative regulation of ubiquitin-protein ligase activity involved in mitotic cell cycle, positive regulation of ubiquitin-protein ligase activity involved in mitotic …	[cytoplasm, endoplasmic reticulum, nucleus, proteasome complex, proteasome regulatory particle, base subcomplex, proteasome storage granule, proteasome regulatory particle]	[binding, endopeptidase activity, enzyme regulator activity, protein binding, bridging, protein binding]
PSMD4	26S proteasome non-ATPase regulatory subunit 4	P55036	55691	[anaphase-promoting complex-dependent proteasomal ubiquitin-dependent protein catabolic process, negative regulation of ubiquitin-protein ligase activity involved in mitotic cell cycle, positive regulation of ubiquitin-protein ligase activity involved in mitotic cell cycle]	[proteasome complex]	[protein binding]
PSTPIP1	Proline-serine-threonine phosphatase-interacting protein 1	O43586	37867	[cell adhesion, signal transduction]	[actomyosin contractile ring, cytoplasm, cytoskeleton, lamellipodium, perinuclear region of cytoplasm, stress fiber]	[actin binding, catalytic activity, protein binding, protein phosphatase binding]
PTGES3	Prostaglandin E synthase 3	Q15185	81751	[cell proliferation, chaperone cofactor-dependent protein refolding, fatty acid biosynthetic process, glucocorticoid receptor signaling pathway, glycogen biosynthetic process, lung saccule development, prostaglandin biosynthetic process, signal transduction, skin development, telomere maintenance]	[chromosome, telomeric region, cytoplasm, cytosol, telomerase holoenzyme complex]	[isomerase activity, prostaglandin-E synthase activity, protein binding, telomerase activity, unfolded protein binding]
PTMA	Prothymosin alpha	P06454	37689	[transcription]	[nucleus]
PTP4A3	Protein tyrosine phosphatase type IVA 3	O75365	22500	[protein amino acid dephosphorylation]	[early endosome, plasma membrane]	[hydrolase activity, identical protein binding, prenylated protein tyrosine phosphatase activity, protein binding, protein tyrosine/serine/threonine phosphatase activity]
PTPLAD1	Protein tyrosine phosphatase-like protein PTPLAD1	Q9P035	9494	[I-kappaB kinase/NF-kappaB cascade, Rac protein signal transduction, Rho protein signal transduction, activation of JUN kinase activity, small GTPase mediated signal transduction]	[cellular_component, integral to membrane, membrane]	[GTPase activator activity, protein binding]
PTPN2	Tyrosine-protein phosphatase non-receptor type 2	P17706	7497	[insulin receptor signaling pathway, protein amino acid dephosphorylation]	[cytoplasm]	[hydrolase activity, non-membrane spanning protein tyrosine phosphatase activity, protein binding, protein tyrosine phosphatase activity]
PWP2	Periodic tryptophan protein 2 homolog	Q15269	3702	[proteolysis, signal transduction]	[nucleolus, nucleus]	[serine-type endopeptidase activity, signal transducer activity]
PXR
PYGM	Glycogen phosphorylase, muscle form	P11217	2145	[carbohydrate metabolic process, cellular calcium ion homeostasis, glycogen catabolic process, glycogen metabolic process, response to cAMP, response to hypoxia]	[cytoplasm, cytosol, sarcoplasmic reticulum, soluble fraction]	[AMP binding, drug binding, glycogen phosphorylase activity, nucleotide binding, protein binding, pyridoxal phosphate binding, sugar binding, transferase activity, transferring glycosyl groups]
QARS	Glutaminyl-tRNA synthetase	P47897	3704	[glutaminyl-tRNA aminoacylation]	[cytoplasm, cytosol, mitochondrial matrix]	[ATP binding, glutamine-tRNA ligase activity, ligase activity, nucleotide binding, protein binding]
RAB11A	Ras-related protein Rab-11A	P62491	37903	[cell cycle, cytokinesis, plasma membrane to endosome transport, regulation of long-term neuronal synaptic plasticity, regulation of protein transport, small GTPase mediated signal transduction]	[cleavage furrow, mitochondrion, plasma membrane, recycling endosome membrane, trans-Golgi network, transport vesicle]	[GTP binding, GTPase activity, nucleotide binding, protein binding, syntaxin binding]
RAB5A	Ras-related protein Rab-5A	P20339	68142	[endocytosis, protein transport, regulation of long-term neuronal synaptic plasticity, small GTPase mediated signal transduction]	[axon, cytoplasm, dendrite, early endosome, early endosome membrane, endocytic vesicle, melanosome, membrane raft, neuronal cell body, perinuclear region of cytoplasm, plasma membrane, protein complex, ruffle, synaptic vesicle, zymogen granule membrane]	[GDP binding, GDP-dissociation inhibitor binding, GTP binding, GTPase activity, guanyl nucleotide binding, nucleotide binding, protein binding]
RAB6B	Ras-related protein Rab-6B	Q9NRW1	39749	[protein transport, retrograde vesicle-mediated transport, Golgi to ER, small GTPase mediated signal transduction, vesicle-mediated transport]	[Golgi apparatus, Golgi membrane, cytoplasmic membrane-bounded vesicle, membrane]	[GTP binding, GTPase activity, nucleotide binding, protein binding]
RAB7A	Ras-related protein Rab-7a	P51149	3408	[endocytosis, protein transport, small GTPase mediated signal transduction]	[Golgi apparatus, cytoplasm, cytoplasmic vesicle, intracellular membrane-bounded organelle, late endosome, lysosome, melanosome, phagocytic vesicle]	[GTP binding, GTPase activity, nucleotide binding, protein binding]
RAC1	Ras-related C3 botulinum toxin substrate 1	P63000	69035	[actin filament polymerization, anatomical structure morphogenesis, apoptosis, cell adhesion, cellular component movement, induction of apoptosis by extracellular signals, inflammatory response, intracellular signaling pathway, lamellipodium assembly, localization within membrane, negative regulation of receptor-mediated endocytosis, positive regulation of Rho protein signal transduction, positiv…	[cytosol, intracellular, melanosome, plasma membrane]	[GTP binding, GTP-dependent protein binding, GTPase activity, enzyme binding, nucleotide binding, protein binding, thioesterase binding]
RAD1	Cell cycle checkpoint protein RAD1	O60671	37695	[DNA damage checkpoint, DNA repair, DNA replication, cell cycle checkpoint, meiotic prophase I, response to DNA damage stimulus]	[nucleus]	[3'-5' exonuclease activity, damaged DNA binding, exodeoxyribonuclease III activity, hydrolase activity, protein binding]
RAD17	Checkpoint protein, involved in the activation of the DNA damage and meiotic pachytene checkpoints	S000000975	38969	[DNA damage checkpoint, DNA repair, DNA replication, cell cycle, meiotic cell cycle, nucleotide-excision repair, reciprocal meiotic recombination, regulation of DNA metabolic process, response to DNA damage stimulus]	[Rad17 RFC-like complex, nucleus]	[ATP binding, DNA clamp loader activity, nucleotide binding]
RAD23A	UV excision repair protein RAD23 homolog A	P54725	48322	[interspecies interaction between organisms, nucleotide-excision repair, proteasomal ubiquitin-dependent protein catabolic process]	[nucleus]	[damaged DNA binding, protein binding, single-stranded DNA binding]
RAD23B	UV excision repair protein RAD23 homolog B	P54727	37704	[nucleotide-excision repair, nucleotide-excision repair, DNA damage removal, proteasomal ubiquitin-dependent protein catabolic process, spermatogenesis]	[cytoplasm, nucleoplasm, nucleus, proteasome complex]	[damaged DNA binding, protein binding, single-stranded DNA binding]
RAD50	DNA repair protein RAD50	Q92878	38092	[DNA duplex unwinding, DNA recombination, DNA repair, cell cycle, double-strand break repair, meiosis, positive regulation of kinase activity, positive regulation of protein amino acid autophosphorylation, reciprocal meiotic recombination, regulation of mitotic recombination, telomere maintenance, telomere maintenance via telomerase]	[Mre11 complex, chromosome, nuclear chromosome, telomeric region, pronucleus]	[3'-5' exonuclease activity, ATP binding, ATP-dependent DNA helicase activity, DNA binding, hydrolase activity, metal ion binding, nuclease activity, nucleotide binding, protein binding, protein binding, bridging, single-stranded DNA specific endodeoxyribonuclease activity, zinc ion binding]
RAD51	DNA repair protein RAD51 homolog 1	Q06609	2155	[DNA recombination, DNA repair, DNA unwinding involved in replication, double-strand break repair via homologous recombination, meiosis, mitotic recombination, positive regulation of DNA ligation, protein homooligomerization, reciprocal meiotic recombination]	[PML body, condensed chromosome, condensed nuclear chromosome, nucleoplasm, nucleus]	[ATP binding, damaged DNA binding, double-stranded DNA binding, identical protein binding, nucleoside-triphosphatase activity, nucleotide binding, protein C-terminus binding, protein binding, single-stranded DNA binding, single-stranded DNA-dependent ATPase activity]
RAD54L	Transcriptional regulator ATRX	P46100	48227	[DNA methylation, DNA recombination, DNA repair, chromosome organization, double-strand break repair via homologous recombination, forebrain development, meiosis, regulation of transcription, DNA-dependent, response to drug, response to ionizing radiation]	[nuclear chromosome, nuclear heterochromatin, nucleus]	[ATP binding, DNA binding, DNA helicase activity, chromatin binding, chromo shadow domain binding, helicase activity, hydrolase activity, metal ion binding, nucleotide binding, protein binding, zinc ion binding]
RAD9A	Cell cycle checkpoint control protein RAD9A	Q99638	32118	[DNA damage checkpoint, DNA repair, DNA replication, DNA replication checkpoint, cell cycle checkpoint, positive regulation of apoptosis, response to DNA damage stimulus]	[cytoplasm, nucleolus, nucleus]	[3'-5' exonuclease activity, SH3 domain binding, enzyme binding, exodeoxyribonuclease III activity, histone deacetylase binding, hydrolase activity, protein binding, protein kinase binding]
RAE1	mRNA export factor	P78406	2676	[mRNA export from nucleus]	[cytoplasm, cytoskeleton, nuclear envelope, nuclear outer membrane, nuclear pore, nucleus]	[RNA binding, microtubule binding]
RAF1	RAF proto-oncogene serine/threonine-protein kinase	P04049	48145	[Ras protein signal transduction, apoptosis, cell proliferation, negative regulation of cell proliferation, protein amino acid phosphorylation, signal transduction, small GTPase mediated signal transduction]	[cytosol, mitochondrial outer membrane, plasma membrane]	[ATP binding, kinase activity, metal ion binding, nucleotide binding, protein binding, protein kinase activity, protein serine/threonine kinase activity, receptor signaling protein activity, transferase activity]
RAGE
RALA	Ras-related protein Ral-A	P11233	3942	[Ras protein signal transduction, actin cytoskeleton reorganization, cell cycle, chemotaxis, cytokinesis, interspecies interaction between organisms, membrane raft localization, positive regulation of filopodium assembly, regulation of exocytosis, signal transduction]	[cell surface, cleavage furrow, endocytic vesicle, intracellular, plasma membrane]	[Edg-2 lysophosphatidic acid receptor binding, GTP binding, GTPase activity, nucleotide binding, protein binding]
RALBP1	RalA-binding protein 1	Q15311	4940	[chemotaxis, positive regulation of Cdc42 GTPase activity, regulation of GTPase activity, signal transduction, small GTPase mediated signal transduction, transport]	[intracellular, membrane]	[ATPase activity, ATPase activity, coupled to movement of substances, GTPase activator activity, Rac GTPase activator activity, Rac GTPase binding, Ral GTPase binding, protein binding]
RALGPS1	Ras-specific guanine nucleotide-releasing factor RalGPS1	Q5JS13	65163	[intracellular signaling pathway, small GTPase mediated signal transduction]	[cellular_component, cytoplasm, intracellular, plasma membrane]	[guanyl-nucleotide exchange factor activity]
RAP1A	Ras-related protein Rap-1A	P62834	2162	[signal transduction, small GTPase mediated signal transduction]	[cytosol, guanyl-nucleotide exchange factor complex, intracellular, plasma membrane]	[GTP binding, GTPase activity, Ras GTPase binding, nucleotide binding, protein binding]
RARA	Retinoic acid receptor alpha	P10276	20262	[apoptotic cell clearance, cellular response to estrogen stimulus, cellular response to retinoic acid, estrogen receptor signaling pathway, negative regulation of gene-specific transcription, negative regulation of granulocyte differentiation, negative regulation of interferon-gamma production, negative regulation of tumor necrosis factor production, positive regulation of T-helper 2 cell differe…	[cell surface, cytoplasm, nucleus]	[chromatin DNA binding, metal ion binding, promoter binding, protein binding, protein domain specific binding, protein heterodimerization activity, receptor binding, retinoic acid binding, retinoic acid receptor activity, steroid hormone receptor activity, transcription activator activity, transcription coactivator activity, transcription corepressor activity, transcription factor activity, zinc …
RARG	Retinoic acid receptor gamma	P13631	20263	[Harderian gland development, Wnt receptor signaling pathway through beta-catenin, anterior/posterior pattern formation, bone morphogenesis, embryonic eye morphogenesis, embryonic hindlimb morphogenesis, epithelium development, negative regulation of cell proliferation, negative regulation of transcription from RNA polymerase II promoter, positive regulation of apoptosis, positive regulation of p…	[integral to membrane, nucleus, transcription factor complex]	[DNA binding, metal ion binding, protein binding, retinoic acid receptor activity, retinoid X receptor binding, sequence-specific DNA binding, steroid hormone receptor activity, transcription factor activity, zinc ion binding]
RASA1	Ras GTPase-activating protein 1	P20936	2168	[cytokinesis, embryonic development, intracellular signaling pathway, negative regulation of cell adhesion, negative regulation of cell-matrix adhesion, negative regulation of neuron apoptosis, positive regulation of anti-apoptosis, regulation of RNA metabolic process, regulation of actin filament polymerization, regulation of cell shape, regulation of small GTPase mediated signal transduction, s…	[cytoplasm, intracellular, plasma membrane, ruffle]	[GTPase binding, Ras GTPase activator activity, glycoprotein binding, potassium channel inhibitor activity, protein binding, receptor binding]
RASGRF1	Ras-specific guanine nucleotide-releasing factor 1	Q13972	74972	[activation of Rac GTPase activity, apoptosis, cell proliferation, induction of apoptosis by extracellular signals, long-term memory, neuron projection development, positive regulation of Ras GTPase activity, regulation of Rac protein signal transduction, regulation of Ras protein signal transduction, regulation of Rho protein signal transduction, regulation of neuronal synaptic plasticity, signa…	[cytosol, growth cone, intracellular, plasma membrane, synaptosome]	[Ras guanyl-nucleotide exchange factor activity, Rho guanyl-nucleotide exchange factor activity, glutamate receptor binding, guanyl-nucleotide exchange factor activity, protein binding]
RB1	Retinoblastoma-associated protein	P06400	272	[G1 phase, G1/S transition checkpoint, M phase, Ras protein signal transduction, androgen receptor signaling pathway, cell cycle arrest, cell cycle checkpoint, cell division, chromatin remodeling, enucleate erythrocyte differentiation, interspecies interaction between organisms, myoblast differentiation, negative regulation of S phase of mitotic cell cycle, negative regulation of cell cycle, nega…	[PML body, Rb-E2F complex, SWI/SNF complex, chromatin, nucleoplasm, nucleus, spindle]	[DNA binding, androgen receptor binding, kinase binding, phosphoprotein binding, protein binding, transcription coactivator activity, transcription factor activity, transcription factor binding, transcription repressor activity, ubiquitin protein ligase binding]
RBM19	Probable RNA-binding protein 19	Q9Y4C8	7158	[multicellular organismal development, positive regulation of embryonic development]	[cytoplasm, nucleolus, nucleoplasm, nucleus]	[RNA binding, nucleotide binding]
RBM39	RNA-binding protein 39	Q14498	33614	[RNA processing, RNA splicing, mRNA processing, regulation of transcription]	[centrosome, microtubule cytoskeleton, nuclear speck, nucleoplasm, nucleus]	[RNA binding, nucleotide binding, protein binding]
RBMX2	RNA-binding motif protein, X-linked 2	Q9Y388	21924			[RNA binding, nucleotide binding]
RBX1	RING-box protein 1	P62877	105492	[DNA repair, SCF-dependent proteasomal ubiquitin-dependent protein catabolic process, proteasomal ubiquitin-dependent protein catabolic process, protein neddylation, protein ubiquitination]	[Cul3-RING ubiquitin ligase complex, Cul4A-RING ubiquitin ligase complex, Cul4B-RING ubiquitin ligase complex, SCF ubiquitin ligase complex, VCB complex, cytoplasm, cytosol, nucleus]	[NEDD8 ligase activity, metal ion binding, protein binding, ubiquitin-protein ligase activity, zinc ion binding]
REL	Proto-oncogene c-Rel	Q04864	2182	[cytokine production, positive regulation of I-kappaB kinase/NF-kappaB cascade, positive regulation of interleukin-12 biosynthetic process, positive regulation of transcription, DNA-dependent]	[nucleus]	[protein binding, transcription factor activity]
RELB	Transcription factor RelB	Q01201	4747	[T-helper 1 cell differentiation, antigen processing and presentation, myeloid dendritic cell differentiation, positive regulation of gene expression, regulation of transcription, DNA-dependent]	[cytosol, nucleus]	[protein binding, transcription corepressor activity, transcription factor activity]
RET
RFC2	Replication factor C subunit 2	P35250	6885	[DNA replication, nucleotide-excision repair, DNA gap filling]	[DNA replication factor C complex, nucleoplasm, nucleus]	[ATP binding, DNA clamp loader activity, nucleoside-triphosphatase activity, nucleotide binding, protein binding]
RFC5	Replication factor C subunit 5	P40937	6730	[DNA repair, DNA replication, nucleotide-excision repair, DNA gap filling]	[DNA replication factor C complex, nucleoplasm, nucleus]	[ATP binding, DNA clamp loader activity, enzyme binding, nucleoside-triphosphatase activity, nucleotide binding, protein binding]
RFXANK	DNA-binding protein RFXANK	O14593	2760	[Ras protein signal transduction, positive regulation of transcription from RNA polymerase II promoter, regulation of transcription]	[cytoplasm, nucleus]	[DNA binding, histone deacetylase binding, protein binding, transcription cofactor activity, transcription factor activity]
RGS13	Regulator of G-protein signaling 13	O14921	14774	[negative regulation of G-protein coupled receptor protein signaling pathway, negative regulation of signal transduction, regulation of G-protein coupled receptor protein signaling pathway]	[cytoplasm, cytosol, nucleus, plasma membrane]	[GTPase activator activity, protein binding, signal transducer activity]
RGS2	Regulator of G-protein signaling 2	P41220	2192	[brown fat cell differentiation, cell cycle, negative regulation of signal transduction, regulation of G-protein coupled receptor protein signaling pathway, spermatogenesis]		[GTPase activator activity, calmodulin binding, protein binding, signal transducer activity]
RHOA	Transforming protein RhoA	P61586	1257	[Rho protein signal transduction, actin cytoskeleton organization, androgen receptor signaling pathway, cell adhesion, cell differentiation, cell morphogenesis, cell-matrix adhesion, interspecies interaction between organisms, negative regulation of axonogenesis, negative regulation of neuron apoptosis, negative regulation of steroid hormone receptor signaling pathway, positive regulation of I-ka…	[cytoplasm, cytoskeleton, intracellular, mitochondrion, nucleus, plasma membrane]	[GTP binding, GTPase activity, myosin binding, nucleotide binding, protein binding]
RICTOR	Rapamycin-insensitive companion of mTOR	Q6R327	34317	[actin cytoskeleton reorganization, embryonic development, positive regulation of TOR signaling pathway, regulation of actin cytoskeleton organization, regulation of protein kinase B signaling cascade]	[TORC2 complex, cytosol]	[protein binding]
RIPK1	Receptor-interacting serine/threonine-protein kinase 1	Q13546	2820	[I-kappaB kinase/NF-kappaB cascade, activation of JUN kinase activity, activation of pro-apoptotic gene products, apoptosis, induction of apoptosis, induction of necroptosis by extracellular signals, positive regulation of I-kappaB kinase/NF-kappaB cascade, positive regulation of NF-kappaB transcription factor activity, positive regulation of anti-apoptosis, positive regulation of necrotic cell d…	[cytoplasm, cytosol, death-inducing signaling complex, mitochondrion, receptor complex]	[ATP binding, death domain binding, death receptor binding, nucleotide binding, protein binding, protein kinase activity, protein serine/threonine kinase activity, transferase activity]
RIPK2	Receptor-interacting serine/threonine-protein kinase 2	O43353	37856	[T cell proliferation, T cell receptor signaling pathway, anti-apoptosis, apoptosis, defense response to Gram-positive bacterium, inflammatory response, lipopolysaccharide-mediated signaling pathway, nucleotide-binding oligomerization domain containing 1 signaling pathway, nucleotide-binding oligomerization domain containing 2 signaling pathway, positive regulation of ERK1 and ERK2 cascade, posit…	[cytoplasm, cytosol, intracellular]	[ATP binding, CARD domain binding, LIM domain binding, nucleotide binding, protein binding, protein serine/threonine kinase activity, signal transducer activity, transferase activity]
RIPK3	Receptor-interacting serine/threonine-protein kinase 3	Q9Y572	31410	[I-kappaB kinase/NF-kappaB cascade, apoptosis, induction of apoptosis by extracellular signals, protein amino acid phosphorylation, protein modification process, signal transduction]	[cytoplasm, intracellular]	[ATP binding, NF-kappaB-inducing kinase activity, nucleotide binding, protein binding, protein kinase activity, protein serine/threonine kinase activity, transcription coactivator activity, transferase activity]
RNF2	E3 ubiquitin-protein ligase RING2	Q99496	2199	[anterior/posterior axis specification, gastrulation with mouth forming second, histone ubiquitination, mitotic cell cycle, negative regulation of transcription from RNA polymerase II promoter, regulation of transcription]	[MLL1 complex, PcG protein complex, chromosome, nuclear body, nucleus, sex chromatin, ubiquitin ligase complex]	[RING-like zinc finger domain binding, chromatin binding, ligase activity, metal ion binding, protein binding, transcription repressor activity, ubiquitin-protein ligase activity, zinc ion binding]
RNF219	RING finger protein 219	Q5W0B1	11578			[metal ion binding, protein binding, zinc ion binding]
RNF7	RING-box protein 2	Q9UBF6	84476	[anti-apoptosis, induction of apoptosis by oxidative stress, protein neddylation, response to redox state]	[cytoplasm, nucleus]	[NEDD8 ligase activity, copper ion binding, metal ion binding, protein binding, zinc ion binding]
RPA1	Replication protein A 70 kDa DNA-binding subunit	P27694	2208	[DNA recombination, DNA repair, DNA replication, DNA-dependent DNA replication, chromosome organization, double-strand break repair via homologous recombination, hemopoiesis, homeostasis of number of cells within a tissue, in utero embryonic development, meiosis, nucleotide-excision repair, DNA damage removal, nucleotide-excision repair, DNA gap filling, positive regulation of cell proliferation]	[DNA replication factor A complex, PML body, actin cytoskeleton, condensed nuclear chromosome, cytoplasm, male germ cell nucleus, nucleoplasm, nucleus]	[DNA binding, chromatin binding, metal ion binding, protein binding, single-stranded DNA binding]
RPAP1	RNA polymerase II-associated protein 1	Q9BWH6	32269	[transcription]	[nucleus]	[DNA binding, DNA-directed RNA polymerase activity, nucleotidyltransferase activity, transferase activity]
RPAP2	Putative RNA polymerase II subunit B1 CTD phosphatase RPAP2	Q8IXW5	11733		[integral to membrane, membrane, nucleus]	[hydrolase activity, metal ion binding, phosphoprotein phosphatase activity]
RPAP3	RNA polymerase II-associated protein 3	Q9H6T3	11613			[binding]
RPL18	60S ribosomal protein L18	Q07020	756	[translation, translational elongation]	[cytoplasm, cytosol, cytosolic large ribosomal subunit, intracellular, ribosome]	[RNA binding, structural constituent of ribosome]
RPL18A	60S ribosomal protein L18a	Q02543	68104	[translation, translational elongation]	[cytosol, cytosolic large ribosomal subunit, intracellular, ribosome]	[RNA binding, protein binding, structural constituent of ribosome]
RPL22	60S ribosomal protein L22	P35268	37378	[alpha-beta T cell differentiation, translation, translational elongation]	[cytoplasm, cytosol, cytosolic large ribosomal subunit, intracellular, ribonucleoprotein complex, ribosome]	[RNA binding, heparin binding, structural constituent of ribosome]
RPL23	60S ribosomal protein L23	P62829	68103	[ribosomal protein import into nucleus, translational elongation]	[cytoplasm, cytosol, intracellular, nucleolus, ribosome]	[protein binding, structural constituent of ribosome]
RPL24	60S ribosomal protein L24	P83731	763	[G1/S transition checkpoint, exit from mitosis, optic nerve development, retina development in camera-type eye, retinal ganglion cell axon guidance, ribosomal large subunit assembly, translation, translational elongation]	[cytosol, cytosolic large ribosomal subunit, intracellular, ribosome]	[RNA binding, protein binding, structural constituent of ribosome]
RPL27A	60S ribosomal protein L27a	P46776	115477	[translation, translational elongation]	[cytosol, cytosolic large ribosomal subunit, intracellular, ribosome]	[RNA binding, structural constituent of ribosome]
RPL36AL	60S ribosomal protein L36a-like	Q969Q0	776	[translation]	[cytoplasm, intracellular, ribosome]	[structural constituent of ribosome]
RPL5	60S ribosomal protein L5;60S ribosomal protein L5;Protein component of the large (60S) ribosomal subunit with similarity to E. coli L18 and rat L5 ribosomal proteins	P46777	110649	[rRNA processing, ribosomal large subunit biogenesis, translation, translational elongation, regulation of translation, ribosomal large subunit assembly]	[cytoplasm, cytosol, cytosolic large ribosomal subunit, intracellular, nucleolus, nucleus, ribonucleoprotein complex, ribosome]	[5S rRNA binding, RNA binding, protein binding, structural constituent of ribosome, rRNA binding]
RPL7	60S ribosomal protein L7	P18124	121496	[rRNA processing, ribosomal large subunit biogenesis, translation, translational elongation]	[cytosol, cytosolic large ribosomal subunit, intracellular, ribonucleoprotein complex, ribosome]	[DNA binding, RNA binding, mRNA binding, protein homodimerization activity, structural constituent of ribosome, transcription regulator activity]
RPLP0	60S acidic ribosomal protein P0	P05388	6517	[interspecies interaction between organisms, ribosome biogenesis, translation, translational elongation]	[cytoplasm, cytosol, cytosolic large ribosomal subunit, intracellular, ribonucleoprotein complex, ribosome]	[RNA binding, protein binding, structural constituent of ribosome]
RPS11	40S ribosomal protein S11	P62280	88443	[translation, translational elongation]	[cytosol, cytosolic small ribosomal subunit, intracellular, ribosome]	[protein binding, rRNA binding, structural constituent of ribosome]
RPS13	40S ribosomal protein S13	P62277	38660	[negative regulation of RNA splicing, translation, translational elongation]	[cytosol, cytosolic small ribosomal subunit, intracellular, nucleolus, nucleus, ribosome]	[mRNA binding, protein binding, structural constituent of ribosome]
RPS15A	40S ribosomal protein S15a	P62244	37415	[positive regulation of cell cycle, positive regulation of cell proliferation, response to virus, translation, translational elongation]	[cytoplasm, cytosol, cytosolic small ribosomal subunit, intracellular, ribosome]	[RNA binding, protein binding, structural constituent of ribosome]
RPS18	40S ribosomal protein S18	P62269	88764	[translation, translational elongation]	[cytoplasm, cytosol, cytosolic small ribosomal subunit, intracellular, ribosome, small ribosomal subunit]	[molecular_function, rRNA binding, structural constituent of ribosome]
RPS2
RPS27A	Ubiquitin	P62988	105543	[ER-associated protein catabolic process, anaphase-promoting complex-dependent proteasomal ubiquitin-dependent protein catabolic process, anti-apoptosis, apoptosis, axon guidance, cell cycle, induction of apoptosis by extracellular signals, long-term strengthening of neuromuscular junction, negative regulation of ubiquitin-protein ligase activity involved in mitotic cell cycle, positive regulatio…	[cytoplasm, cytosol, cytosolic small ribosomal subunit, endosome membrane, intracellular, nucleoplasm, nucleus, ribosome, small ribosomal subunit]	[metal ion binding, protein binding, structural constituent of ribosome, transcription regulator activity, ubiquitin protein ligase binding]
RPS3A	40S ribosomal protein S3a;40S ribosomal protein S3a;Ribosomal protein 10 (rp10) of the small (40S) subunit	P61247	68112	[cell differentiation, induction of apoptosis, translation, translational elongation, translational initiation, maturation of SSU-rRNA from tricistronic rRNA transcript (SSU-rRNA, 5.8S rRNA, LSU-rRNA), regulation of translation]	[cytoplasm, cytosol, cytosolic small ribosomal subunit, intracellular, nucleolus, nucleus, ribonucleoprotein complex, ribosome, 90S preribosome]	[RNA binding, protein binding, structural constituent of ribosome]
RPS4X	40S ribosomal protein S4, X isoform	P62701	90857	[multicellular organismal development, positive regulation of cell proliferation, positive regulation of translation, translation, translational elongation]	[cytoplasm, cytosol, cytosolic small ribosomal subunit, intracellular, polysome, ribonucleoprotein complex, ribosome, small ribosomal subunit]	[rRNA binding, structural constituent of ribosome]
RPS5	40S ribosomal protein S5	P46782	783	[regulation of translational fidelity, translation, translational elongation, translational initiation]	[cytosol, cytosolic small ribosomal subunit, intracellular, ribonucleoprotein complex, ribosome]	[RNA binding, mRNA binding, structural constituent of ribosome]
RPS6	40S ribosomal protein S6	P62753	85949	[G1/S transition checkpoint, G1/S transition of mitotic cell cycle, T cell differentiation in the thymus, T cell proliferation involved in immune response, TOR signaling pathway, activation-induced cell death of T cells, erythrocyte development, gastrulation, glucose homeostasis, mitosis, negative regulation of apoptosis, oogenesis stage, placenta development, positive regulation of apoptosis, rR…	[cytoplasm, cytosol, cytosolic small ribosomal subunit, intracellular, nucleolus, nucleus, perinuclear region of cytoplasm, polysome, ribonucleoprotein complex, ribosome, small ribosomal subunit]	[protein binding, structural constituent of ribosome]
RPS6KA1
RPS6KB1	Ribosomal protein S6 kinase beta-1	P23443	81703	[G1/S transition of mitotic cell cycle, TOR signaling pathway, aging, cell cycle, cell migration, cellular response to hormone stimulus, germ cell development, long-term memory, negative regulation of apoptosis, phosphoinositide-mediated signaling, positive regulation of mitotic cell cycle, positive regulation of skeletal muscle tissue growth, positive regulation of smooth muscle cell migration, …	[cell junction, cell surface, cytoplasm, cytosol, membrane, mitochondrial outer membrane, mitochondrion, nucleus, perinuclear region of cytoplasm, soluble fraction, synapse, synaptosome]	[ATP binding, kinase activity, nucleotide binding, peptide binding, protein binding, protein kinase activity, ribosomal protein S6 kinase activity, transferase activity]
RPS7	40S ribosomal protein S7	P62081	107038	[rRNA processing, ribosomal small subunit biogenesis, translation, translational elongation]	[cytosol, cytosolic small ribosomal subunit, intracellular, nucleolus, ribonucleoprotein complex, ribosome]	[RNA binding, protein binding, structural constituent of ribosome]
RPS9	40S ribosomal protein S9	P46781	68145	[positive regulation of cell proliferation, translation, translational elongation]	[cytoplasm, cytosol, cytosolic small ribosomal subunit, intracellular, nucleolus, ribonucleoprotein complex, ribosome]	[protein binding, rRNA binding, structural constituent of ribosome, translation regulator activity]
RPSA	40S ribosomal protein SA	P08865	103854	[cell adhesion, translation, translational elongation]	[cytoplasm, cytosol, cytosolic small ribosomal subunit, intracellular, nucleus, plasma membrane, ribosome]	[receptor activity, ribosome binding, structural constituent of ribosome]
RPTOR	Regulatory-associated protein of mTOR	Q8N122	80210	[cellular response to nutrient levels, positive regulation of TOR signaling pathway, regulation of cell size]	[TORC1 complex, cytosol]	[protein binding, protein complex binding]
RRM1	Ribonucleoside-diphosphate reductase large subunit	P23921	806	[DNA replication, deoxyribonucleotide biosynthetic process, oxidation reduction, protein heterotetramerization, protein oligomerization]	[cytoplasm, ribonucleoside-diphosphate reductase complex]	[ATP binding, class I ribonucleotide reductase activity, oxidoreductase activity, protein binding, purine nucleotide binding, ribonucleoside-diphosphate reductase activity]
RSP3
RSP6
RUNX1T1	Protein CBFA2T1	Q06455	3801	[generation of precursor metabolites and energy, regulation of transcription, DNA-dependent]	[nucleus]	[metal ion binding, protein binding, transcription factor activity, zinc ion binding]
RUNX2	Runt-related transcription factor 2	Q13950	68389	[negative regulation of transcription, ossification, osteoblast differentiation, regulation of transcription, DNA-dependent]	[nucleolus, nucleus]	[ATP binding, RNA polymerase II transcription factor activity, protein binding, transcription activator activity, transcription factor activity]
RUVBL1	RuvB-like 1	Q9Y265	37839	[DNA recombination, cell cycle, cell division, chromatin modification, histone H2A acetylation, histone H4 acetylation, mitosis, regulation of growth, regulation of transcription, regulation of transcription from RNA polymerase II promoter, spermatogenesis]	[MLL1 complex, NuA4 histone acetyltransferase complex, cytoplasm, cytoskeleton, membrane, microtubule organizing center, nuclear matrix, nucleoplasm, nucleus]	[ATP binding, ATPase activity, DNA helicase activity, hydrolase activity, nucleotide binding, protein binding]
RUVBL2	RuvB-like 2	Q9Y230	4856	[DNA recombination, DNA repair, chromatin modification, histone H2A acetylation, histone H4 acetylation, protein folding, regulation of growth, regulation of transcription]	[MLL1 complex, NuA4 histone acetyltransferase complex, cytoplasm, intracellular, membrane, nuclear matrix, nucleoplasm, nucleus, ribonucleoprotein complex]	[ATP binding, ATP-dependent DNA helicase activity, ATPase activity, DNA helicase activity, damaged DNA binding, hydrolase activity, identical protein binding, nucleotide binding, protein binding, unfolded protein binding]
RYK
RYR1	Ryanodine receptor 1	P21817	68069	[calcium ion transport, cytosolic calcium ion homeostasis, ion transport, muscle contraction, release of sequestered calcium ion into cytosol, response to caffeine, response to hypoxia, transmembrane transport]	[I band, T-tubule, cell cortex, cytoplasm, integral to plasma membrane, junctional membrane complex, junctional sarcoplasmic reticulum membrane, membrane fraction, plasma membrane, sarcoplasmic reticulum, smooth endoplasmic reticulum, terminal cisterna]	[calcium ion binding, calcium-release channel activity, calmodulin binding, ion channel activity, protein binding, receptor activity, ryanodine-sensitive calcium-release channel activity, voltage-gated calcium channel activity]
S100A1	Protein S100-A1	P23297	4566	[intracellular signaling pathway, negative regulation of transcription from RNA polymerase II promoter, regulation of heart contraction]	[cytoplasm, nucleus, protein complex, sarcoplasmic reticulum]	[ATPase binding, S100 alpha binding, S100 beta binding, calcium ion binding, identical protein binding, protein binding, protein homodimerization activity]
S100A12	Protein S100-A12	P80511	48361	[defense response to bacterium, defense response to fungus, inflammatory response, killing of cells of another organism, positive regulation of I-kappaB kinase/NF-kappaB cascade, xenobiotic metabolic process]	[cytoplasm, cytosol, insoluble fraction, nucleus, plasma membrane]	[RAGE receptor binding, calcium ion binding, protein binding, zinc ion binding]
S100A4	Protein S100-A4	P26447	7924	[epithelial to mesenchymal transition, positive regulation of I-kappaB kinase/NF-kappaB cascade]	[cytoplasm, neuron projection, nucleolus, nucleus, perinuclear region of cytoplasm]	[RAGE receptor binding, calcium ion binding, calcium-dependent protein binding, identical protein binding, protein binding]
S100A6	Protein S100-A6	P06703	7925	[axonogenesis, positive regulation of fibroblast proliferation, signal transduction]	[cytoplasm, cytosol, extrinsic to internal side of plasma membrane, nuclear envelope, nucleus, perinuclear region of cytoplasm, plasma membrane, ruffle]	[S100 beta binding, calcium ion binding, calcium-dependent protein binding, ion transmembrane transporter activity, protein binding, protein homodimerization activity, tropomyosin binding]
S100B	Protein S100-B	P04271	4567	[axonogenesis, cell proliferation, central nervous system development, learning or memory, positive regulation of I-kappaB kinase/NF-kappaB cascade]	[cytoplasm, nucleus, perinuclear region of cytoplasm, ruffle]	[RAGE receptor binding, S100 beta binding, calcium ion binding, calcium-dependent protein binding, identical protein binding, protein binding, protein homodimerization activity, tau protein binding, zinc ion binding]
S100P	Protein S100-P	P25815	81743	[endothelial cell migration]	[cytoplasm, nucleus]	[calcium ion binding, calcium-dependent protein binding, magnesium ion binding, protein binding]
SAE1	SUMO-activating enzyme subunit 1	Q9UBE0	4019	[metabolic process, protein modification process, protein sumoylation, protein ubiquitination]	[nucleus]	[ATP-dependent protein binding, SUMO activating enzyme activity, enzyme activator activity, ligase activity, protein C-terminus binding, protein binding, protein heterodimerization activity, ubiquitin activating enzyme activity]
SC4MOL	C-4 methylsterol oxidase	Q15800	90891	[fatty acid biosynthetic process, fatty acid metabolic process, oxidation reduction, steroid metabolic process, sterol biosynthetic process]	[endoplasmic reticulum, endoplasmic reticulum membrane, integral to membrane, plasma membrane]	[C-4 methylsterol oxidase activity, iron ion binding, oxidoreductase activity]
SDHD	Succinate dehydrogenase [ubiquinone] cytochrome b small subunit, mitochondrial	O14521	37718	[electron transport chain, transport, tricarboxylic acid cycle]	[integral to membrane, membrane, mitochondrial envelope, mitochondrial inner membrane, mitochondrial respiratory chain complex II, mitochondrion]	[electron carrier activity, heme binding, metal ion binding, succinate dehydrogenase activity, ubiquinone binding]
SEC23A	Protein transport protein Sec23A	Q15436	4642	[ER to Golgi vesicle-mediated transport, cellular membrane organization, intracellular protein transport, vesicle-mediated transport]	[COPII vesicle coat, Golgi apparatus, Golgi membrane, cytosol, endoplasmic reticulum, membrane, perinuclear region of cytoplasm, smooth endoplasmic reticulum membrane]	[protein binding, zinc ion binding]
SEC24B	Protein transport protein Sec24B	O95487	55968	[ER to Golgi vesicle-mediated transport, cellular membrane organization, intracellular protein transport, vesicle-mediated transport]	[COPII vesicle coat, Golgi apparatus, Golgi membrane, cytoplasm, endoplasmic reticulum, endoplasmic reticulum membrane, membrane, perinuclear region of cytoplasm]	[protein binding, transporter activity, zinc ion binding]
SEC24C	Protein transport protein Sec24C	P53992	3615	[ER to Golgi vesicle-mediated transport, cellular membrane organization, intracellular protein transport, vesicle-mediated transport]	[COPII vesicle coat, Golgi apparatus, Golgi membrane, cytoplasm, endoplasmic reticulum, endoplasmic reticulum membrane, membrane, perinuclear region of cytoplasm]	[molecular_function, protein binding, zinc ion binding]
SEH1L	Nucleoporin SEH1	Q96EE3	68701	[attachment of spindle microtubules to kinetochore involved in mitotic sister chromatid segregation, cell cycle, cell division, chromosome segregation, mRNA transport, mitosis, mitotic metaphase plate congression, nuclear pore organization, protein transport, transmembrane transport]	[Nup107-160 complex, condensed chromosome kinetochore, kinetochore, nuclear envelope, nucleus]
SELI	Ethanolaminephosphotransferase 1	Q9C0D9	100935	[phospholipid biosynthetic process]	[integral to membrane, membrane]	[ethanolaminephosphotransferase activity, metal ion binding, phosphotransferase activity, for other substituted phosphate groups, transferase activity]
SELS	Selenoprotein S	Q9BQE4	10200	[ER overload response, ER-associated protein catabolic process, anti-apoptosis, cell redox homeostasis, endoplasmic reticulum unfolded protein response, establishment of protein localization, inflammatory response, negative regulation of interleukin-6 production, negative regulation of tumor necrosis factor production, response to glucose stimulus, response to redox state, retrograde protein tran…	[endoplasmic reticulum, endoplasmic reticulum membrane, integral to endoplasmic reticulum membrane, integral to membrane, low-density lipoprotein particle, membrane, very-low-density lipoprotein particle]	[antioxidant activity, enzyme binding, protein binding, receptor activity, selenium binding]
SERINC3	Serine incorporator 3	Q13530	38230	[induction of apoptosis]	[Golgi apparatus, integral to membrane, plasma membrane]	[protein binding]
SF3A2	Splicing factor 3A subunit 2	Q15428	5184	[RNA splicing, mRNA processing, nuclear mRNA 3'-splice site recognition, nuclear mRNA splicing, via spliceosome]	[intracellular, nucleus, small nuclear ribonucleoprotein complex, spliceosomal complex]	[metal ion binding, nucleic acid binding, zinc ion binding]
SFXN5	Sideroflexin-5	Q8TD22	16936	[iron ion transport, transmembrane transport]	[integral to membrane, membrane, mitochondrial inner membrane, mitochondrion]	[cation transmembrane transporter activity]
SGK1	Serine/threonine-protein kinase Sgk1	O00141	48364	[apoptosis, protein amino acid phosphorylation, response to stress, sodium ion transport]	[cytoplasm, endoplasmic reticulum, nucleus, plasma membrane]	[ATP binding, nucleotide binding, protein binding, protein serine/threonine kinase activity, transferase activity]
SGTA	Small glutamine-rich tetratricopeptide repeat-containing protein alpha	O43765	31122	[biological_process, interspecies interaction between organisms]	[cytoplasm]	[protein binding]
SGTB	Small glutamine-rich tetratricopeptide repeat-containing protein beta	Q96EQ0	10409			[binding]
SHMT1	Serine hydroxymethyltransferase, cytosolic	P34896	3074	[L-serine catabolic process, folic acid metabolic process, glycine biosynthetic process from serine, one-carbon metabolic process, protein homotetramerization, protein tetramerization, purine base biosynthetic process]	[cytoplasm, cytosol, mitochondrion]	[L-allo-threonine aldolase activity, amino acid binding, glycine hydroxymethyltransferase activity, protein homodimerization activity, pyridoxal phosphate binding, transferase activity]
SIAH1	E3 ubiquitin-protein ligase SIAH1	Q8IUQ4	20654	[anatomical structure morphogenesis, apoptosis, axon guidance, cell cycle, cell differentiation, multicellular organismal development, nervous system development, proteasomal ubiquitin-dependent protein catabolic process, protein catabolic process, protein ubiquitination involved in ubiquitin-dependent protein catabolic process, proteolysis, spermatogenesis]	[beta-catenin destruction complex, cytoplasm, early endosome, nucleus, synaptic vesicle]	[ligase activity, metal ion binding, protein C-terminus binding, protein binding, ubiquitin-protein ligase activity, zinc ion binding]
SIAH2	E3 ubiquitin-protein ligase SIAH2	O43255	21053	[apoptosis, cell cycle, cellular protein catabolic process, multicellular organismal development, negative regulation of Wnt receptor signaling pathway through beta-catenin, small GTPase mediated signal transduction, ubiquitin-dependent protein catabolic process]	[cytoplasm, nucleus]	[ligase activity, metal ion binding, protein binding, transcription corepressor activity, ubiquitin-protein ligase activity, zinc ion binding]
SIM1	Single-minded homolog 1	P81133	3715	[cell differentiation, multicellular organismal development, nervous system development, regulation of transcription, DNA-dependent, ureteric bud development]	[nucleus]	[DNA binding, protein binding, protein heterodimerization activity, signal transducer activity, transcription factor activity]
SIRT1	NAD-dependent deacetylase sirtuin-1	Q96EB6	56556	[DNA repair, DNA replication, cell aging, cell differentiation, cellular response to starvation, chromatin silencing, chromatin silencing at rDNA, establishment of chromatin silencing, histone deacetylation, interspecies interaction between organisms, maintenance of chromatin silencing, multicellular organismal development, muscle organ development, negative regulation of DNA damage response, sig…	[PML body, chromatin silencing complex, cytoplasm, nuclear envelope, nucleolus, nucleoplasm, nucleus, rDNA heterochromatin]	[NAD binding, NAD+ ADP-ribosyltransferase activity, NAD-dependent histone deacetylase activity, NAD-dependent protein deacetylase activity, deacetylase activity, enzyme binding, histone binding, hydrolase activity, acting on carbon-nitrogen (but not peptide) bonds, in linear amides, identical protein binding, metal ion binding, p53 binding, protein C-terminus binding, protein binding, protein dom…
SIRT3	NAD-dependent deacetylase sirtuin-3, mitochondrial	Q9NTG7	81827	[chromatin silencing, protein amino acid ADP-ribosylation, protein amino acid deacetylation, regulation of transcription]	[cytoplasm, membrane, mitochondrial matrix, mitochondrion]	[NAD binding, NAD+ ADP-ribosyltransferase activity, hydrolase activity, hydrolase activity, acting on carbon-nitrogen (but not peptide) bonds, in linear amides, metal ion binding, protein binding, zinc ion binding]
SKIV2L	Helicase SKI2W	Q15477	6532		[nucleus]	[ATP binding, ATP-dependent RNA helicase activity, RNA binding, helicase activity, hydrolase activity, hydrolase activity, acting on acid anhydrides, in phosphorus-containing anhydrides, nucleotide binding, protein binding]
SKP1	S-phase kinase-associated protein 1	P63208	38775	[SCF-dependent proteasomal ubiquitin-dependent protein catabolic process, positive regulation of ubiquitin-protein ligase activity involved in mitotic cell cycle, protein ubiquitination, ubiquitin-dependent protein catabolic process]	[SCF ubiquitin ligase complex, cytosol, nucleoplasm]	[protein binding, ubiquitin-protein ligase activity]
SLC12A2
SLC25A1	Tricarboxylate transport protein, mitochondrial	P53007	4362	[mitochondrial citrate transport, transmembrane transport]	[integral to membrane, membrane, mitochondrial inner membrane, mitochondrion]	[citrate transmembrane transporter activity, protein binding, transporter activity]
SLC25A19	Mitochondrial thiamine pyrophosphate carrier	Q9HC21	5982	[deoxynucleotide transport, transmembrane transport]	[integral to membrane, membrane, mitochondrial inner membrane, mitochondrion]	[binding, deoxynucleotide transmembrane transporter activity, transporter activity]
SLC25A3	Phosphate carrier protein, mitochondrial	Q00325	37649	[generation of precursor metabolites and energy, transmembrane transport, transport]	[integral to plasma membrane, membrane, mitochondrial inner membrane, mitochondrion]	[binding, phosphate carrier activity, symporter activity]
SLC25A35	Solute carrier family 25 member 35	Q3KQZ1	6343	[transmembrane transport]	[integral to membrane, membrane, mitochondrial inner membrane, mitochondrion]	[binding]
SLC25A37	Mitoferrin-1	Q9NYZ2	74739	[ion transport, mitochondrial iron ion transport, transmembrane transport]	[integral to membrane, membrane, mitochondrial inner membrane, mitochondrion]	[binding, iron ion transmembrane transporter activity]
SLC25A4	ADP/ATP translocase 1	P12235;S000000126	36058	[ADP transport, ATP transport, generation of precursor metabolites and energy, glutamate uptake involved in synaptic transmission, interspecies interaction between organisms, mitochondrial genome maintenance, negative regulation of necrotic cell death, transmembrane transport, transport, aerobic respiration, anaerobic respiration, apoptosis, heme transport, ion transport, mitochondrial transport,…	[integral to plasma membrane, membrane, mitochondrial inner membrane, mitochondrial outer membrane, mitochondrion, integral to membrane]	[ATP:ADP antiporter activity, adenine transmembrane transporter activity, protein binding, transporter activity, binding, substrate-specific transmembrane transporter activity]
SLC29A1	Equilibrative nucleoside transporter 1	Q99808	37985	[nucleobase, nucleoside, nucleotide and nucleic acid metabolic process, nucleoside transport, transport]	[integral to plasma membrane, membrane fraction, plasma membrane]	[nucleoside transmembrane transporter activity, protein binding]
SLC2A4	Solute carrier family 2, facilitated glucose transporter member 4	P14672	74381	[brown fat cell differentiation, carbohydrate metabolic process, carbohydrate transport, glucose homeostasis, glucose import, glucose transport, response to ethanol, transmembrane transport]	[clathrin-coated vesicle, coated pit, cytoplasm, endosome, external side of plasma membrane, insulin-responsive compartment, integral to membrane of membrane fraction, integral to plasma membrane, membrane fraction, microsome, multivesicular body, perinuclear region of cytoplasm, sarcolemma, soluble fraction, trans-Golgi network transport vesicle, vesicle, vesicle membrane]	[D-glucose transmembrane transporter activity, glucose transmembrane transporter activity, protein binding, substrate-specific transmembrane transporter activity, transporter activity]
SLC34A1	Sodium-dependent phosphate transport protein 2A	Q06495	20663	[bone remodeling, ion transport, phosphate ion homeostasis, phosphate transport, response to cadmium ion, response to lead ion, response to magnesium ion, response to mercury ion, sodium ion transport]	[brush border membrane, integral to plasma membrane, plasma membrane]	[sodium-dependent phosphate transmembrane transporter activity, symporter activity]
SLC5A1	Sodium/glucose cotransporter 1	P13866	55456	[carbohydrate transport, glucose transport, intestinal absorption, ion transport, sodium ion transport, transmembrane transport]	[apical plasma membrane, brush border membrane, cell-cell junction, integral to plasma membrane, plasma membrane]	[glucose:sodium symporter activity, protein binding, symporter activity, transporter activity]
SMAD1	Mothers against decapentaplegic homolog 1	Q15797	21196	[BMP signaling pathway, MAPKKK cascade, SMAD protein complex assembly, embryonic pattern specification, gamete generation, hindbrain development, homeostatic process, inflammatory response, kidney development, mesodermal cell fate commitment, midbrain development, negative regulation of cell proliferation, osteoblast fate commitment, positive regulation of anti-apoptosis, positive regulation of d…	[cytoplasm, cytosol, integral to membrane, intracellular, nuclear inner membrane, nucleoplasm, nucleus, transcription factor complex]	[I-SMAD binding, RNA polymerase II transcription factor activity, co-SMAD binding, identical protein binding, protein binding, protein kinase binding, receptor signaling protein activity, transcription factor activity, transforming growth factor beta receptor, pathway-specific cytoplasmic mediator activity]
SMAD2	Mothers against decapentaplegic homolog 2	Q15796	21197	[SMAD protein complex assembly, anterior/posterior pattern formation, cell fate commitment, common-partner SMAD protein phosphorylation, developmental growth, embryonic cranial skeleton morphogenesis, embryonic foregut morphogenesis, embryonic pattern specification, endoderm development, gastrulation, in utero embryonic development, insulin secretion, intracellular signaling pathway, lung develop…	[activin responsive factor complex, cytoplasm, cytosol, intracellular, nucleoplasm, nucleus, transcription factor complex]	[DNA binding, I-SMAD binding, R-SMAD binding, chromatin binding, co-SMAD binding, double-stranded DNA binding, promoter binding, protein binding, transcription activator activity, transcription factor activity, transcription factor binding, transforming growth factor beta receptor binding, transforming growth factor beta receptor, pathway-specific cytoplasmic mediator activity, type I transformin…
SMAD3	Mothers against decapentaplegic homolog 3	P84022	55937	[SMAD protein complex assembly, T cell activation, activation of caspase activity, activation of pro-apoptotic gene products, cell cycle arrest, cell-cell junction organization, developmental growth, embryonic cranial skeleton morphogenesis, embryonic foregut morphogenesis, embryonic pattern specification, endoderm development, evasion of host defenses by virus, gastrulation, heart looping, immun…	[cytoplasm, cytosol, intracellular, nuclear inner membrane, nucleoplasm, nucleus, plasma membrane, receptor complex, transcription factor complex]	[R-SMAD binding, co-SMAD binding, collagen binding, double-stranded DNA binding, ligand-regulated transcription factor activity, promoter binding, protein binding, protein homodimerization activity, protein kinase binding, sequence-specific DNA binding, specific transcriptional repressor activity, transcription activator activity, transcription factor activity, transcription factor binding, trans…
SMAD4	Mothers against decapentaplegic homolog 4	Q13485	31310	[BMP signaling pathway, SMAD protein complex assembly, SMAD protein signal transduction, anterior/posterior pattern formation, branching involved in ureteric bud morphogenesis, developmental growth, endoderm development, formation of anatomical boundary, gastrulation with mouth forming second, in utero embryonic development, kidney development, mesoderm development, negative regulation of cell de…	[activin responsive factor complex, cytoplasm, cytosol, intracellular, nucleolus, nucleoplasm, nucleus, transcription factor complex]	[DNA binding, I-SMAD binding, R-SMAD binding, chromatin binding, collagen binding, identical protein binding, promoter binding, protein binding, protein homodimerization activity, sequence-specific DNA binding, transcription activator activity, transcription factor activity, transforming growth factor beta receptor, common-partner cytoplasmic mediator activity]
SMAD9	Mothers against decapentaplegic homolog 9	O15198	21198	[BMP signaling pathway, Mullerian duct regression, hindbrain development, midbrain development, positive regulation of cell differentiation, positive regulation of transcription, protein amino acid phosphorylation, regulation of transcription, DNA-dependent, response to hypoxia, transforming growth factor beta receptor signaling pathway, ureteric bud development]	[cytoplasm, cytosol, intracellular, nucleoplasm, nucleus, transcription factor complex]	[protein binding, transcription factor activity, transforming growth factor beta receptor, pathway-specific cytoplasmic mediator activity]
SMARCA1	Probable global transcription activator SNF2L1	P28370	55711	[ATP-dependent chromatin remodeling, brain development, chromatin remodeling, neuron differentiation, positive regulation of gene-specific transcription]	[chromatin remodeling complex, nucleus]	[ATP binding, DNA binding, DNA-dependent ATPase activity, helicase activity, hydrolase activity, hydrolase activity, acting on acid anhydrides, in phosphorus-containing anhydrides, nucleosome binding, nucleotide binding, protein binding, transcription regulator activity]
SMARCA4	Transcription activator BRG1	P51532	55712	[chromatin remodeling, negative regulation of S phase of mitotic cell cycle, negative regulation of gene-specific transcription from RNA polymerase II promoter, nervous system development, positive regulation of gene-specific transcription from RNA polymerase II promoter, positive regulation of transcription factor activity, positive regulation of transcription from RNA polymerase II promoter, re…	[SWI/SNF complex, SWI/SNF-type complex, nBAF complex, npBAF complex, nucleus]	[ATP binding, DNA binding, DNA-dependent ATPase activity, helicase activity, histone acetyl-lysine binding, hydrolase activity, hydrolase activity, acting on acid anhydrides, in phosphorus-containing anhydrides, identical protein binding, nucleotide binding, p53 binding, protein N-terminus binding, protein binding, transcription activator activity]
SMARCC1	SWI/SNF complex subunit SMARCC1	Q92922	68296	[chromatin assembly or disassembly, chromatin remodeling, insulin receptor signaling pathway, nervous system development, organ morphogenesis, positive regulation of transcription from RNA polymerase II promoter, positive regulation of transcription, DNA-dependent, regulation of transcription, regulation of transcription from RNA polymerase II promoter]	[SWI/SNF complex, SWI/SNF-type complex, XY body, chromatin, intracellular, nBAF complex, npBAF complex, nucleoplasm, nucleus]	[DNA binding, chromatin binding, protein N-terminus binding, protein binding, transcription coactivator activity]
SMARCC2	SWI/SNF complex subunit SMARCC2	Q8TAQ2	2312	[chromatin assembly or disassembly, chromatin remodeling, negative regulation of transcription, DNA-dependent, nervous system development, positive regulation of transcription, DNA-dependent, regulation of transcription, regulation of transcription from RNA polymerase II promoter]	[SWI/SNF complex, chromatin, intracellular, nBAF complex, npBAF complex, nucleolus, nucleoplasm, nucleus, transcriptional repressor complex]	[DNA binding, chromatin binding, protein binding, transcription coactivator activity]
SMC1A	Structural maintenance of chromosomes protein 1A	Q14683	4597	[DNA damage response, signal transduction, DNA repair, RNA splicing, cell cycle, cell cycle checkpoint, cell division, meiosis, mitotic sister chromatid cohesion, mitotic sister chromatid segregation, mitotic spindle organization, negative regulation of DNA endoreduplication, response to radiation, sister chromatid cohesion]	[chromosome, cohesin core heterodimer, condensed chromosome kinetochore, condensed nuclear chromosome, cytoplasm, kinetochore, nucleus]	[ATP binding, chromatin binding, microtubule motor activity, nucleotide binding, protein binding, protein heterodimerization activity]
SMC2	Structural maintenance of chromosomes protein 2	O95347	4705	[cell cycle, cell division, mitosis, mitotic chromosome condensation, symbiosis, encompassing mutualism through parasitism]	[condensed chromosome, condensin complex, cytoplasm, nuclear chromosome, nucleus]	[ATP binding, nucleotide binding, protein binding, protein heterodimerization activity]
SMC3	Structural maintenance of chromosomes protein 3	Q9UQE7	3974	[DNA mediated transformation, DNA repair, cell cycle, cell division, meiosis, mitosis, mitotic spindle organization, negative regulation of DNA endoreduplication, signal transduction, sister chromatid cohesion]	[basement membrane, chromatin, chromosome, cohesin complex, cytoplasm, lateral element, nuclear matrix, nucleus, spindle pole]	[ATP binding, dynein binding, microtubule motor activity, nucleotide binding, protein binding, protein heterodimerization activity]
SMC6	Structural maintenance of chromosomes protein 6	Q96SB8	41575	[DNA recombination, DNA repair]	[chromosome, intracellular, nucleus]	[ATP binding, nucleotide binding]
SMURF1	E3 ubiquitin-protein ligase SMURF1	Q9HCE7	10712	[BMP signaling pathway, cell differentiation, ectoderm development, negative regulation of BMP signaling pathway, negative regulation of ossification, negative regulation of transforming growth factor beta receptor signaling pathway, positive regulation of protein ubiquitination, proteasomal ubiquitin-dependent protein catabolic process, protein export from nucleus, protein localization at cell s…	[cytoplasm, intracellular, plasma membrane]	[I-SMAD binding, R-SMAD binding, acid-amino acid ligase activity, activin binding, ligase activity, protein binding, ubiquitin-protein ligase activity]
SMURF2	E3 ubiquitin-protein ligase SMURF2	Q9HAU4	41490	[BMP signaling pathway, negative regulation of transcription, protein modification process, regulation of transforming growth factor beta receptor signaling pathway, ubiquitin-dependent SMAD protein catabolic process, ubiquitin-dependent protein catabolic process]	[cytoplasm, intracellular, membrane raft, nucleus, plasma membrane, ubiquitin ligase complex]	[SMAD binding, acid-amino acid ligase activity, identical protein binding, ligase activity, protein binding, ubiquitin-protein ligase activity]
SMYD1
SMYD2	SET and MYND domain-containing protein 2	Q9NRG4	32466			[metal ion binding, protein binding, zinc ion binding]
SMYD3	SET and MYND domain-containing protein 3	Q9H7B4	41491	[chromatin modification]	[cytoplasm, nucleus]	[histone-lysine N-methyltransferase activity, metal ion binding, methyltransferase activity, protein binding, transferase activity, zinc ion binding]
SNCA
SNRK	SNF-related serine/threonine-protein kinase	Q9NRH2	9797	[myeloid cell differentiation, protein amino acid phosphorylation]	[nucleus]	[ATP binding, magnesium ion binding, nucleotide binding, protein binding, protein serine/threonine kinase activity, transferase activity]
SNRPB	Small nuclear ribonucleoprotein-associated proteins B and B'	P14678	21719	[RNA splicing, mRNA processing, spliceosomal snRNP assembly]	[U7 snRNP, cytosol, nucleoplasm, nucleus, small nuclear ribonucleoprotein complex, spliceosomal complex]	[RNA binding, protein binding]
SOD1	Superoxide dismutase [Cu-Zn]	P00441	392	[DNA fragmentation involved in apoptotic nuclear change, activation of MAPK activity, anti-apoptosis, auditory receptor cell stereocilium organization, cell aging, cell death, cellular iron ion homeostasis, double-strand break repair, embryo implantation, glutathione metabolic process, heart contraction, hydrogen peroxide biosynthetic process, locomotory behavior, muscle cell homeostasis, myelin …	[cytoplasm, cytoplasmic vesicle, cytosol, dendrite cytoplasm, extracellular matrix, extracellular region, extracellular space, mitochondrial matrix, mitochondrion, neuronal cell body, nucleus, peroxisome, plasma membrane, protein complex]	[chaperone binding, copper ion binding, metal ion binding, oxidoreductase activity, protein binding, protein homodimerization activity, protein phosphatase 2B binding, superoxide dismutase activity, zinc ion binding]
SORD	Sorbitol dehydrogenase	Q00796	56080	[L-xylitol catabolic process, L-xylitol metabolic process, fructose biosynthetic process, glucose metabolic process, oxidation reduction, sorbitol catabolic process, sperm motility]	[extracellular space, membrane fraction, soluble fraction]	[L-iditol 2-dehydrogenase activity, NAD or NADH binding, binding, metal ion binding, oxidoreductase activity, sugar binding, zinc ion binding]
SOX9	Transcription factor SOX-9	P48436	294	[Sertoli cell development, cartilage condensation, cell fate specification, endochondral bone morphogenesis, epithelial cell proliferation involved in prostatic bud elongation, epithelial to mesenchymal transition, hair follicle development, heart development, male germ-line sex determination, negative regulation of bone mineralization, negative regulation of chondrocyte differentiation, negative…	[nucleolus, nucleus]	[RNA polymerase II transcription factor activity, promoter binding, protein binding, specific RNA polymerase II transcription factor activity, transcription activator activity, transcription factor activity]
SP1	Transcription factor Sp1	P08047	8276	[definitive hemopoiesis, determination of left/right symmetry, embryonic camera-type eye morphogenesis, embryonic placenta development, embryonic process involved in female pregnancy, embryonic skeletal system development, enucleate erythrocyte differentiation, interspecies interaction between organisms, liver development, lung development, megakaryocyte differentiation, negative regulation of tr…	[cytoplasm, extracellular region, intracellular, nucleolus, nucleus, protein-DNA complex]	[DNA binding, RNA polymerase II transcription factor activity, double-stranded DNA binding, histone acetyltransferase binding, histone deacetylase binding, identical protein binding, metal ion binding, promoter binding, protein C-terminus binding, protein binding, protein homodimerization activity, sequence-specific DNA binding, transcription activator activity, transcription factor activity, zin…
SPTAN1	Spectrin alpha chain, brain	Q13813	2353	[actin filament capping]	[cell cortex, cytoplasm, cytosol, membrane fraction, microtubule cytoskeleton, spectrin]	[actin binding, calcium ion binding, calmodulin binding, protein binding, structural constituent of cytoskeleton]
SQLE	Squalene monooxygenase	Q14534	2355	[cellular aromatic compound metabolic process, cholesterol metabolic process, oxidation reduction, response to organic substance, sterol biosynthetic process]	[endoplasmic reticulum, endoplasmic reticulum membrane, integral to membrane, membrane, microsome]	[FAD binding, oxidoreductase activity, squalene monooxygenase activity]
SRC	Proto-oncogene tyrosine-protein kinase Src	P12931	21120	[Ras protein signal transduction, interspecies interaction between organisms, intracellular protein kinase cascade, positive regulation of integrin activation, protein amino acid phosphorylation, regulation of bone resorption, regulation of vascular permeability, response to interleukin-1, signal complex assembly, signal transduction]	[caveola, cytosol, plasma membrane]	[ATP binding, SH2 domain binding, SH3/SH2 adaptor activity, integrin binding, kinase activity, non-membrane spanning protein tyrosine kinase activity, nucleotide binding, protein binding, protein kinase activity, protein tyrosine kinase activity, transferase activity]
SRP19	Subunit of the signal recognition particle (SRP), involved in protein targeting to the ER	S000004573	31819	[SRP-dependent cotranslational protein targeting to membrane, SRP-dependent cotranslational protein targeting to membrane, signal sequence recognition, protein complex assembly, protein targeting to ER]	[cytoplasm, ribonucleoprotein complex, signal recognition particle, signal recognition particle, endoplasmic reticulum targeting]	[7S RNA binding, peptide binding, signal sequence binding]
SRP54	Signal recognition particle 54 kDa protein	P61011	2362	[SRP-dependent cotranslational protein targeting to membrane, SRP-dependent cotranslational protein targeting to membrane, signal sequence recognition, SRP-dependent cotranslational protein targeting to membrane, translocation, protein targeting to ER, response to drug]	[cytoplasm, nuclear speck, nucleolus, nucleus, signal recognition particle, endoplasmic reticulum targeting]	[7S RNA binding, GDP binding, GTP binding, GTPase activity, drug binding, endoplasmic reticulum signal peptide binding, nucleotide binding, protein binding, ribonucleoprotein binding]
SRP68	Core component of the signal recognition particle (SRP) ribonucleoprotein (RNP) complex that functions in targeting nascent secretory proteins to the endoplasmic reticulum (ER) membrane	S000006164	40399	[SRP-dependent cotranslational protein targeting to membrane, signal sequence recognition, protein targeting to ER]	[cytoplasm, nucleus, ribonucleoprotein complex, signal recognition particle, endoplasmic reticulum targeting]	[RNA binding, signal sequence binding]
SRPK1	Serine/threonine-protein kinase SRPK1	Q96SB4	110962	[RNA splicing, cell differentiation, chromosome segregation, interspecies interaction between organisms, intracellular protein kinase cascade, protein amino acid phosphorylation, regulation of mRNA processing]	[cytoplasm, nucleus]	[ATP binding, magnesium ion binding, nucleotide binding, protein binding, protein kinase activity, protein serine/threonine kinase activity, transferase activity]
SSB	RNA binding protein required for maturation of tRNA and U6 snRNA precursors	S000002209		[RNA processing, tRNA processing]	[nucleolus, nucleoplasm, nucleus, ribonucleoprotein complex]	[RNA binding, nucleic acid binding, nucleotide binding, tRNA binding]
ST13	Hsc70-interacting protein	P50502	2921	[protein folding]	[cytoplasm]	[binding, protein binding, bridging]
STAM	Signal transducing adapter molecule 1	Q92783	37788	[intracellular protein transport, signal transduction]	[cytoplasm, cytosol, early endosome membrane, endosome, membrane]	[SH3/SH2 adaptor activity, protein binding]
STARD13	StAR-related lipid transfer protein 13	Q9Y3M8	64844	[signal transduction]	[cytoplasm, intracellular, lipid particle, membrane, mitochondrial membrane, mitochondrion]	[GTPase activator activity, protein binding]
STAT3	Signal transducer and activator of transcription 3	P40763	7960	[JAK-STAT cascade, JAK-STAT cascade involved in growth hormone signaling pathway, acute-phase response, cellular component movement, cellular response to hormone stimulus, cytokine-mediated signaling pathway, eating behavior, eye photoreceptor cell differentiation, glucose homeostasis, interleukin-6-mediated signaling pathway, interspecies interaction between organisms, negative regulation of tra…	[cytoplasm, nucleolus, nucleus, plasma membrane]	[DNA binding, calcium ion binding, hematopoietin/interferon-class (D200-domain) cytokine receptor signal transducer activity, protein binding, protein dimerization activity, protein kinase binding, sequence-specific DNA binding, signal transducer activity, transcription activator activity, transcription factor activity, transcription factor binding]
STIP1	Stress-induced-phosphoprotein 1	P31948	4965	[response to stress]	[Golgi apparatus, cytoplasm, nucleus]	[protein binding]
STK11	Serine/threonine-protein kinase 11	Q15831	393	[Wnt receptor signaling pathway through beta-catenin, cell cycle, cell cycle arrest, negative regulation of cell proliferation, negative regulation of epithelial cell proliferation involved in prostate gland development, protein amino acid phosphorylation, regulation of Wnt receptor signaling pathway, regulation of fatty acid oxidation, regulation of protein kinase B signaling cascade, tissue hom…	[cytoplasm, nucleus]	[ATP binding, LRR domain binding, magnesium ion binding, nucleotide binding, protein binding, protein serine/threonine kinase activity, transferase activity]
STK24	Serine/threonine-protein kinase 24	Q9Y6E0	20793	[protein amino acid phosphorylation, signal transduction]	[cytoplasm, cytosol, nucleoplasm]	[ATP binding, nucleotide binding, protein binding, protein kinase activity, protein serine/threonine kinase activity, transferase activity]
STK36
STK38L	Serine/threonine-protein kinase 38-like	Q9Y2H1	56299	[intracellular protein kinase cascade, protein amino acid phosphorylation, regulation of cellular component organization]	[actin cytoskeleton, cytoplasm]	[ATP binding, actin binding, magnesium ion binding, nucleotide binding, protein binding, protein serine/threonine kinase activity, transferase activity]
STMN1	Stathmin	P16949	4063	[cell differentiation, intracellular signaling pathway, microtubule depolymerization, mitotic spindle organization, multicellular organismal development, nervous system development, response to virus, signal transduction]	[cytoplasm, intracellular, microtubule]	[protein binding, signal transducer activity, tubulin binding]
STT3B	Dolichyl-diphosphooligosaccharide--protein glycosyltransferase subunit STT3B	Q8TCJ2	7387	[protein amino acid N-linked glycosylation via asparagine, protein amino acid glycosylation]	[endoplasmic reticulum, integral to membrane, membrane, oligosaccharyltransferase complex]	[dolichyl-diphosphooligosaccharide-protein glycotransferase activity, protein binding, transferase activity]
STUB1	STIP1 homology and U box-containing protein 1	Q9UNE7	4281	[cellular response to misfolded protein, misfolded or incompletely synthesized protein catabolic process, positive regulation of cellular chaperone-mediated protein complex assembly, positive regulation of proteasomal ubiquitin-dependent protein catabolic process, positive regulation of protein ubiquitination, proteasomal ubiquitin-dependent protein catabolic process, protein autoubiquitination, …	[cytoplasm, nuclear inclusion body, ubiquitin conjugating enzyme complex, ubiquitin ligase complex]	[Hsp70 protein binding, Hsp90 protein binding, SMAD binding, TPR domain binding, enzyme binding, kinase binding, ligase activity, misfolded protein binding, protein binding, protein binding, bridging, protein homodimerization activity, ubiquitin-protein ligase activity, ubiquitin-ubiquitin ligase activity]
STX12	Syntaxin-12	Q86Y82	41508	[cholesterol efflux, intracellular protein transport, protein stabilization, vesicle-mediated transport]	[Golgi apparatus, integral to membrane, membrane, membrane raft, phagocytic vesicle]	[SNAP receptor activity, protein binding]
STX16	Syntaxin-16	O14662	2791	[intra-Golgi vesicle-mediated transport, intracellular protein transport, retrograde transport, endosome to Golgi, vesicle-mediated transport]	[Golgi apparatus, Golgi membrane, SNARE complex, cytoplasm, integral to membrane, membrane, microsome]	[SNAP receptor activity]
STX5	Syntaxin-5	Q13190	2381	[intracellular protein transport, retrograde transport, endosome to Golgi, vesicle targeting]	[ER-Golgi intermediate compartment membrane, Golgi apparatus, Golgi membrane, SNARE complex, endoplasmic reticulum, integral to membrane, membrane, nucleolus, nucleus]	[SNAP receptor activity, protein N-terminus binding]
SUGT1	Suppressor of G2 allele of SKP1 homolog	Q9Y2Z0	4877	[mitosis]	[kinetochore, ubiquitin ligase complex]	[binding]
SUMO4			88399
SVIP	Small VCP/p97-interacting protein	Q8NHG7	85776		[Golgi apparatus, Golgi membrane, endoplasmic reticulum, plasma membrane, smooth endoplasmic reticulum membrane]
SYN1	Synapsin-1	P17600	48483	[neurotransmitter secretion, synaptic transmission]	[Golgi apparatus, cell junction, presynaptic active zone, synapse, synaptic vesicle membrane, synaptonemal complex]	[ATP binding, actin binding, catalytic activity, protein binding, transporter activity]
SYNJ1	Synaptojanin-1	O43426	48252	[brain development, dephosphorylation, phosphate metabolic process, positive regulation of gliogenesis, positive regulation of receptor-mediated endocytosis, response to cytokine stimulus, response to retinoic acid, synaptic vesicle endocytosis]	[cytoplasm, protein complex, synaptosome]	[RNA binding, SH3 domain binding, hydrolase activity, inositol or phosphatidylinositol phosphatase activity, inositol-polyphosphate 5-phosphatase activity, phosphatidylinositol-4,5-bisphosphate 5-phosphatase activity, protein complex binding]
SYVN1	E3 ubiquitin-protein ligase synoviolin	Q86TM6	32700	[ER-associated protein catabolic process, response to stress]	[endoplasmic reticulum, endoplasmic reticulum membrane, integral to membrane, membrane, nucleolus, nucleus]	[acid-amino acid ligase activity, ligase activity, metal ion binding, protein binding, zinc ion binding]
TAB2
TAB3
TADA3	Transcriptional adapter 3	O75528		[estrogen receptor signaling pathway, histone H3 acetylation, positive regulation of gene expression, positive regulation of transcription, regulation of transcription from RNA polymerase II promoter]	[STAGA complex, intracellular, nucleus, transcription factor TFTC complex]	[histone acetyltransferase activity, ligand-dependent nuclear receptor binding, ligand-dependent nuclear receptor transcription coactivator activity, protein binding, protein domain specific binding, transcription coactivator activity, transcription factor activity]
TADA3L			4633
TAF10	Transcription initiation factor TFIID subunit 10	Q12962	86923	[RNA elongation from RNA polymerase II promoter, histone H3 acetylation, histone deubiquitination, protein homooligomerization, regulation of transcription, transcription initiation, transcription initiation from RNA polymerase II promoter]	[PCAF complex, STAGA complex, cytoplasm, nucleoplasm, nucleus, perinuclear region of cytoplasm, transcription factor TFIID complex, transcription factor TFTC complex]	[RNA polymerase II transcription factor activity, RNA polymerase binding, enzyme binding, estrogen receptor binding, general RNA polymerase II transcription factor activity, histone acetyltransferase activity, protein binding, transcription coactivator activity, transcription factor activity, transcription initiation factor activity]
TAF5	Transcription initiation factor TFIID subunit 5	Q15542	5064	[RNA elongation from RNA polymerase II promoter, chromatin modification, interspecies interaction between organisms, transcription initiation from RNA polymerase II promoter]	[actin cytoskeleton, cytoplasm, intracellular membrane-bounded organelle, nucleolus, nucleoplasm, nucleus, transcription factor TFIID complex, transcription factor TFTC complex]	[histone acetyltransferase activity, promoter binding, protein binding, protein dimerization activity, transcription factor activity, transcription initiation factor activity]
TAL1	T-cell acute lymphocytic leukemia protein 1	P17542	2400	[cell fate commitment, cell proliferation, erythrocyte differentiation, hemopoiesis, multicellular organismal development, positive regulation of erythrocyte differentiation, regulation of gene-specific transcription from RNA polymerase II promoter]	[Lsd1/2 complex, histone deacetylase complex, nucleus]	[enzyme binding, histone deacetylase binding, promoter binding, protein binding, transcription factor activity]
TANK	TRAF family member-associated NF-kappa-B activator	Q92844	3081	[I-kappaB kinase/NF-kappaB cascade, signal transduction]	[cytoplasm]	[metal ion binding, protein binding]
TASP1	Threonine aspartase 1	Q9H6P5	9795	[positive regulation of transcription, DNA-dependent]		[peptidase activity, threonine-type endopeptidase activity]
TBK1	Serine/threonine-protein kinase TBK1	Q9UHD2	22742	[I-kappaB kinase/NF-kappaB cascade, activation of innate immune response, defense response to Gram-positive bacterium, innate immune response, interspecies interaction between organisms, positive regulation of I-kappaB kinase/NF-kappaB cascade, positive regulation of interferon-beta biosynthetic process, protein amino acid phosphorylation, response to virus]	[cytoplasm, endosome membrane]	[ATP binding, nucleotide binding, phosphoprotein binding, protein binding, protein kinase activity, protein serine/threonine kinase activity, transferase activity]
TBL1X	F-box-like/WD repeat-containing protein TBL1X	O60907	4128	[Wnt receptor signaling pathway through beta-catenin, negative regulation of gene-specific transcription from RNA polymerase II promoter, positive regulation of transcription from RNA polymerase II promoter, proteasomal ubiquitin-dependent protein catabolic process, proteolysis, regulation of transcription, sensory perception of sound]	[histone deacetylase complex, nucleus, spindle microtubule, transcriptional repressor complex]	[beta-catenin binding, histone binding, promoter binding, protein C-terminus binding, protein binding, protein domain specific binding, transcription activator activity, transcription corepressor activity, transcription factor binding]
TBL3	Transducin beta-like protein 3	Q12788	4711	[G-protein signaling, coupled to cGMP nucleotide second messenger, rRNA processing]	[nucleolus, nucleus, small-subunit processome]	[receptor signaling protein activity]
TBP	TATA-box-binding protein	P20226	2404	[RNA elongation from RNA polymerase II promoter, cell death, general transcription from RNA polymerase II promoter, interspecies interaction between organisms, positive regulation of transcription, regulation of transcription, DNA-dependent, spermatogenesis, transcription from RNA polymerase II promoter, transcription from RNA polymerase III promoter, transcription initiation from RNA polymerase …	[cytoplasm, female pronucleus, male pronucleus, nucleoplasm, transcription factor TFIIA complex, transcription factor TFIID complex]	[RNA polymerase II transcription factor activity, general RNA polymerase II transcription factor activity, promoter binding, protein binding, transcription factor activity, transcription factor binding]
TCEB1	Transcription elongation factor B polypeptide 1	Q15369	100089	[interspecies interaction between organisms, regulation of transcription, regulation of transcription from RNA polymerase II promoter, ubiquitin-dependent protein catabolic process]	[cytosol, nucleoplasm, nucleus]	[protein binding]
TCEB2	Transcription elongation factor B polypeptide 2	Q15370	38275	[RNA elongation from RNA polymerase II promoter, protein complex assembly, regulation of transcription]	[cytosol, nucleoplasm, nucleus]	[protein binding]
TCEB3	Transcription elongation factor B polypeptide 3	Q14241	37746	[RNA elongation from RNA polymerase II promoter, regulation of transcription from RNA polymerase II promoter]	[cytoplasm, integral to membrane, nucleoplasm, nucleus, transcription elongation factor complex]	[DNA binding, RNA polymerase II transcription elongation factor activity, protein binding, transcription regulator activity]
TCERG1	Transcription elongation regulator 1	O14776	4879	[regulation of transcription, transcription from RNA polymerase II promoter]	[nucleus]	[RNA polymerase II transcription factor activity, protein binding, transcription coactivator activity]
TCOF1	Treacle protein	Q13428	68049	[skeletal system development]	[nucleolus, nucleus]	[protein binding, transporter activity]
TCP1	T-complex protein 1 subunit alpha	P17987	5656	[protein folding, tubulin complex assembly]	[chaperonin-containing T-complex, cytoplasm, cytoskeleton, cytosol, microtubule organizing center, nuclear heterochromatin, pericentriolar material]	[ATP binding, nucleotide binding, unfolded protein binding]
TERF2IP	Telomeric repeat-binding factor 2-interacting protein 1	Q9NYB0	10357	[negative regulation of telomere maintenance, protection from non-homologous end joining at telomere, protein localization to chromosome, telomeric region, regulation of transcription, telomere maintenance, telomere maintenance via telomerase]	[Mre11 complex, chromosome, telomeric region, cytoplasm, nuclear chromosome, nuclear chromosome, telomeric region, nuclear telomere cap complex, nucleoplasm, nucleus]	[DNA binding, protein binding, telomeric DNA binding]
TERT	Telomerase reverse transcriptase	O14746	31141	[DNA strand elongation, anti-apoptosis, senescence, telomere formation via telomerase, telomere maintenance, telomere maintenance via telomerase]	[chromosome, chromosome, telomeric region, cytoplasm, nuclear telomere cap complex, nucleolus, nucleoplasm, nucleus, telomerase holoenzyme complex]	[DNA binding, nucleotidyltransferase activity, protein binding, protein homodimerization activity, telomerase activity, telomeric DNA binding, telomeric RNA binding, telomeric template RNA reverse transcriptase activity, transferase activity]
TEX261	Protein TEX261	Q6UWH6	6131	[positive regulation of apoptosis]	[integral to membrane, membrane]
TFE3	Transcription factor E3	P19532	4755	[humoral immune response, positive regulation of gene-specific transcription from RNA polymerase II promoter]	[nucleus]	[promoter binding, protein binding, transcription factor activity]
TFRC	Transferrin receptor protein 1	P02786	2429	[acute-phase response, aging, cellular iron ion homeostasis, endocytosis, interspecies interaction between organisms, proteolysis, response to copper ion, response to hypoxia, response to inorganic substance, response to iron ion, response to manganese ion, response to nutrient, response to organic substance, response to retinoic acid]	[coated pit, cytoplasmic membrane-bounded vesicle, endosome, extracellular region, integral to plasma membrane, melanosome, membrane, mitochondrion, perinuclear region of cytoplasm, plasma membrane]	[peptidase activity, receptor activity, transferrin receptor activity]
TG	Thyroglobulin	P01266	2430	[hormone biosynthetic process, response to lipopolysaccharide, response to pH, signal transduction, thyroid hormone generation, transcytosis]	[Golgi apparatus, endoplasmic reticulum, extracellular region, extracellular space, perinuclear region of cytoplasm]	[hormone activity, protein binding]
TGFBR1	TGF-beta receptor type-1	P36897	3177	[activation of MAPKK activity, aging, anterior/posterior pattern formation, artery morphogenesis, blastocyst development, cell motility, collagen fibril organization, digestive tract development, embryo implantation, embryonic cranial skeleton morphogenesis, embryonic development, germ cell migration, heart development, in utero embryonic development, induction of apoptosis, kidney development, l…	[apical plasma membrane, basolateral plasma membrane, integral to membrane, plasma membrane, plasma membrane part, receptor complex, transforming growth factor beta receptor complex]	[ATP binding, I-SMAD binding, SMAD binding, growth factor binding, metal ion binding, nucleotide binding, protein binding, protein complex binding, protein heterodimerization activity, protein serine/threonine kinase activity, receptor activity, transferase activity, transforming growth factor beta binding, transforming growth factor beta receptor activity, transforming growth factor beta recepto…
TGFBR2	TGF-beta receptor type-2	P37173	2435	[activation of protein kinase activity, blood vessel development, brain development, embryonic cranial skeleton morphogenesis, embryonic hemopoiesis, heart development, myeloid dendritic cell differentiation, palate development, pathway-restricted SMAD protein phosphorylation, patterning of blood vessels, peptidyl-serine phosphorylation, peptidyl-threonine phosphorylation, positive regulation of …	[caveola, external side of plasma membrane, integral to membrane, plasma membrane, receptor complex, transforming growth factor beta receptor complex]	[ATP binding, SMAD binding, glycosaminoglycan binding, metal ion binding, nucleotide binding, protein binding, receptor activity, transferase activity, transforming growth factor beta binding, transforming growth factor beta receptor activity, transforming growth factor beta receptor activity, type II, transmembrane receptor protein serine/threonine kinase activity, type I transforming growth fac…
TH
THRA
THRB	Thyroid hormone receptor beta	P10828	36025	[regulation of transcription, DNA-dependent, transcription, DNA-dependent]	[nucleus]	[DNA binding, metal ion binding, protein binding, sequence-specific DNA binding, steroid hormone receptor activity, thyroid hormone receptor activity, transcription corepressor activity, transcription factor activity, zinc ion binding]
TIMM44	Mitochondrial import inner membrane translocase subunit TIM44	O43615	4631	[intracellular protein transport, protein targeting to mitochondrion, transmembrane transport]	[membrane, mitochondrial inner membrane presequence translocase complex, mitochondrial matrix, mitochondrion]	[ATP binding, P-P-bond-hydrolysis-driven protein transmembrane transporter activity, nucleotide binding, protein binding]
TIMM50	Mitochondrial import inner membrane translocase subunit TIM50	Q3ZCQ8	57031	[mitochondrial membrane organization, protein amino acid dephosphorylation, protein transport, release of cytochrome c from mitochondria, transmembrane transport]	[integral to membrane, membrane, mitochondrial inner membrane, mitochondrial inner membrane presequence translocase complex, mitochondrion, nuclear speck, nucleus]	[RNA binding, interleukin-2 receptor binding, phosphoprotein phosphatase activity, protein binding, protein serine/threonine phosphatase activity, protein tyrosine phosphatase activity, ribonucleoprotein binding]
TIMP2	Metalloproteinase inhibitor 2	P16035	2444	[negative regulation of cell proliferation, regulation of MAPKKK cascade, regulation of cAMP metabolic process, regulation of neuron differentiation]	[basement membrane, cell surface, extracellular region]	[enzyme activator activity, enzyme inhibitor activity, integrin binding, metal ion binding, metalloendopeptidase inhibitor activity, protein binding]
TJP1	Tight junction protein ZO-1	Q07157	2445	[blastocyst formation, cell-cell junction assembly]	[apical junction complex, basolateral plasma membrane, cell junction, cell-cell adherens junction, cytoplasm, intercellular canaliculus, nucleus, plasma membrane, tight junction]	[protein binding, protein domain specific binding]
TLN2	Talin-2	Q9Y4G6	56692	[cell adhesion, cell-cell junction assembly, cytoskeletal anchoring at plasma membrane]	[actin cytoskeleton, cell-cell junction, cytoplasm, focal adhesion, plasma membrane, ruffle, synapse]	[actin binding, insulin receptor binding, protein binding, structural constituent of cytoskeleton, structural molecule activity]
TLR1	Toll-like receptor 1	Q15399	20694	[cellular response to triacylated bacterial lipopeptide, detection of triacylated bacterial lipopeptide, immune response, inflammatory response, innate immune response, macrophage activation, positive regulation of interleukin-6 biosynthetic process, positive regulation of tumor necrosis factor biosynthetic process, signal transduction]	[Toll-like receptor 1-Toll-like receptor 2 protein complex, cytoplasmic vesicle, integral to plasma membrane, membrane, phagocytic vesicle membrane, plasma membrane]	[protein binding, protein heterodimerization activity, receptor activity, transmembrane receptor activity]
TLR2	Toll-like receptor 2	O60603	20695	[I-kappaB kinase/NF-kappaB cascade, I-kappaB phosphorylation, MyD88-dependent toll-like receptor signaling pathway, cell surface pattern recognition receptor signaling pathway, cellular response to bacterial lipopeptide, cellular response to diacylated bacterial lipopeptide, cellular response to lipoteichoic acid, cellular response to triacylated bacterial lipopeptide, chloramphenicol transport, …	[Toll-like receptor 1-Toll-like receptor 2 protein complex, cell surface, cytoplasm, external side of plasma membrane, integral to plasma membrane, plasma membrane]	[Gram-positive bacterial cell surface binding, lipopolysaccharide receptor activity, lipoprotein binding, pattern recognition receptor activity, peptidoglycan binding, protein binding, protein heterodimerization activity, receptor activity, transmembrane receptor activity, triacylated lipopeptide binding]
TLR4	Toll-like receptor 4	O00206	41317	[I-kappaB kinase/NF-kappaB cascade, I-kappaB phosphorylation, T-helper 1 type immune response, activation of MAPK activity, cellular response to lipopolysaccharide, defense response to Gram-negative bacterium, defense response to bacterium, detection of fungus, detection of lipopolysaccharide, immune response, immunoglobulin mediated immune response, innate immune response, innate immune response…	[cytoplasm, external side of plasma membrane, integral to plasma membrane, lipopolysaccharide receptor complex, membrane raft, perinuclear region of cytoplasm, plasma membrane]	[lipopolysaccharide binding, lipopolysaccharide receptor activity, phosphoinositide 3-kinase binding, protein binding, receptor activity, transmembrane receptor activity]
TLR6	Toll-like receptor 6	Q9Y2C9	21223	[I-kappaB kinase/NF-kappaB cascade, T-helper 1 type immune response, activation of NF-kappaB-inducing kinase activity, cellular response to diacylated bacterial lipopeptide, defense response to bacterium, detection of diacylated bacterial lipopeptide, immune response, inflammatory response, innate immune response, microglial cell activation involved in immune response, pathogen-associated molecul…	[cytoplasmic vesicle, integral to plasma membrane, phagocytic vesicle membrane, plasma membrane]	[lipoprotein binding, receptor activity, transmembrane receptor activity]
TM4SF1	Transmembrane 4 L6 family member 1	P30408	7409	[biological_process]	[integral to plasma membrane, membrane]	[molecular_function]
TMBIM4	Transmembrane BAX inhibitor motif-containing protein 4	Q9HC24	56740		[integral to membrane, membrane]	[protein binding]
TMPRSS13
TNFRSF10D	Tumor necrosis factor receptor superfamily member 10D	Q9UBN6	48243	[anti-apoptosis, apoptosis, signal transduction]	[integral to membrane, membrane]	[protein binding, transmembrane receptor activity]
TNFRSF14	Tumor necrosis factor receptor superfamily member 14	Q92956	2833	[cell surface receptor linked signaling pathway, immune response, interspecies interaction between organisms, negative regulation of alpha-beta T cell proliferation, positive regulation of peptidyl-tyrosine phosphorylation]	[external side of plasma membrane, integral to plasma membrane, plasma membrane]	[protein binding, receptor activity, tumor necrosis factor receptor activity]
TNFRSF1A	Tumor necrosis factor receptor superfamily member 1A	P19438	828	[apoptosis, cytokine-mediated signaling pathway, defense response to bacterium, inflammatory response, interspecies interaction between organisms, positive regulation of I-kappaB kinase/NF-kappaB cascade, positive regulation of angiogenesis, positive regulation of inflammatory response, positive regulation of transcription from RNA polymerase II promoter, prostaglandin metabolic process, protein …	[extracellular region, integral to plasma membrane, membrane raft, plasma membrane, protein complex]	[protein binding, protein complex binding, receptor activity, tumor necrosis factor receptor activity]
TNFRSF1B	Tumor necrosis factor receptor superfamily member 1B	P20333	829	[RNA destabilization, apoptosis, cell death, cell surface receptor linked signaling pathway, immune response, negative regulation of inflammatory response]	[extracellular region, integral to membrane, membrane fraction, membrane raft, plasma membrane]	[protein binding, receptor activity, tumor necrosis factor receptor activity]
TNIK	TRAF2 and NCK-interacting protein kinase	Q9UKE5	77943	[Wnt receptor signaling pathway, activation of JNKK activity, cytoskeleton organization, intracellular protein kinase cascade, protein amino acid autophosphorylation, protein amino acid phosphorylation, response to stress]	[cytoplasm, nucleolus, nucleus]	[ATP binding, nucleotide binding, protein binding, protein serine/threonine kinase activity, small GTPase regulator activity, transferase activity]
TNNI3K	Serine/threonine-protein kinase TNNI3K	Q59H18	41084	[protein amino acid phosphorylation]	[cytoplasm, nucleus]	[ATP binding, metal ion binding, nucleotide binding, protein C-terminus binding, protein binding, protein kinase activity, protein serine/threonine kinase activity, transferase activity, troponin I binding]
TOMM20	Mitochondrial import receptor subunit TOM20 homolog	Q15388	44649	[protein targeting to mitochondrion]	[integral to membrane, membrane, mitochondrial envelope, mitochondrial outer membrane translocase complex, mitochondrion]	[P-P-bond-hydrolysis-driven protein transmembrane transporter activity, protein binding, unfolded protein binding]
TOMM34	Mitochondrial import receptor subunit TOM34	Q15785	4956	[protein targeting to mitochondrion]	[cytoplasm, integral to membrane, membrane, mitochondrial outer membrane, mitochondrion]	[binding, heat shock protein binding, signal sequence binding]
TOMM40	Mitochondrial import receptor subunit TOM40 homolog	O96008	101105	[anion transport, protein targeting to mitochondrion, protein transport, transmembrane transport]	[integral to membrane of membrane fraction, integral to mitochondrial outer membrane, membrane, mitochondrial outer membrane translocase complex, mitochondrion, pore complex]	[porin activity, protein transmembrane transporter activity, voltage-gated anion channel activity]
TOMM70A	Mitochondrial import receptor subunit TOM70	O94826	40112	[protein targeting to mitochondrion]	[cytoplasm, integral to membrane, membrane, mitochondrial outer membrane translocase complex, mitochondrion]	[protein binding, protein transmembrane transporter activity]
[truncated: 95 more rows]

## Sheet: Interactions
Interactor_A	Interactor_B	Experimental_system	Origin	Source_database	pubmed_ID	predicted from
CDH1	ACTG1	Affinity Capture-Western	Human	BioGrid_human	9535896[uid]
CDH1	ACTN1	Affinity Capture-Western	Human	BioGrid_human	9535896[uid]
CDH1	ANAPC11	Reconstituted Complex	Human	BioGrid_human	12956947[uid]
CDH1	CDC16	Reconstituted Complex	Human	BioGrid_human	12956947[uid]
CDH1	CDC27	Reconstituted Complex	Human	BioGrid_human	12956947[uid]
CDH1	GNA13	Reconstituted Complex	Human	BioGrid_human	11136230[uid]
CDH1	HDAC1	Co-purification	Human	BioGrid_human	15388328[uid]
CDH1	SRC	Affinity Capture-Western	Human	BioGrid_human	10744074[uid]
CDH1	UBC	Affinity Capture-Western	Human	BioGrid_human	16980628[uid]
SLC25A4	BAX	Two-hybrid	Human	BioGrid_human	9748162[uid]
ACTB	ACTG1	Two-hybrid;two hybrid	Human	BioGrid_human	16189514[uid]
ACTB	RAC1	Far Western	Human	BioGrid_human	11027608[uid]
AHR	ARNT	Two-hybrid	Human	BioGrid_human	7488247[uid]
[truncated: 8,879 more rows]
