# Supplementary material for: An Interaction Network Predicted from Public Data as a Discovery Tool: Application to the Hsp90 Molecular Chaperone Machine
Source: PLoS One. 2011 Oct 11;6(10):e26044. doi: 10.1371/journal.pone.0026044 (PMC3195953; doi:10.1371/journal.pone.0026044)
Supplement: Table S3 — Excel file listing the enriched GO terms associated with the components of Hsp90Int. (XLS) [file pone.0026044.s006.xls]

## Sheet: Sheet1
GOTerm	GOLevels	GOGroups	Nr. Genes	% Associated Genes	Term PValue	Term PValue Corrected with Bonferroni	Group PValue	Group PValue Corrected with Bonferroni	Associated Genes Found
actin cytoskeleton organization	[3]	[Group37, Group42]	29	14.4279	0.00111234	0.621797	{Group37=2.372966450157306E-6, Group42=3.420178039212343E-14}	{Group37=1.993291818132137E-4, Group42=2.872949552938368E-12}	[ACTA1, ACTN1, ARF6, ARPC1A, BCL6, BIN3, CAPZA1, CAPZB, CDC42, CNN2, DYNLL1, EPB41, FLNA, HRAS, ITGB1, LLGL1, MYH10, MYH9, NF1, NRAS, NUAK2, PACSIN2, PAFAH1B1, PDPK1, PRKCI, RAC1, RHOA, RICTOR, WASL]
actin filament-based process	[2]	[Group20, Group37, Group42]	30	13.8889	0.00168933	0.944334	{Group20=5.5190879912729205E-5, Group37=2.372966450157306E-6, Group42=3.420178039212343E-14}	{Group20=0.004636033912669253, Group37=1.993291818132137E-4, Group42=2.872949552938368E-12}	[ACTA1, ACTN1, ARF6, ARPC1A, BCL6, BIN3, CAPZA1, CAPZB, CDC42, CNN2, DYNLL1, EPB41, FLNA, HRAS, ITGB1, LLGL1, MYH10, MYH7, MYH9, NF1, NRAS, NUAK2, PACSIN2, PAFAH1B1, PDPK1, PRKCI, RAC1, RHOA, RICTOR, WASL]
activation of immune response	[2, 6]	[Group15, Group63]	9	13.8462	0.094312	1	{Group15=8.651934688471352E-13, Group63=1.49718112544322E-6}	{Group15=7.267625138315935E-11, Group63=1.257632145372305E-4}	[FYN, HSPD1, IKBKG, MAP3K7, NOD2, TLR2, TRAF6, UBE2N, ZAP70]
activation of pro-apoptotic gene products	[6, 7]	[Group5, Group75]	11	52.3809	8.75806e-08	4.89576e-05	{Group5=1.6718481516305592E-22, Group75=1.4944016463552711E-19}	{Group5=1.4043524473696697E-20, Group75=1.2552973829384277E-17}	[AKT1, BCL2, BID, DYNLL1, MAPK8, NOL3, PPP3R1, RIPK1, TRADD, TRAF2, YWHAB]
adaptive immune response	[3]	[Group4, Group63]	11	16.1765	0.0180862	1	{Group4=0.07334293254088128, Group63=1.49718112544322E-6}	{Group4=1.0, Group63=1.257632145372305E-4}	[ARTN, HSPD1, LIG4, MLH1, MSH2, NFKB2, PRKCD, RELB, TLR4, TLR6, TRAF6]
adaptive immune response based on somatic recombination of immune receptors built from immunoglobulin superfamily domains	[4]	[Group4, Group63]	11	16.1765	0.0180862	1	{Group4=0.07334293254088128, Group63=1.49718112544322E-6}	{Group4=1.0, Group63=1.257632145372305E-4}	[ARTN, HSPD1, LIG4, MLH1, MSH2, NFKB2, PRKCD, RELB, TLR4, TLR6, TRAF6]
alcohol catabolic process	[4]	[Group74]	18	26.087	2.89966e-06	0.00162091	{Group74=0.04918204949577853}	{Group74=1.0}	[ALDOA, ALDOB, ENO1, GAPDH, GPI, HKDC1, HOOK1, LDHA, MDH1, OGDH, PDHA2, PDHB, PFKP, PGD, PGK1, PKLR, PKM2, TPI1]
amine biosynthetic process	[5]	[Group56, Group82]	15	21.7391	0.000185416	0.103647	{Group56=5.470010170429963E-4, Group82=1.1497957008545215E-12}	{Group56=0.04594808543161169, Group82=9.658283887177981E-11}	[ADI1, ALDH4A1, AMD1, ASL, BCAT1, BCAT2, CBS, DHFR, GCH1, GLUL, MAT2A, MTHFD1, PSAT1, SNCA, TH]
amine catabolic process	[5]	[Group82]	11	14.8649	0.0274025	1	{Group82=1.1497957008545215E-12}	{Group82=9.658283887177981E-11}	[ALDH4A1, ASL, BCAT2, GCH1, GLDC, GOT2, MTHFD1, NOS1, NOS3, SHMT1, TINAGL1]
amino acid activation	[5, 6]	[Group82, Group83]	14	25.4545	4.89404e-05	0.0273577	{Group82=1.1497957008545215E-12, Group83=8.937015930378213E-5}	{Group82=9.658283887177981E-11, Group83=0.007507093381517699}	[AARS, AARSD1, DARS, EIF2AK4, EPRS, FARSA, GART, HARS, IARS2, MARS, QARS, TFE3, WARS2, WDR46]
amino acid biosynthetic process	[5, 6]	[Group82]	11	26.1905	0.000237644	0.132843	{Group82=1.1497957008545215E-12}	{Group82=9.658283887177981E-11}	[ADI1, ALDH4A1, ASL, BCAT1, BCAT2, CBS, DHFR, GLUL, MAT2A, MTHFD1, PSAT1]
amino acid catabolic process	[5, 6]	[Group82]	11	17.1875	0.00879379	1	{Group82=1.1497957008545215E-12}	{Group82=9.658283887177981E-11}	[ALDH4A1, ASL, BCAT2, GCH1, GLDC, GOT2, MTHFD1, NOS1, NOS3, SHMT1, TINAGL1]
amino acid metabolic process	[4, 5]	[Group82]	37	16.5179	9.80077e-06	0.00547863	{Group82=1.1497957008545215E-12}	{Group82=9.658283887177981E-11}	[AARS, AARSD1, ACY1, ADI1, ALDH4A1, ASL, BCAT1, BCAT2, CAD, CBS, DARS, DHFR, EIF2AK4, EPRS, FARSA, GART, GCH1, GFPT2, GLDC, GLUL, GOT2, HARS, IARS2, MARS, MAT2A, MTHFD1, NOS1, NOS3, PRNP, PSAT1, QARS, SHMT1, TFE3, TH, TINAGL1, WARS2, WDR46]
anatomical structure development	[2]	[Group42]	360	11.3279	1.70257e-17	9.51734e-15	{Group42=3.420178039212343E-14}	{Group42=2.872949552938368E-12}	[ACTA1, ACVR1, ADRBK1, AIFM1, AIP, AKT1, ALAS2, ALK, AMFR, ANXA2, AOF2, AP1G1, APAF1, APOB, APP, AREG, ARF6, ARFRP1, ARNT, ARRB2, ARTN, ASB1, ASGR1, ATG12, ATG5, ATP2A2, ATP5B, BAK1, BAX, BCL2, BCL2L1, BCL6, BID, BIRC2, BLM, BMPR1B, BRAF, BRCA1, BRSK1, BRSK2, BYSL, C17orf28, CA2, CANX, CAPZA1, CAPZB, CASP3, CD40, CDC23, CDC42, CDK5, CDK5R1, CDK6, CDK7, CDK9, CDKN2A, CHD1, CHUK, CITED1, CLCN5, CNN…
anatomical structure formation	[2, 3, 4]	[Group43, Group53, Group59]	17	11.4865	0.0861392	1	{Group43=7.9620193334297E-4, Group53=2.2502473176630935E-4, Group59=4.8854683469484586E-8}	{Group43=0.06688096240080948, Group53=0.018902077468369985, Group59=4.103793411436705E-6}	[ACVR1, ATP5B, CANX, CTNNB1, CXCR4, EPAS1, FLT1, GNA13, HIF1A, KDR, MYH9, NR2C2, PAFAH1B1, SMAD2, SMAD3, TGFBR2, VHL]
anatomical structure homeostasis	[4]	[Group24, Group41, Group79]	18	20.6897	8.6678e-05	0.048453	{Group24=0.0025222018620540275, Group41=1.7281052409276387E-10, Group79=4.430941623952684E-48}	{Group24=0.2118649564125383, Group41=1.4516084023792166E-8, Group79=3.721990964120254E-46}	[ARTN, BLM, CTNNB1, DKC1, HIF1A, KDR, LDLR, LIG4, MPZ, MRE11A, PARD6A, PINX1, PRKDC, PTGES3, RAD50, SOD1, TERF2IP, TERT]
anatomical structure morphogenesis	[2, 3]	[Group42]	291	12.383	5.14303e-19	2.87495e-16	{Group42=3.420178039212343E-14}	{Group42=2.872949552938368E-12}	[ACTA1, ACVR1, AIFM1, AIP, AKT1, AMFR, AOF2, AP1G1, APAF1, APOB, APP, ARF6, ARFRP1, ARNT, ARRB2, ARTN, ASGR1, ATG12, ATG5, ATP5B, BAK1, BAX, BCL2, BCL2L1, BCL6, BID, BIRC2, BLM, BMPR1B, BRAF, BRCA1, BRSK1, BRSK2, BYSL, CA2, CANX, CAPZA1, CAPZB, CASP3, CD40, CDC23, CDC42, CDK5, CDK5R1, CDK7, CDK9, CDKN2A, CHD1, CHUK, CITED1, CLCN5, CNN2, COPB2, COPG, CRNKL1, CSE1L, CTNNB1, CXCR4, CYCS, DAPK3, DARS…
anatomical structure organization	[2, 3, 4]	[Group42]	248	13.7931	3.13815e-22	1.75423e-19	{Group42=3.420178039212343E-14}	{Group42=2.872949552938368E-12}	[ACTA1, AIFM1, AIP, AKT1, AMFR, AOF2, AP1G1, APOB, APP, ARF6, ARRB2, ARTN, ASGR1, ATG12, ATG5, BAK1, BAX, BCL2, BCL2L1, BCL6, BID, BLM, BRCA1, BRSK1, BRSK2, BYSL, CAPZA1, CAPZB, CASP3, CD40, CDC23, CDC42, CDK5, CDK5R1, CDK7, CDK9, CDKN2A, CHD1, CLCN5, CNN2, COPB2, COPG, CRNKL1, CSE1L, CTNNB1, CXCR4, CYCS, DAPK3, DARS, DDX51, DES, DKC1, DNM1L, EED, EGFR, EIF2AK3, EIF2B1, EIF4E, EIF6, ELF3, EP300, …
angiogenesis	[3, 4, 5, 6, 7, 8]	[Group43, Group53, Group59]	14	13.2075	0.0414837	1	{Group43=7.9620193334297E-4, Group53=2.2502473176630935E-4, Group59=4.8854683469484586E-8}	{Group43=0.06688096240080948, Group53=0.018902077468369985, Group59=4.103793411436705E-6}	[ACVR1, ATP5B, CANX, CTNNB1, CXCR4, EPAS1, FLT1, GNA13, HIF1A, KDR, MYH9, NR2C2, TGFBR2, VHL]
anion transport	[4, 5]	[Group2]	8	7.61905	1	1	{Group2=0.021989546481584233}	{Group2=1.0}	[CLCN2, CLCN5, MPST, SLC12A2, SLC34A1, TOMM40, VDAC1, VDAC3]
anterior/posterior pattern formation	[4, 5]	[Group43, Group50]	9	11.1111	0.289061	1	{Group43=7.9620193334297E-4, Group50=6.50776364436945E-6}	{Group43=0.06688096240080948, Group50=5.466521461270338E-4}	[EP300, MEOX2, MIB1, MLLT3, NOL3, PRKDC, SMAD2, SMAD4, TGFBR1]
apoptosis	[4, 5]	[Group75]	86	19.9536	7.15041e-17	3.99708e-14	{Group75=1.4944016463552711E-19}	{Group75=1.2552973829384277E-17}	[AHR, AIFM1, AKT1, APAF1, APP, ARF6, ATG5, BAG1, BAG2, BAG4, BAK1, BAX, BCL2, BCL2L1, BID, BIRC5, BRE, CASP3, CASP9, CCAR1, CD40, CDKN2A, CSE1L, CTNNB1, CXCR4, CYCS, DAP3, DAPK1, DAPK2, DAPK3, DNM1L, DYNLL1, EIF2AK2, EIF2AK3, EP300, ERN1, F2R, FKBP8, FXR1, GZMA, HSPD1, HSPE1, JAK2, LCK, LRP1, MAP3K1, MAP3K5, MAPK7, MAPK8, NEK6, NFKB1, NFKBIA, NLRC4, NLRP12, NLRP2, NLRP3, NOL3, PHLPP, PKN1, PKN2, …
apoptotic mitochondrial changes	[5, 6, 7, 8]	[Group5, Group75]	12	54.5455	1.21263e-08	6.7786e-06	{Group5=1.6718481516305592E-22, Group75=1.4944016463552711E-19}	{Group5=1.4043524473696697E-20, Group75=1.2552973829384277E-17}	[AKT1, BAK1, BAX, BCL2, BCL2L1, BID, CASP3, CDKN2A, DNM1L, MAP3K1, NOL3, TP53]
apoptotic program	[5, 6]	[Group5, Group75, Group76]	36	35.6436	9.24294e-16	5.1668e-13	{Group5=1.6718481516305592E-22, Group75=1.4944016463552711E-19, Group76=1.9264505171846094E-21}	{Group5=1.4043524473696697E-20, Group75=1.2552973829384277E-17, Group76=1.618218434435072E-19}	[AIFM1, AKT1, APAF1, BAK1, BAX, BCL2, BCL2L1, BID, CASP3, CASP9, CDKN2A, CYCS, DNM1L, DYNLL1, EIF2AK3, F2R, GZMA, HSPD1, HSPE1, LCK, LRP1, MAP3K1, MAPK8, NLRC4, NLRP12, NOL3, PPP3R1, RIPK1, SMAD3, SOD1, TP53, TRADD, TRAF2, VCP, VDAC1, YWHAB]
axon guidance	[3, 4, 7, 8, 9, 10, 11, 12, 13]	[Group18, Group42]	8	10.8108	0.274575	1	{Group18=9.306633631965105E-4, Group42=3.420178039212343E-14}	{Group18=0.07817572250850688, Group42=2.872949552938368E-12}	[ARTN, CDK5, CDK5R1, CXCR4, ERBB2, MYH10, RPS27A, SIAH1]
axonogenesis	[6, 7, 8, 9, 10, 11, 12]	[Group18, Group42]	16	12.4031	0.0641318	1	{Group18=9.306633631965105E-4, Group42=3.420178039212343E-14}	{Group18=0.07817572250850688, Group42=2.872949552938368E-12}	[ARTN, CDK5, CDK5R1, CXCR4, ERBB2, MYH10, NR2E1, PAFAH1B1, RPS27A, RYK, S100A6, S100B, SIAH1, STMN1, UCHL1, ULK2]
B cell activation	[4, 5]	[Group4, Group63]	12	18.75	0.00305834	1	{Group4=0.07334293254088128, Group63=1.49718112544322E-6}	{Group4=1.0, Group63=1.257632145372305E-4}	[ARTN, BAX, BCL2, BCL6, CD40, HSPD1, ITGB1, LIG4, MLH1, MS4A1, MSH2, PRKCD]
behavior	[2]	[Group16, Group24, Group49, Group70]	35	9.97151	0.103478	1	{Group16=0.004005082412477644, Group24=0.0025222018620540275, Group49=5.5706632924652076E-15, Group70=0.960582220539713}	{Group16=0.33642692264812213, Group24=0.2118649564125383, Group49=4.679357165670774E-13, Group70=1.0}	[CXCR4, FYN, GNAO1, GNAQ, GRIN1, GRIN2B, GRIN2D, HMGCR, HRAS, ITGA3, KCNMA1, LLGL1, MAP2K1, MAPK1, MAPK14, MPZ, NF1, NOS3, NPAS2, NPY, NR2E1, NRAS, PAFAH1B1, PCDHA6, PDGFA, PEX13, PRKCA, RALA, RASGRF1, REPS1, S100B, SOD1, TH, UCHL1, VDAC3]
biological_process	[0]	[None]	1042	7.66345	1	1	{None=NaN}	{None=NaN}	[AADAT, AARS, AARSD1, ABCE1, ABI1, ABT1, ACACA, ACO2, ACTA1, ACTB, ACTG1, ACTN1, ACTR2, ACTR5, ACVR1, ACVR1C, ACY1, ADI1, ADIPOR2, ADRBK1, AGER, AGFG1, AGL, AHR, AHSA1, AHSA2, AIFM1, AIP, AIRE, AKR1B10, AKT1, AKT2, AKT3, ALAS2, ALDH1A1, ALDH2, ALDH3B1, ALDH4A1, ALDOA, ALDOB, ALG2, ALK, AMD1, AMFR, ANAPC11, ANK2, ANXA2, AOF2, AP1G1, AP1M1, APAF1, APEX1, APOB, APP, AREG, ARF6, ARFRP1, ARHGAP1, ARNT…
biomineral formation	[4, 5, 6]	[Group26]	9	10.5882	0.303076	1	{Group26=5.050532421425655E-7}	{Group26=4.242447233997551E-5}	[EGFR, EIF2AK3, EXT1, EXT2, GNAS, NF1, RUNX2, THRA, TRAF6]
biopolymer biosynthetic process	[4]	[Group34, Group83]	204	9.71891	0.000175398	0.0980474	{Group34=2.035529201992796E-25, Group83=8.937015930378213E-5}	{Group34=1.7098445296739485E-23, Group83=0.007507093381517699}	[AARS, AARSD1, ABT1, ACTR5, AGL, AHR, AIRE, AKT1, AOF2, APEX1, ARNT, ASCC3, BCL6, BLM, BRCA1, BRMS1L, CDC25C, CDC45L, CDK7, CDK9, CDKN2A, CHEK1, CHTF18, CNOT8, COPS2, COPS5, CRY2, CTNNB1, DARS, DKC1, DNMT1, DPH1, EEF1A1, EEF1G, EEF2, EEF2K, EIF2AK2, EIF2AK4, EIF2B1, EIF2C2, EIF2C3, EIF2C4, EIF3A, EIF3H, EIF4A1, EIF4E, EIF6, ELF3, ENO1, EPRS, ERCC2, ERCC3, ERN1, ESR1, ESR2, EWSR1, EXT1, EXT2, FARS…
biopolymer catabolic process	[4]	[Group79]	109	16.7692	2.55139e-15	1.42623e-12	{Group79=4.430941623952684E-48}	{Group79=3.721990964120254E-46}	[ABCE1, AIFM1, AKT1, AMFR, ANAPC11, ASB1, ASB12, ASB2, ASB3, ASB4, ASB6, ASB7, ATG12, BRE, BTRC, CACYBP, CASP3, CCNB1, CDC16, CDC2, CDC20, CDC23, CDC27, CDK7, CDKN2A, CUL4A, CUL5, CYCS, DCUN1D1, DERL1, ERCC2, ERCC3, ERCC5, FBXO33, FBXW11, FBXW7, FZR1, GSPT1, HNRNPD, HSPA1B, MAD2L1, MDM2, MIB1, MLH1, MNAT1, MPG, NEDD8, NOL3, NPLOC4, OTUD5, PARK2, POLR1B, PSMA3, PSMB2, PSMB5, PSMC2, PSMC4, PSMD1, P…
biopolymer metabolic process	[3]	[Group34]	519	11.9917	4.27452e-36	2.38946e-33	{Group34=2.035529201992796E-25}	{Group34=1.7098445296739485E-23}	[AARS, AARSD1, ABCE1, ABI1, ABT1, ACTR5, ACVR1, ACVR1C, ADRBK1, AGL, AHR, AIFM1, AIRE, AKT1, AKT2, AKT3, ALG2, ALK, AMFR, ANAPC11, AOF2, APEX1, ARNT, ARTN, ASB1, ASB12, ASB2, ASB3, ASB4, ASB6, ASB7, ASCC3, ATG12, ATG5, ATXN1, AURKA, AURKB, BAG1, BAT3, BCCIP, BCL6, BLM, BMPR1B, BRAF, BRCA1, BRE, BRMS1L, BRSK1, BRSK2, BTRC, C17orf28, CACYBP, CAMK1D, CAMK2D, CASP3, CCAR1, CCNB1, CCT2, CDC14A, CDC16,…
biopolymer modification	[4]	[Group34]	232	16.6786	1.34853e-32	7.53828e-30	{Group34=2.035529201992796E-25}	{Group34=1.7098445296739485E-23}	[ABI1, ACVR1, ACVR1C, ADRBK1, AKT1, AKT2, AKT3, ALG2, ALK, AMFR, ANAPC11, ATG5, AURKA, AURKB, BAG1, BAT3, BMPR1B, BRAF, BRSK1, BRSK2, CAMK1D, CAMK2D, CCT2, CDC14A, CDC2, CDC25C, CDK2, CDK3, CDK4, CDK5, CDK6, CDK7, CDK9, CHEK1, CHEK2, CHUK, CLK1, COG7, CRY2, CSNK1G3, CSNK2A2, CXCR4, DAPK1, DAPK2, DAPK3, DKC1, DNAJB11, DNMT1, EEF2K, EGFR, EIF2AK2, EIF2AK3, EIF2AK4, EP300, EPHA2, ERBB2, ERBB3, ERN1,…
biosynthetic process	[2]	[Group34]	288	10.0174	2.16532e-07	0.000121041	{Group34=2.035529201992796E-25}	{Group34=1.7098445296739485E-23}	[AADAT, AARS, AARSD1, ABT1, ACACA, ACTR5, ADI1, AGL, AHR, AIRE, AKR1B10, AKT1, ALAS2, ALDH4A1, ALG2, ALK, AMD1, AOF2, APEX1, APOB, ARNT, ASCC3, ASL, BCAT1, BCAT2, BCL6, BLM, BRCA1, BRMS1L, CAD, CBS, CCBL2, CDC25C, CDC45L, CDK7, CDK9, CDKN2A, CHEK1, CHEK2, CHTF18, CNOT8, COG7, COPS2, COPS5, COQ2, COQ6, COQ7, CPOX, CRY2, CTNNB1, DARS, DGKE, DHFR, DKC1, DNMT1, DPH1, EEF1A1, EEF1G, EEF2, EEF2K, EIF2A…
blood circulation	[4]	[Group21]	14	10.1449	0.25946	1	{Group21=5.652734101877774E-7}	{Group21=4.74829664557733E-5}	[ADRBK1, EPB41, EPX, GCH1, GUCY1A3, GUCY1B3, KCNH2, KCNMA1, MEOX2, NOS3, NPR1, NPY, PLN, SOD1]
blood vessel development	[5, 6]	[Group43, Group59]	25	14.881	0.00117189	0.655089	{Group43=7.9620193334297E-4, Group59=4.8854683469484586E-8}	{Group43=0.06688096240080948, Group59=4.103793411436705E-6}	[ACVR1, AKT1, ATP5B, CANX, CITED1, CTNNB1, CXCR4, EPAS1, FLT1, GLMN, GNA13, HIF1A, KDR, MIB1, MMP2, MPZ, MYH9, NF1, NOS3, NR2C2, SYNGAP1, TGFBR1, TGFBR2, VHL, WARS2]
blood vessel morphogenesis	[4, 5, 6, 7]	[Group43, Group59]	21	14.6853	0.00379488	1	{Group43=7.9620193334297E-4, Group59=4.8854683469484586E-8}	{Group43=0.06688096240080948, Group59=4.103793411436705E-6}	[ACVR1, ATP5B, CANX, CITED1, CTNNB1, CXCR4, EPAS1, FLT1, GLMN, GNA13, HIF1A, KDR, MYH9, NF1, NOS3, NR2C2, SYNGAP1, TGFBR1, TGFBR2, VHL, WARS2]
brain development	[4, 5, 6]	[Group18, Group40, Group42, Group59]	21	12	0.0432185	1	{Group18=9.306633631965105E-4, Group40=0.03821785367106703, Group42=3.420178039212343E-14, Group59=4.8854683469484586E-8}	{Group18=0.07817572250850688, Group40=1.0, Group42=2.872949552938368E-12, Group59=4.103793411436705E-6}	[ALK, AOF2, APAF1, CDK5R1, CTNNB1, CXCR4, GNAQ, IGF1R, MYH10, NF1, NR2E1, PAFAH1B1, PEX13, PEX5, PRKDC, SMAD1, SMAD9, SMARCA1, SMARCA4, SRC, TGFBR2]
branching morphogenesis of a tube	[4, 5]	[Group43]	9	19.5652	0.00734097	1	{Group43=7.9620193334297E-4}	{Group43=0.06688096240080948}	[ACVR1, CTNNB1, CXCR4, FLT1, GNA13, ILK, KDR, SMAD4, TGFBR2]
calcium ion transport	[6, 7]	[Group2]	9	8.33333	0.717034	1	{Group2=0.021989546481584233}	{Group2=1.0}	[ATP2A2, CACNA1E, COPS2, FYN, GRIN2B, ITPR3, NPY, PPP3CA, RYR1]
camera-type eye development	[6, 7]	[Group40, Group50]	8	15.6863	0.0558555	1	{Group40=0.03821785367106703, Group50=6.50776364436945E-6}	{Group40=1.0, Group50=5.466521461270338E-4}	[BMPR1B, CTNNB1, FKBP8, LMX1B, MAP3K1, MYH10, NF1, NR2E1]
carbohydrate biosynthetic process	[3, 4]	[Group68, Group74]	13	13.4021	0.051266	1	{Group68=2.3065251934067162E-4, Group74=0.04918204949577853}	{Group68=0.019374811624616416, Group74=1.0}	[AGL, AKT1, EXT1, EXT2, FBP1, GFPT2, GPI, GPT, NANS, PGD, PMM2, PROC, TPI1]
carbohydrate catabolic process	[3, 4]	[Group74]	19	19.7917	0.000104648	0.0584982	{Group74=0.04918204949577853}	{Group74=1.0}	[ALDOA, ALDOB, ENO1, GAPDH, GPI, HKDC1, HOOK1, LDHA, MDH1, OGDH, PDHA2, PDHB, PFKP, PGD, PGK1, PKLR, PKM2, PYGM, TPI1]
carbohydrate metabolic process	[3]	[Group68, Group74]	48	11.1369	0.00960212	1	{Group68=2.3065251934067162E-4, Group74=0.04918204949577853}	{Group68=0.019374811624616416, Group74=1.0}	[AGL, AKT1, ALDH2, ALDOA, ALDOB, ENO1, EXT1, EXT2, FBP1, GALK2, GAPDH, GFPT2, GLB1, GPI, GPT, GSK3B, HKDC1, HOOK1, IDH3A, INSR, KCNJ11, KIAA1161, LAMP2, LDHA, MDH1, NANS, OGDH, PDHA2, PDHB, PDPK1, PFKFB2, PFKL, PFKP, PGD, PGK1, PGM1, PKLR, PKM2, PMM2, PPARD, PPP1CA, PRKAA1, PRKAB1, PROC, PYGM, SEC24C, SLC2A4, TPI1]
carboxylic acid biosynthetic process	[5]	[Group55]	9	12.3288	0.178785	1	{Group55=6.573478342371253E-5}	{Group55=0.005521721807591853}	[ACACA, FA2H, FASN, PRKAA1, PRKAA2, PRKAB1, PRKAB2, PTGES3, TPI1]
carboxylic acid metabolic process	[4]	[Group55, Group82]	62	13.1078	2.96547e-05	0.016577	{Group55=6.573478342371253E-5, Group82=1.1497957008545215E-12}	{Group55=0.005521721807591853, Group82=9.658283887177981E-11}	[AARS, AARSD1, ACACA, ACO2, ACY1, ADI1, ADIPOR2, ALDH4A1, ASL, BCAT1, BCAT2, CAD, CBS, CRAT, DARS, DHFR, EIF2AK4, EPRS, FA2H, FARSA, FASN, FBP1, GART, GCH1, GFPT2, GLDC, GLUL, GOT2, GPI, GPT, HARS, HIF1A, IARS2, LDLR, MARS, MAT2A, MDH1, MTHFD1, NOS1, NOS3, PEX13, PEX5, PHYH, PPARD, PRKAA1, PRKAA2, PRKAB1, PRKAB2, PRNP, PROC, PSAT1, PTGES3, QARS, SC4MOL, SHMT1, TFE3, TH, TINAGL1, TNFRSF1A, TPI1, W…
cartilage development	[4, 5, 6]	[Group26]	8	19.5122	0.011406	1	{Group26=5.050532421425655E-7}	{Group26=4.242447233997551E-5}	[BMPR1B, EIF2AK3, GNAS, HIF1A, PRKCA, RUNX2, SOX9, THRA]
caspase activation	[6, 7, 8, 9]	[Group5, Group75, Group76]	17	40.4762	3.86748e-09	2.16192e-06	{Group5=1.6718481516305592E-22, Group75=1.4944016463552711E-19, Group76=1.9264505171846094E-21}	{Group5=1.4043524473696697E-20, Group75=1.2552973829384277E-17, Group76=1.618218434435072E-19}	[APAF1, BAK1, BAX, CASP9, CDKN2A, CYCS, EIF2AK3, F2R, HSPD1, HSPE1, LCK, NLRC4, NLRP12, NOL3, SMAD3, TP53, VCP]
catabolic process	[2]	[Group79]	157	14.4434	1.58786e-15	8.87611e-13	{Group79=4.430941623952684E-48}	{Group79=3.721990964120254E-46}	[ABCE1, ACO2, AIFM1, AKT1, ALDH4A1, ALDOA, ALDOB, AMFR, ANAPC11, ASB1, ASB12, ASB2, ASB3, ASB4, ASB6, ASB7, ASL, ATG12, ATG5, BCAT2, BRE, BTRC, CACYBP, CASP3, CCNB1, CDC16, CDC2, CDC20, CDC23, CDC27, CDK7, CDKN2A, CUL4A, CUL5, CYCS, DCUN1D1, DERL1, DLST, ENO1, EPX, ERCC2, ERCC3, ERCC5, FBXO33, FBXW11, FBXW7, FZR1, GABARAPL2, GAPDH, GCH1, GLDC, GOT2, GPI, GSPT1, HKDC1, HNRNPD, HOOK1, HSPA1B, IDH3A…
cation homeostasis	[6]	[Group24]	24	11.9403	0.0311242	1	{Group24=0.0025222018620540275}	{Group24=0.2118649564125383}	[ALAS2, APP, ATOX1, ATP5B, BCL2, CXCR4, F2R, FTL, GNA15, GRIN1, HIF1A, HSP90B1, KCNMA1, KDR, LCK, MON1A, NOL3, PLN, PRKCA, PRNP, RSHL1, RYR1, SOD1, TFRC]
cation transport	[4, 5]	[Group2]	29	5.85859	0.142701	1	{Group2=0.021989546481584233}	{Group2=1.0}	[ATOX1, ATP2A2, ATP5A1, ATP5B, ATP5C1, ATP6V0A1, ATP6V1B2, ATP6V1E1, CACNA1E, COPS2, FTL, FYN, GRIN1, GRIN2B, ITPR3, KCNH2, KCNJ11, KCNMA1, NPY, P2RX7, PPP3CA, RSHL1, RYR1, SFXN5, SGK1, SLC12A2, SLC25A37, SLC34A1, SLC5A1]
cell activation	[2]	[Group4, Group63]	35	16.5877	1.1739e-05	0.00656212	{Group4=0.07334293254088128, Group63=1.49718112544322E-6}	{Group4=1.0, Group63=1.257632145372305E-4}	[ARTN, BAX, BCL2, BCL6, BLM, CD40, CXCR4, F2R, FKBP1A, GNA13, HSPD1, IRF4, ITGB1, LCK, LIG4, MINK1, MLH1, MS4A1, MSH2, MYH9, NDRG1, NFKB2, PDGFA, PPP3CB, PRKCD, PRKDC, PRLR, RELB, RIPK2, TGFBR2, TLR1, TLR4, TRAF6, VWF, ZAP70]
cell adhesion	[2]	[Group9]	30	4.47094	0.00100112	0.559627	{Group9=0.0020236411510107175}	{Group9=0.16998585668490027}	[ACTN1, APAF1, APP, ARF6, ATP2A2, BCAT2, BMPR1B, BYSL, CDH1, CDK5, CDK5R1, COL7A1, CTNNB1, EGFR, ILK, ITGA3, ITGB1, MYH9, NME1-NME2, PCDHA6, PSTPIP1, RAC1, RET, RHOA, RPSA, SOX9, THRA, TLN2, TRAF6, VWF]
cell communication	[2]	[Group10, Group11, Group58, Group62]	356	10.1482	4.20231e-10	2.34909e-07	{Group10=1.4720614659537254E-6, Group11=4.2023070987547237E-10, Group58=0.00947404411250383, Group62=3.0203986263428165E-4}	{Group10=1.2365316314011293E-4, Group11=3.529937962953968E-8, Group58=0.7958197054503218, Group62=0.02537134846127966}	[ABI1, ACVR1, ADIPOR2, ADRBK1, AGER, AHR, AIFM1, AKR1B10, AKT1, AKT3, ALDH2, ALK, AMFR, ANK2, APAF1, APP, AREG, ARF6, ARFRP1, ARHGAP1, ARNT, ARNTL, ARRB1, ARRB2, ARTN, ASB1, ASB12, ASB2, ASB3, ASB4, ASB6, ASB7, ATG12, ATG5, AURKA, BAK1, BAX, BCAR3, BCAT2, BCL2, BCL2L1, BID, BIRC2, BIRC3, BLM, BMPR1B, BRAF, BRCA1, BRE, BRSK1, BTRC, CACNA1E, CALM1, CASP3, CASP9, CD40, CDC42, CDK4, CDK5, CDK5R1, CDK…
cell cycle	[2]	[Group79]	128	20.3822	1.07033e-25	5.98317e-23	{Group79=4.430941623952684E-48}	{Group79=3.721990964120254E-46}	[ACVR1, AHR, ANAPC11, ARTN, AURKA, AURKB, BCAT1, BCCIP, BIN3, BIRC5, BLM, BRCA1, BTRC, C17orf28, CALM1, CCAR1, CCNB1, CDC14A, CDC16, CDC2, CDC20, CDC23, CDC25C, CDC27, CDC45L, CDC5L, CDK2, CDK3, CDK4, CDK5, CDK6, CDK7, CDKN2A, CHEK1, CHEK2, CHTF18, CUL4A, CUL5, DDX12, DMWD, EP300, ERH, ERN1, FANCA, FZR1, GAK, GPS1, GSPT1, H2AFX, HDAC6, HSPA2, ITGB1, KAT2B, KIF20B, KRT18, KRT7, LATS1, LIG4, MAD2L1…
cell cycle arrest	[3, 4]	[None]	14	15.3846	0.0150603	1	{None=NaN}	{None=NaN}	[ARTN, CDKN2A, CUL4A, CUL5, ERN1, KAT2B, KIF20B, MLF1, NOL3, PPP1R15A, RB1, SMAD3, STK11, TP53]
cell cycle checkpoint	[5]	[Group24, Group79]	19	29.6875	1.70507e-07	9.53134e-05	{Group24=0.0025222018620540275, Group79=4.430941623952684E-48}	{Group24=0.2118649564125383, Group79=3.721990964120254E-46}	[ARTN, BIRC5, BLM, BRCA1, BRSK1, CDC45L, CDKN2A, CHEK1, CHEK2, ERCC2, ERCC3, HUS1, MAD2L1, RAD9A, RB1, RRAD, SMC1A, TP53, TRIAP1]
cell cycle phase	[3, 4]	[Group79]	64	19.5719	1.90219e-12	1.06333e-09	{Group79=4.430941623952684E-48}	{Group79=3.721990964120254E-46}	[ACVR1, ANAPC11, ARTN, AURKA, AURKB, BCAT1, BIRC5, BLM, C17orf28, CCNB1, CDC2, CDC20, CDC23, CDC25C, CDC27, CDK2, CDK3, CDK4, CDK6, CDKN2A, CHEK1, CUL4A, CUL5, DMWD, FANCA, FZR1, GSPT1, H2AFX, HSPA2, ITGB1, KRT7, LATS1, MAD2L1, MAP3K11, MDM2, MLH1, MRE11A, MSH4, MYH9, NDC80, NEK6, NUDC, NUMA1, PAFAH1B1, PLK1, POLA1, POLD1, POLE, PPP3CA, PPP5C, PPP6C, RAD50, RAD51, RAD54L, RB1, RPA1, RRAD, RUVBL1,…
cell cycle process	[2, 3]	[Group79]	89	19.39	1.96179e-16	1.09664e-13	{Group79=4.430941623952684E-48}	{Group79=3.721990964120254E-46}	[ACVR1, ANAPC11, ARTN, AURKA, AURKB, BCAT1, BIRC5, BLM, BRCA1, BTRC, C17orf28, CCNB1, CDC16, CDC2, CDC20, CDC23, CDC25C, CDC27, CDK2, CDK3, CDK4, CDK6, CDKN2A, CHEK1, CUL4A, CUL5, DMWD, ERN1, FANCA, FZR1, GSPT1, H2AFX, HSPA2, ITGB1, KAT2B, KIF20B, KRT7, LATS1, MAD2L1, MAP3K11, MDM2, MLF1, MLH1, MRE11A, MSH4, MYH10, MYH9, NDC80, NEK6, NOL3, NPM1, NUDC, NUMA1, PAFAH1B1, PLK1, POLA1, POLD1, POLE, PP…
cell death	[2, 3]	[Group75]	90	18.3299	3.41554e-15	1.90929e-12	{Group75=1.4944016463552711E-19}	{Group75=1.2552973829384277E-17}	[AHR, AIFM1, AKT1, APAF1, APP, ARF6, ATG5, ATXN1, BAG1, BAG2, BAG4, BAK1, BAX, BCL2, BCL2L1, BID, BIRC5, BRE, CASP3, CASP9, CCAR1, CD40, CDKN2A, CSE1L, CTNNB1, CXCR4, CYCS, DAP3, DAPK1, DAPK2, DAPK3, DNM1L, DYNLL1, EIF2AK2, EIF2AK3, EP300, ERN1, F2R, FKBP8, FXR1, GZMA, HSPD1, HSPE1, JAK2, LCK, LRP1, MAP3K1, MAP3K5, MAPK7, MAPK8, NEK6, NFKB1, NFKBIA, NLRC4, NLRP12, NLRP2, NLRP3, NOL3, NUP62, PHLPP…
cell development	[2, 4]	[Group18, Group42, Group59]	70	13.3333	4.93045e-06	0.00275612	{Group18=9.306633631965105E-4, Group42=3.420178039212343E-14, Group59=4.8854683469484586E-8}	{Group18=0.07817572250850688, Group42=2.872949552938368E-12, Group59=4.103793411436705E-6}	[ACTA1, ACVR1, AKT1, ARTN, BAX, BCL6, BRSK1, BRSK2, CDK5, CDK5R1, CDK6, CTNNB1, CXCR4, EIF2AK3, EIF2B1, EIF2B2, EPHA2, EPX, ERBB2, ERBB3, FANCC, GNAQ, HIF1A, HOOK1, HSPA2, ITGA3, ITGB1, KCNMA1, KDR, LIG4, LMX1B, MAP2K1, MAPT, MCF2, MYH10, MYH9, MYOD1, NF1, NOS1, NR2E1, PAFAH1B1, PEX13, PEX5, PGR, PKN1, PPP3CA, PRKCI, RAC1, RASGRF1, RET, RPS27A, RPS6KB1, RUNX2, RYK, S100A4, S100A6, S100B, SIAH1, S…
cell differentiation	[3]	[Group42, Group63]	118	10.0511	0.00189922	1	{Group42=3.420178039212343E-14, Group63=1.49718112544322E-6}	{Group42=2.872949552938368E-12, Group63=1.257632145372305E-4}	[ACTA1, ACVR1, ACVR1C, AGFG1, AKT1, ALAS2, ARNT, ARTN, BAX, BCL6, BLM, BRSK1, BRSK2, CASP3, CDC42, CDK5, CDK5R1, CDK6, CITED1, CTNNB1, CXCR4, EIF2AK3, EIF2B1, EIF2B2, ELF3, EPAS1, EPHA2, EPX, ERBB2, ERBB3, ERCC2, ERCC3, FANCC, FKBP8, FLT1, FXR1, GLMN, GNA12, GNA13, GNAQ, HIF1A, HOOK1, HRAS, HSPA2, IRF4, ITGA3, ITGB1, JAK2, KCNMA1, KDR, LCK, LIG4, LMX1B, MAP2K1, MAPK7, MAPT, MCF2, MINK1, MLF1, MSH…
cell division	[2]	[Group79]	45	18.6722	2.13979e-08	1.19614e-05	{Group79=4.430941623952684E-48}	{Group79=3.721990964120254E-46}	[ANAPC11, AURKB, BIN3, BIRC5, CCNB1, CDC14A, CDC16, CDC2, CDC20, CDC23, CDC25C, CDC37L1, CDC40, CDC42, CDK2, CDK3, CDK4, CDK5, CDK6, CDK7, CDKN2A, FZR1, KIF20B, LATS1, LIG4, MAD2L1, MYH10, MYH9, NDC80, NEK6, NUDC, PAFAH1B1, PARD6A, PLK1, PPP1CA, RB1, RUVBL1, SEPT14, SEPT3, SEPT7, SMC1A, SMC2, SMC3, SYNGAP1, WEE1]
cell fate commitment	[2, 4]	[Group50]	12	12.6316	0.078719	1	{Group50=6.50776364436945E-6}	{Group50=5.466521461270338E-4}	[CASP3, CTNNB1, FKBP8, ITGB1, KDR, MYOD1, NR2E1, SMAD2, SMARCA4, SOX9, TAL1, TGFBR1]
cell maturation	[2, 3, 5]	[Group43, Group57]	8	16	0.0534377	1	{Group43=7.9620193334297E-4, Group57=1.0}	{Group43=0.06688096240080948, Group57=1.0}	[CTNNB1, EPX, GNAQ, KCNMA1, KDR, PGR, RET, RUNX2]
cell migration	[3, 4, 5]	[Group18, Group42, Group43, Group59]	23	11.3861	0.060142	1	{Group18=9.306633631965105E-4, Group42=3.420178039212343E-14, Group43=7.9620193334297E-4, Group59=4.8854683469484586E-8}	{Group18=0.07817572250850688, Group42=2.872949552938368E-12, Group43=0.06688096240080948, Group59=4.103793411436705E-6}	[ACVR1, CDK5R1, CXCR4, FLT1, HIF1A, HMGCR, ITGA3, ITGB1, LMX1B, MYH10, MYH9, NOS3, NR2E1, PAFAH1B1, PEX13, PEX5, PPAP2A, PRKCA, RAC1, RET, S100P, TGFBR1, VHL]
cell morphogenesis	[4, 5, 6, 7]	[Group37, Group42]	38	12.5413	0.00291644	1	{Group37=2.372966450157306E-6, Group42=3.420178039212343E-14}	{Group37=1.993291818132137E-4, Group42=2.872949552938368E-12}	[ARF6, ARTN, BCL6, BRSK1, BRSK2, CAPZB, CDC42, CDK5, CDK5R1, CTNNB1, CXCR4, ERBB2, HIF1A, ILK, LLGL1, MCF2, MYH10, MYH9, NR2E1, P2RX7, PAFAH1B1, PKN1, PRKCI, RAC1, RASGRF1, RHOA, RPS27A, RYK, S100A4, S100A6, S100B, SIAH1, SOD1, SOX9, STMN1, UCHL1, ULK2, VHL]
cell morphogenesis involved in differentiation	[3, 5, 6, 7, 8]	[Group42, Group59]	21	14	0.00764028	1	{Group42=3.420178039212343E-14, Group59=4.8854683469484586E-8}	{Group42=2.872949552938368E-12, Group59=4.103793411436705E-6}	[ARTN, CDK5, CDK5R1, CTNNB1, CXCR4, ERBB2, HIF1A, MYH10, MYH9, NR2E1, PAFAH1B1, RPS27A, RYK, S100A4, S100A6, S100B, SIAH1, SOX9, STMN1, UCHL1, ULK2]
cell morphogenesis involved in neuron differentiation	[4, 6, 7, 8, 9]	[Group18, Group42]	16	11.7647	0.0747202	1	{Group18=9.306633631965105E-4, Group42=3.420178039212343E-14}	{Group18=0.07817572250850688, Group42=2.872949552938368E-12}	[ARTN, CDK5, CDK5R1, CXCR4, ERBB2, MYH10, NR2E1, PAFAH1B1, RPS27A, RYK, S100A6, S100B, SIAH1, STMN1, UCHL1, ULK2]
cell motility	[2, 3, 4]	[Group18, Group42, Group43, Group59]	23	10.7477	0.0917253	1	{Group18=9.306633631965105E-4, Group42=3.420178039212343E-14, Group43=7.9620193334297E-4, Group59=4.8854683469484586E-8}	{Group18=0.07817572250850688, Group42=2.872949552938368E-12, Group43=0.06688096240080948, Group59=4.103793411436705E-6}	[ACVR1, CDK5R1, CXCR4, FLT1, HIF1A, HMGCR, ITGA3, ITGB1, LMX1B, MYH10, MYH9, NOS3, NR2E1, PAFAH1B1, PEX13, PEX5, PPAP2A, PRKCA, RAC1, RET, S100P, TGFBR1, VHL]
cell motion	[2, 3]	[Group42, Group59]	48	13.0435	0.000301748	0.168677	{Group42=3.420178039212343E-14, Group59=4.8854683469484586E-8}	{Group42=2.872949552938368E-12, Group59=4.103793411436705E-6}	[ACTB, ACTG1, ACTR2, ACVR1, AMFR, ARF6, ARTN, CAPZA1, CAPZB, CDK5, CDK5R1, CXCR4, DNAJA1, ERBB2, FLT1, GNA13, HIF1A, HMGCR, ITGA3, ITGB1, JAK2, LMX1B, MAP2K1, MAPK14, MAPK8, MST1R, MYH10, MYH9, NOS3, NPY, NR2E1, PAFAH1B1, PEX13, PEX5, PPAP2A, PRKCA, RAC1, RET, RPS27A, S100P, SIAH1, STAT3, TGFBR1, TPM3, TUBB2C, VHL, VIM, WASL]
cell part morphogenesis	[4, 5, 6, 7]	[Group42]	26	10.5691	0.0896843	1	{Group42=3.420178039212343E-14}	{Group42=2.872949552938368E-12}	[ARF6, ARTN, CAPZB, CDC42, CDK5, CDK5R1, CXCR4, ERBB2, MCF2, MYH10, MYH9, NR2E1, P2RX7, PAFAH1B1, PKN1, RAC1, RASGRF1, RPS27A, RYK, S100A6, S100B, SIAH1, SOD1, STMN1, UCHL1, ULK2]
cell projection morphogenesis	[5, 6, 7, 8]	[Group42]	26	10.5691	0.0896843	1	{Group42=3.420178039212343E-14}	{Group42=2.872949552938368E-12}	[ARF6, ARTN, CAPZB, CDC42, CDK5, CDK5R1, CXCR4, ERBB2, MCF2, MYH10, MYH9, NR2E1, P2RX7, PAFAH1B1, PKN1, RAC1, RASGRF1, RPS27A, RYK, S100A6, S100B, SIAH1, SOD1, STMN1, UCHL1, ULK2]
cell projection organization and biogenesis	[5, 6, 7, 8, 9]	[Group42]	26	10.6122	0.0886103	1	{Group42=3.420178039212343E-14}	{Group42=2.872949552938368E-12}	[ARF6, ARTN, CAPZB, CDC42, CDK5, CDK5R1, CXCR4, ERBB2, MCF2, MYH10, MYH9, NR2E1, P2RX7, PAFAH1B1, PKN1, RAC1, RASGRF1, RPS27A, RYK, S100A6, S100B, SIAH1, SOD1, STMN1, UCHL1, ULK2]
cell proliferation	[2]	[None]	54	16.7183	5.46904e-08	3.05719e-05	{None=NaN}	{None=NaN}	[AOF2, AREG, ARTN, BAX, BCAT1, BCL2, CD40, CDC14A, CDC16, CDC25C, CDC27, CDK3, CDK5, CDK5R1, CDK7, CDK9, CLK1, CSE1L, CXCR4, DKC1, ERBB2, FES, GNAI2, GNG2, HSPD1, LIG4, LONP1, LRP1, MAP3K11, MNAT1, MS4A1, MUC1, MYH10, NASP, NPY, NUDC, PAFAH1B1, PDGFA, PLK1, POLA1, PPARD, PRKCD, PRMT5, RAF1, RASGRF1, RIPK2, RPS4X, S100A6, S100B, SOX9, TAL1, TP53, UCHL1, ZFP36L2]
cell structure disassembly during apoptosis	[4, 5, 6, 7]	[Group5, Group75, Group79]	8	40	6.33445e-05	0.0354096	{Group5=1.6718481516305592E-22, Group75=1.4944016463552711E-19, Group79=4.430941623952684E-48}	{Group5=1.4043524473696697E-20, Group75=1.2552973829384277E-17, Group79=3.721990964120254E-46}	[AIFM1, BAX, CASP3, CDKN2A, CYCS, GZMA, NOL3, SOD1]
cell surface receptor linked signal transduction	[4, 5]	[Group10, Group11, Group12, Group14, Group76]	117	7.17791	0.456767	1	{Group10=1.4720614659537254E-6, Group11=4.2023070987547237E-10, Group12=0.807352946552703, Group14=0.5891439573317552, Group76=1.9264505171846094E-21}	{Group10=1.2365316314011293E-4, Group11=3.529937962953968E-8, Group12=1.0, Group14=1.0, Group76=1.618218434435072E-19}	[ABI1, ACVR1, ADRBK1, AGER, AKT1, ALDH2, ALK, APP, ARRB2, BIRC2, BIRC3, BMPR1B, BTRC, CALM1, CDK5, CDK5R1, CSNK1G3, CSNK2A2, CSNK2B, CTNNB1, CXCR4, DGKE, EGFR, EIF2AK3, EIF4EBP1, EPHA2, ERBB2, ERBB3, F2R, FBXW11, FBXW7, FKBP8, FLT1, FLT3, FYN, GNA12, GNA13, GNA15, GNAI2, GNAO1, GNAQ, GNAS, GNB2, GNB5, GNG2, GPR37, GRB2, GRIN1, GRIN2B, GSK3B, HRAS, HTR2A, IGF1R, IKBKG, ILK, INSR, IRAK1, IRS1, ITGA…
cell-cell adhesion	[3]	[Group57, Group9]	13	4.83271	0.0821201	1	{Group57=1.0, Group9=0.0020236411510107175}	{Group57=1.0, Group9=0.16998585668490027}	[APAF1, BMPR1B, CDH1, CDK5R1, CTNNB1, EGFR, ITGB1, MYH9, PCDHA6, RET, SOX9, THRA, TRAF6]
cell-cell signaling	[3]	[Group24]	36	6.59341	0.366979	1	{Group24=0.0025222018620540275}	{Group24=0.2118649564125383}	[AREG, CACNA1E, CDK5, CTNNB1, EIF2AK3, EIF2B2, ERBB2, ESR2, GJA1, GNAQ, GRB2, GRIN1, GRIN2B, HAP1, HTR2A, KCNMA1, LLGL1, MAPK1, MMP12, MPZ, NF1, NOS1, NPY, NQO1, PAFAH1B1, PDGFA, PGR, PPARD, RPLP0, RPS27A, SNCA, SOD1, SYN1, TH, UNC119, VDAC3]
cell-substrate adhesion	[3]	[Group9]	8	9.63856	0.530603	1	{Group9=0.0020236411510107175}	{Group9=0.16998585668490027}	[ACTN1, CDK5, CTNNB1, ILK, ITGA3, ITGB1, RHOA, VWF]
cellular alcohol metabolic process	[3]	[Group55, Group74]	49	16.3333	4.20293e-07	0.000234944	{Group55=6.573478342371253E-5, Group74=0.04918204949577853}	{Group55=0.005521721807591853, Group74=1.0}	[AKT1, ALDH2, ALDH3B1, ALDOA, ALDOB, APOB, COQ2, ENO1, FBP1, FDXR, GALK2, GAPDH, GCH1, GFPT2, GLB1, GPI, GPT, HDLBP, HKDC1, HMGCR, HMGCS1, HOOK1, IDI1, KCNJ11, LDHA, LDLR, MDH1, OGDH, PDHA2, PDHB, PDPK1, PFKFB2, PFKL, PFKP, PGD, PGK1, PGM1, PKLR, PKM2, PMM2, PPARD, PRKAA1, PRKAA2, PROC, SC4MOL, SNCA, SQLE, TH, TPI1]
cellular amine metabolic process	[4]	[Group82]	42	12.4629	0.00172152	0.962328	{Group82=1.1497957008545215E-12}	{Group82=9.658283887177981E-11}	[AARS, AARSD1, ACY1, ADI1, ALDH4A1, AMD1, ASL, BCAT1, BCAT2, CAD, CBS, DARS, DHFR, EIF2AK4, EPRS, EXT1, EXT2, FARSA, GART, GCH1, GFPT2, GLDC, GLUL, GOT2, HARS, IARS2, MARS, MAT2A, MTHFD1, NOS1, NOS3, PRNP, PSAT1, QARS, SHMT1, SNCA, TFE3, TG, TH, TINAGL1, WARS2, WDR46]
cellular amino acid and derivative metabolic process	[3]	[Group82]	40	13.8408	0.000288196	0.161101	{Group82=1.1497957008545215E-12}	{Group82=9.658283887177981E-11}	[AARS, AARSD1, ACY1, ADI1, ALDH4A1, AMD1, ASL, BCAT1, BCAT2, CAD, CBS, DARS, DHFR, EIF2AK4, EPRS, FARSA, GART, GCH1, GFPT2, GLDC, GLUL, GOT2, HARS, IARS2, MARS, MAT2A, MTHFD1, NOS1, NOS3, PRNP, PSAT1, QARS, SHMT1, SNCA, TFE3, TG, TH, TINAGL1, WARS2, WDR46]
cellular aromatic compound metabolic process	[3]	[Group56, Group82]	12	11.8812	0.128659	1	{Group56=5.470010170429963E-4, Group82=1.1497957008545215E-12}	{Group56=0.04594808543161169, Group82=9.658283887177981E-11}	[CAD, COQ6, GART, GCH1, MAPK1, MAT2A, MOCOS, MTHFD1, PRPS1, SHMT1, SNCA, TH]
cellular biopolymer biosynthetic process	[5]	[Group34, Group83]	204	9.71891	0.000175398	0.0980474	{Group34=2.035529201992796E-25, Group83=8.937015930378213E-5}	{Group34=1.7098445296739485E-23, Group83=0.007507093381517699}	[AARS, AARSD1, ABT1, ACTR5, AGL, AHR, AIRE, AKT1, AOF2, APEX1, ARNT, ASCC3, BCL6, BLM, BRCA1, BRMS1L, CDC25C, CDC45L, CDK7, CDK9, CDKN2A, CHEK1, CHTF18, CNOT8, COPS2, COPS5, CRY2, CTNNB1, DARS, DKC1, DNMT1, DPH1, EEF1A1, EEF1G, EEF2, EEF2K, EIF2AK2, EIF2AK4, EIF2B1, EIF2C2, EIF2C3, EIF2C4, EIF3A, EIF3H, EIF4A1, EIF4E, EIF6, ELF3, ENO1, EPRS, ERCC2, ERCC3, ERN1, ESR1, ESR2, EWSR1, EXT1, EXT2, FARS…
cellular biopolymer metabolic process	[4]	[Group33, Group34, Group79]	281	10.1006	1.53141e-07	8.56059e-05	{Group33=3.5415280056781967E-9, Group34=2.035529201992796E-25, Group79=4.430941623952684E-48}	{Group33=2.9748835247696854E-7, Group34=1.7098445296739485E-23, Group79=3.721990964120254E-46}	[AARS, AARSD1, ABCE1, ABT1, ACTR5, AGL, AHR, AIFM1, AIRE, AKT1, AOF2, APEX1, ARNT, ARTN, ASCC3, ATXN1, BCCIP, BCL6, BLM, BRCA1, BRMS1L, C17orf28, CASP3, CCAR1, CDC25C, CDC40, CDC45L, CDC5L, CDK7, CDK9, CDKN2A, CHEK1, CHTF18, CNOT6L, CNOT8, COPS2, COPS5, CPSF3, CRNKL1, CRY2, CTNNB1, CUL4A, CYCS, DARS, DDX24, DDX51, DHX16, DHX35, DKC1, DNAJB11, DNMT1, DPH1, EEF1A1, EEF1G, EEF2, EEF2K, EIF2AK2, EIF2…
cellular biosynthetic process	[3]	[Group34]	282	9.98937	4.19009e-07	0.000234226	{Group34=2.035529201992796E-25}	{Group34=1.7098445296739485E-23}	[AARS, AARSD1, ABT1, ACACA, ACTR5, ADI1, AGL, AHR, AIRE, AKR1B10, AKT1, ALAS2, ALDH4A1, ALG2, ALK, AMD1, AOF2, APEX1, APOB, ARNT, ASCC3, ASL, BCAT1, BCAT2, BCL6, BLM, BRCA1, BRMS1L, CAD, CBS, CDC25C, CDC45L, CDK7, CDK9, CDKN2A, CHEK1, CHEK2, CHTF18, CNOT8, COG7, COPS2, COPS5, COQ2, COQ6, COQ7, CPOX, CRY2, CTNNB1, DARS, DGKE, DHFR, DKC1, DNMT1, DPH1, EEF1A1, EEF1G, EEF2, EEF2K, EIF2AK2, EIF2AK4, E…
cellular carbohydrate biosynthetic process	[4, 5]	[Group68, Group74]	12	14.1176	0.0372027	1	{Group68=2.3065251934067162E-4, Group74=0.04918204949577853}	{Group68=0.019374811624616416, Group74=1.0}	[AGL, AKT1, EXT1, EXT2, FBP1, GPI, GPT, NANS, PGD, PMM2, PROC, TPI1]
cellular carbohydrate catabolic process	[4, 5]	[Group74]	19	21.8391	2.51729e-05	0.0140717	{Group74=0.04918204949577853}	{Group74=1.0}	[ALDOA, ALDOB, ENO1, GAPDH, GPI, HKDC1, HOOK1, LDHA, MDH1, OGDH, PDHA2, PDHB, PFKP, PGD, PGK1, PKLR, PKM2, PYGM, TPI1]
cellular carbohydrate metabolic process	[3, 4]	[Group68, Group74]	40	14.1343	0.000158999	0.0888807	{Group68=2.3065251934067162E-4, Group74=0.04918204949577853}	{Group68=0.019374811624616416, Group74=1.0}	[AGL, AKT1, ALDOA, ALDOB, ENO1, EXT1, EXT2, FBP1, GALK2, GAPDH, GFPT2, GPI, GPT, GSK3B, HKDC1, HOOK1, KCNJ11, LAMP2, LDHA, MDH1, NANS, OGDH, PDHA2, PDHB, PDPK1, PFKFB2, PFKL, PFKP, PGD, PGK1, PGM1, PKLR, PKM2, PMM2, PPARD, PPP1CA, PRKAA1, PROC, PYGM, TPI1]
cellular catabolic process	[3]	[Group79]	152	15.338	2.30951e-17	1.29101e-14	{Group79=4.430941623952684E-48}	{Group79=3.721990964120254E-46}	[ABCE1, ACO2, AIFM1, ALDH4A1, ALDOA, ALDOB, AMFR, ANAPC11, ASB1, ASB12, ASB2, ASB3, ASB4, ASB6, ASB7, ASL, ATG12, ATG5, BCAT2, BRE, BTRC, CACYBP, CASP3, CCNB1, CDC16, CDC2, CDC20, CDC23, CDC27, CDK7, CDKN2A, CUL4A, CUL5, CYCS, DCUN1D1, DERL1, DLST, ENO1, EPX, ERCC2, ERCC3, ERCC5, FBXO33, FBXW11, FBXW7, FZR1, GABARAPL2, GAPDH, GCH1, GLDC, GOT2, GPI, GSPT1, HKDC1, HNRNPD, HOOK1, HSPA1B, IDH3A, LDHA…
cellular cation homeostasis	[5, 7]	[Group24]	22	12.2222	0.0325798	1	{Group24=0.0025222018620540275}	{Group24=0.2118649564125383}	[ALAS2, APP, ATOX1, ATP5B, BCL2, CXCR4, F2R, FTL, GNA15, HIF1A, HSP90B1, KCNMA1, LCK, MON1A, NOL3, PLN, PRKCA, PRNP, RSHL1, RYR1, SOD1, TFRC]
cellular chemical homeostasis	[3, 5]	[Group24]	35	13.3588	0.0013514	0.755433	{Group24=0.0025222018620540275}	{Group24=0.2118649564125383}	[ALAS2, APP, ATOX1, ATP5B, BAK1, BCL2, BCL2L1, CDK5, CXCR4, EIF2B2, ERBB2, F2R, FTL, GNA15, GNAQ, GRIN1, GRIN2B, HIF1A, HSP90B1, KCNJ11, KCNMA1, LCK, MON1A, NF1, NOL3, P2RX7, PLN, PPARD, PRKCA, PRNP, RPLP0, RSHL1, RYR1, SOD1, TFRC]
cellular component assembly	[3, 4, 5, 6]	[Group42, Group72]	92	16.6365	6.90137e-13	3.85787e-10	{Group42=3.420178039212343E-14, Group72=5.727034975606215E-13}	{Group42=2.872949552938368E-12, Group72=4.8107093795092207E-11}	[ACTA1, AMFR, BAX, BLM, CAPZA1, CD40, CDK5, CDK7, CDK9, CRNKL1, CSE1L, DARS, EIF2AK3, EIF2B1, EIF4E, EIF6, EPRS, ERCC2, ERCC3, FANCA, FANCC, FKBP4, GCH1, GJA1, GTF2E2, H2AFV, H2AFX, H3F3B, HIST1H1A, HIST1H1C, HIST1H1D, HIST1H1E, HIST1H2AG, HIST1H2BC, HIST1H4A, HIST2H2BE, IGF1R, INSR, IPO4, IPO7, IRAK1, ITGB1, KCNMA1, KPNB1, LLGL1, MAP3K11, MDM2, MLH1, MNAT1, MPP6, MYH10, NAP1L1, NLRP3, NOD1, NOD2…
cellular component disassembly	[3, 4, 5, 6]	[Group5, Group60, Group75, Group79]	11	26.1905	0.000237644	0.132843	{Group5=1.6718481516305592E-22, Group60=3.187438172702827E-7, Group75=1.4944016463552711E-19, Group79=4.430941623952684E-48}	{Group5=1.4043524473696697E-20, Group60=2.6774480650703745E-5, Group75=1.2552973829384277E-17, Group79=3.721990964120254E-46}	[AIFM1, APOB, BAX, CASP3, CDKN2A, CYCS, GZMA, LDLR, NOL3, SOD1, STMN1]
cellular component organization	[2, 3, 4, 5]	[Group42]	248	13.7931	3.13815e-22	1.75423e-19	{Group42=3.420178039212343E-14}	{Group42=2.872949552938368E-12}	[ACTA1, AIFM1, AIP, AKT1, AMFR, AOF2, AP1G1, APOB, APP, ARF6, ARRB2, ARTN, ASGR1, ATG12, ATG5, BAK1, BAX, BCL2, BCL2L1, BCL6, BID, BLM, BRCA1, BRSK1, BRSK2, BYSL, CAPZA1, CAPZB, CASP3, CD40, CDC23, CDC42, CDK5, CDK5R1, CDK7, CDK9, CDKN2A, CHD1, CLCN5, CNN2, COPB2, COPG, CRNKL1, CSE1L, CTNNB1, CXCR4, CYCS, DAPK3, DARS, DDX51, DES, DKC1, DNM1L, EED, EGFR, EIF2AK3, EIF2B1, EIF4E, EIF6, ELF3, EP300, …
cellular developmental process	[2]	[Group42, Group63]	124	9.80237	0.00383507	1	{Group42=3.420178039212343E-14, Group63=1.49718112544322E-6}	{Group42=2.872949552938368E-12, Group63=1.257632145372305E-4}	[ACTA1, ACVR1, ACVR1C, AGFG1, AKT1, ALAS2, ARF6, ARNT, ARTN, BAX, BCL6, BLM, BRSK1, BRSK2, CAPZB, CASP3, CDC42, CDK5, CDK5R1, CDK6, CITED1, CTNNB1, CXCR4, EIF2AK3, EIF2B1, EIF2B2, ELF3, EPAS1, EPHA2, EPX, ERBB2, ERBB3, ERCC2, ERCC3, FANCC, FKBP8, FLT1, FXR1, GLMN, GNA12, GNA13, GNAQ, HIF1A, HOOK1, HRAS, HSPA2, ILK, IRF4, ITGA3, ITGB1, JAK2, KCNMA1, KDR, LCK, LIG4, LLGL1, LMX1B, MAP2K1, MAPK7, MAP…
cellular di-, tri-valent inorganic cation homeostasis	[6, 8]	[Group24]	19	11.8012	0.0524658	1	{Group24=0.0025222018620540275}	{Group24=0.2118649564125383}	[ALAS2, APP, ATOX1, CXCR4, F2R, FTL, GNA15, HIF1A, HSP90B1, LCK, MON1A, NOL3, PLN, PRKCA, PRNP, RSHL1, RYR1, SOD1, TFRC]
cellular homeostasis	[2, 4]	[Group24]	39	11.5044	0.00962888	1	{Group24=0.0025222018620540275}	{Group24=0.2118649564125383}	[AIFM1, ALAS2, APP, ATOX1, ATP5B, BAK1, BCL2, BCL2L1, CDK5, CXCR4, DLD, EIF2B2, ERBB2, F2R, FTL, GLRX5, GNA15, GNAQ, GRIN1, GRIN2B, HIF1A, HSP90B1, KCNJ11, KCNMA1, LCK, MON1A, NF1, NOL3, P2RX7, PLN, PPARD, PRKCA, PRNP, RPLP0, RSHL1, RYR1, SELS, SOD1, TFRC]
cellular ion homeostasis	[4, 6]	[Group24]	35	13.5659	0.000847535	0.473772	{Group24=0.0025222018620540275}	{Group24=0.2118649564125383}	[ALAS2, APP, ATOX1, ATP5B, BAK1, BCL2, BCL2L1, CDK5, CXCR4, EIF2B2, ERBB2, F2R, FTL, GNA15, GNAQ, GRIN1, GRIN2B, HIF1A, HSP90B1, KCNJ11, KCNMA1, LCK, MON1A, NF1, NOL3, P2RX7, PLN, PPARD, PRKCA, PRNP, RPLP0, RSHL1, RYR1, SOD1, TFRC]
cellular lipid metabolic process	[3, 4]	[Group1, Group55, Group74]	47	8.14558	0.631539	1	{Group1=0.9425694158150375, Group55=6.573478342371253E-5, Group74=0.04918204949577853}	{Group1=1.0, Group55=0.005521721807591853, Group74=1.0}	[ACACA, ADIPOR2, AKR1B10, APOB, CHEK2, COQ2, CRAT, DGKE, FA2H, FASN, FDXR, GGPS1, GLB1, GPSN2, HDLBP, HMGCR, HMGCS1, IDI1, IHPK2, LDLR, MTTP, MUC1, NANS, NR1I2, OSBPL8, PAFAH1B1, PEX13, PEX5, PHYH, PIGW, PPAP2A, PPARD, PPP2CA, PPP2R1A, PRKAA1, PRKAA2, PRKAB1, PRKAB2, PRLR, PTGES3, SC4MOL, SELI, SNCA, SQLE, TNFRSF1A, TPI1, YWHAH]
cellular localization	[2]	[Group0]	110	13.2212	1.13191e-08	6.32737e-06	{Group0=0.17619058763295775}	{Group0=1.0}	[AGFG1, AIP, AKT1, AP1G1, AP1M1, ATXN1, BAK1, BAX, BCL2, BCL2L1, BCL6, BIRC5, CANX, CDC23, CDC37, CDC42, CLTA, CLTC, COG5, COG7, COPB2, COPG, COPG2, CRY2, CSE1L, DERL1, EGFR, EXOC5, EXOC6, F2R, FLNA, GABARAPL2, GART, GNAS, GRPEL1, HGS, HNRNPA1, HSP90AA1, HSPA9, ICMT, IPO4, IPO7, JAK2, KDELR2, KIF20B, KPNA5, KPNB1, KRT18, LMAN1, MLH1, MON1A, MPZ, MYH10, MYH7, MYH9, NFKBIA, NFKBIE, NLRC4, NPM1, NUP…
cellular macromolecular complex assembly	[3, 5, 6, 7, 8]	[Group42]	51	14.8688	4.32407e-06	0.00241715	{Group42=3.420178039212343E-14}	{Group42=2.872949552938368E-12}	[CDK5, CDK7, CDK9, CRNKL1, CSE1L, EIF2B1, EIF4E, EIF6, ERCC2, ERCC3, FKBP4, GTF2E2, H2AFV, H2AFX, H3F3B, HIST1H1A, HIST1H1C, HIST1H1D, HIST1H1E, HIST1H2AG, HIST1H2BC, HIST1H4A, HIST2H2BE, IPO4, IPO7, KPNB1, MLH1, MNAT1, NAP1L1, NPM1, PEX13, PKN1, POLR2C, PRLR, RAC1, RPS3A, RPS5, SF3A2, SMAD3, SMAD4, SRC, TAF10, TAF5, TBP, TCP1, TGFBR1, TUBA1A, TUBA1C, TUBB2C, XPO1, ZFP36L2]
cellular macromolecular complex subunit organization	[2, 4, 5, 6, 7]	[Group42]	53	14.6006	4.93835e-06	0.00276054	{Group42=3.420178039212343E-14}	{Group42=2.872949552938368E-12}	[CDK5, CDK7, CDK9, CRNKL1, CSE1L, EIF2B1, EIF4E, EIF6, ERCC2, ERCC3, FKBP4, GTF2E2, H2AFV, H2AFX, H3F3B, HIST1H1A, HIST1H1C, HIST1H1D, HIST1H1E, HIST1H2AG, HIST1H2BC, HIST1H4A, HIST2H2BE, IPO4, IPO7, KPNB1, MLH1, MNAT1, NAP1L1, NPM1, PEX13, PKN1, POLR2C, PRLR, RAC1, RPS3A, RPS5, SF3A2, SMAD3, SMAD4, SRC, STMN1, TAF10, TAF5, TBP, TCP1, TGFBR1, TUBA1A, TUBA1C, TUBB2C, WASL, XPO1, ZFP36L2]
cellular macromolecule biosynthetic process	[4]	[Group34, Group83]	216	9.46124	0.000551835	0.308476	{Group34=2.035529201992796E-25, Group83=8.937015930378213E-5}	{Group34=1.7098445296739485E-23, Group83=0.007507093381517699}	[AARS, AARSD1, ABT1, ACTR5, AGL, AHR, AIRE, AKT1, ALAS2, ALG2, ALK, AOF2, APEX1, ARNT, ASCC3, BCL6, BLM, BRCA1, BRMS1L, CDC25C, CDC45L, CDK7, CDK9, CDKN2A, CHEK1, CHTF18, CNOT8, COG7, COPS2, COPS5, CRY2, CTNNB1, DARS, DKC1, DNMT1, DPH1, EEF1A1, EEF1G, EEF2, EEF2K, EIF2AK2, EIF2AK4, EIF2B1, EIF2C2, EIF2C3, EIF2C4, EIF3A, EIF3H, EIF4A1, EIF4E, EIF6, ELF3, ENO1, EPRS, ERCC2, ERCC3, ERN1, ESR1, ESR2,…
cellular macromolecule catabolic process	[4]	[Group79]	125	17.2891	1.30317e-18	7.28473e-16	{Group79=4.430941623952684E-48}	{Group79=3.721990964120254E-46}	[ABCE1, AIFM1, ALDOA, ALDOB, AMFR, ANAPC11, ASB1, ASB12, ASB2, ASB3, ASB4, ASB6, ASB7, ATG12, BRE, BTRC, CACYBP, CASP3, CCNB1, CDC16, CDC2, CDC20, CDC23, CDC27, CDK7, CDKN2A, CUL4A, CUL5, CYCS, DCUN1D1, DERL1, ENO1, ERCC2, ERCC3, ERCC5, FBXO33, FBXW11, FBXW7, FZR1, GAPDH, GPI, GSPT1, HKDC1, HNRNPD, HOOK1, HSPA1B, LDHA, MAD2L1, MDH1, MDM2, MIB1, MLH1, MNAT1, MPG, NEDD8, NOL3, NPLOC4, OGDH, OTUD5, …
cellular macromolecule metabolic process	[3]	[Group34]	598	11.9648	7.77935e-45	4.34865e-42	{Group34=2.035529201992796E-25}	{Group34=1.7098445296739485E-23}	[AARS, AARSD1, ABCE1, ABI1, ABT1, ACTR5, ACVR1, ACVR1C, ACY1, ADRBK1, AGL, AHR, AHSA1, AIFM1, AIP, AIRE, AKT1, AKT2, AKT3, ALAS2, ALDOA, ALDOB, ALG2, ALK, AMFR, ANAPC11, AOF2, APEX1, ARNT, ARTN, ASB1, ASB12, ASB2, ASB3, ASB4, ASB6, ASB7, ASCC3, ATG12, ATG5, ATXN1, AURKA, AURKB, BAG1, BAG2, BAG3, BAG4, BAT3, BCCIP, BCL6, BLM, BMPR1B, BRAF, BRCA1, BRE, BRMS1L, BRSK1, BRSK2, BTRC, C17orf28, CACYBP, …
cellular metabolic process	[2]	[Group34]	706	11.2081	1.28726e-47	7.19576e-45	{Group34=2.035529201992796E-25}	{Group34=1.7098445296739485E-23}	[AARS, AARSD1, ABCE1, ABI1, ABT1, ACACA, ACO2, ACTR5, ACVR1, ACVR1C, ACY1, ADI1, ADIPOR2, ADRBK1, AGL, AHR, AHSA1, AIFM1, AIP, AIRE, AKR1B10, AKT1, AKT2, AKT3, ALAS2, ALDH1A1, ALDH2, ALDH3B1, ALDH4A1, ALDOA, ALDOB, ALG2, ALK, AMD1, AMFR, ANAPC11, AOF2, APEX1, APOB, ARNT, ARTN, ASB1, ASB12, ASB2, ASB3, ASB4, ASB6, ASB7, ASCC3, ASL, ATG12, ATG5, ATIC, ATP5A1, ATP5B, ATP5C1, ATP6V1B2, ATXN1, AURKA, …
cellular metal ion homeostasis	[6, 8]	[Group24]	9	7.08661	1	1	{Group24=0.0025222018620540275}	{Group24=0.2118649564125383}	[CXCR4, F2R, GNA15, HSP90B1, KCNMA1, LCK, PLN, PRKCA, RYR1]
cellular nitrogen compound metabolic process	[3]	[Group82]	44	12.7907	0.000909988	0.508683	{Group82=1.1497957008545215E-12}	{Group82=9.658283887177981E-11}	[AARS, AARSD1, ACY1, ADI1, ALDH4A1, AMD1, ASL, BCAT1, BCAT2, CAD, CBS, DARS, DHFR, EIF2AK4, EPRS, EXT1, EXT2, FARSA, GART, GCH1, GFPT2, GLDC, GLUL, GOT2, HARS, IARS2, MARS, MAT2A, MPST, MTHFD1, NOS1, NOS3, NQO1, PRNP, PSAT1, QARS, SHMT1, SNCA, TFE3, TG, TH, TINAGL1, WARS2, WDR46]
cellular polysaccharide metabolic process	[4, 5]	[Group68, Group74]	9	15	0.0462706	1	{Group68=2.3065251934067162E-4, Group74=0.04918204949577853}	{Group68=0.019374811624616416, Group74=1.0}	[AGL, AKT1, EXT1, EXT2, GSK3B, LAMP2, NANS, PPP1CA, PYGM]
cellular protein catabolic process	[5, 6]	[Group79]	86	16.1654	2.03394e-11	1.13697e-08	{Group79=4.430941623952684E-48}	{Group79=3.721990964120254E-46}	[AMFR, ANAPC11, ASB1, ASB12, ASB2, ASB3, ASB4, ASB6, ASB7, ATG12, BRE, BTRC, CACYBP, CCNB1, CDC16, CDC2, CDC20, CDC23, CDC27, CUL4A, CUL5, DCUN1D1, DERL1, FBXO33, FBXW11, FBXW7, FZR1, MAD2L1, MDM2, MIB1, NEDD8, NPLOC4, OTUD5, PARK2, PSMA3, PSMB2, PSMB5, PSMC2, PSMC4, PSMD1, PSMD2, PSMD4, RAD23A, RAD23B, RBX1, RNF2, RNF7, RPS27A, SAE1, SELS, SIAH1, SIAH2, SKP1, SMURF1, SMURF2, STUB1, SUGT1, SUMO4,…
cellular protein complex assembly	[4, 6, 7, 8, 9]	[Group42]	20	17.2414	0.000576235	0.322115	{Group42=3.420178039212343E-14}	{Group42=2.872949552938368E-12}	[CDK5, CSE1L, FKBP4, IPO4, IPO7, KPNB1, MLH1, PEX13, PKN1, PRLR, RAC1, SMAD3, SMAD4, SRC, TCP1, TGFBR1, TUBA1A, TUBA1C, TUBB2C, XPO1]
cellular protein metabolic process	[4]	[Group34, Group79]	399	15.0113	1.02399e-48	5.72411e-46	{Group34=2.035529201992796E-25, Group79=4.430941623952684E-48}	{Group34=1.7098445296739485E-23, Group79=3.721990964120254E-46}	[AARS, AARSD1, ABI1, ACVR1, ACVR1C, ACY1, ADRBK1, AHSA1, AIP, AKT1, AKT2, AKT3, ALG2, ALK, AMFR, ANAPC11, ASB1, ASB12, ASB2, ASB3, ASB4, ASB6, ASB7, ATG12, ATG5, AURKA, AURKB, BAG1, BAG2, BAG3, BAG4, BAT3, BMPR1B, BRAF, BRE, BRSK1, BRSK2, BTRC, CACYBP, CAMK1D, CAMK2D, CANX, CASP3, CASP4, CASP9, CCNB1, CCT2, CCT3, CCT4, CCT6A, CCT8, CDC14A, CDC16, CDC2, CDC20, CDC23, CDC25C, CDC27, CDK2, CDK3, CDK…
cellular respiration	[5]	[Group68]	8	19.5122	0.011406	1	{Group68=2.3065251934067162E-4}	{Group68=0.019374811624616416}	[ACO2, CYCS, DLST, IDH3A, LDLR, MDH1, PDHB, SDHD]
cellular response to DNA damage stimulus	[4]	[Group24, Group79]	55	19.6429	6.14932e-11	3.43747e-08	{Group24=0.0025222018620540275, Group79=4.430941623952684E-48}	{Group24=0.2118649564125383, Group79=3.721990964120254E-46}	[AIFM1, APEX1, ARTN, BCCIP, BLM, BRCA1, BRSK1, CDK7, CHEK1, CHEK2, CRY2, CUL4A, ERCC2, ERCC3, ERCC5, FANCA, FANCC, H2AFX, HUS1, LIG4, MLH1, MNAT1, MPG, MRE11A, MSH2, MSH4, POLA1, POLD1, POLE, POLH, POLR1B, PRKDC, RAD23A, RAD23B, RAD50, RAD51, RAD54L, RAD9A, RBX1, RFC2, RFC5, RPA1, RRAD, RUVBL2, SMC1A, SMC3, SMC6, SOD1, TP53, TRIAP1, UBE2N, VCP, WDR33, XRCC5, XRCC6]
cellular response to stimulus	[2]	[Group79]	71	20.6997	5.78846e-15	3.23575e-12	{Group79=4.430941623952684E-48}	{Group79=3.721990964120254E-46}	[AIFM1, AMFR, APEX1, ARNT, ARTN, ATG12, ATG5, BCCIP, BLM, BRCA1, BRSK1, CDK7, CHEK1, CHEK2, CRY2, CUL4A, DERL1, EIF2AK2, EIF2AK3, EIF2B1, EIF2B2, ERCC2, ERCC3, ERCC5, ERN1, FANCA, FANCC, FOS, GSK3B, H2AFX, HIF1A, HSPA5, HUS1, LIG4, MLH1, MNAT1, MPG, MRE11A, MSH2, MSH4, NUAK2, POLA1, POLD1, POLE, POLH, POLR1B, PRKDC, RAD23A, RAD23B, RAD50, RAD51, RAD54L, RAD9A, RBX1, RFC2, RFC5, RPA1, RRAD, RUVBL2…
cellular response to stress	[3]	[Group79]	69	21.1009	5.16038e-15	2.88465e-12	{Group79=4.430941623952684E-48}	{Group79=3.721990964120254E-46}	[AIFM1, AMFR, APEX1, ARNT, ARTN, ATG12, ATG5, BCCIP, BLM, BRCA1, BRSK1, CDK7, CHEK1, CHEK2, CRY2, CUL4A, DERL1, EIF2AK2, EIF2AK3, ERCC2, ERCC3, ERCC5, ERN1, FANCA, FANCC, FOS, GSK3B, H2AFX, HIF1A, HSPA5, HUS1, LIG4, MLH1, MNAT1, MPG, MRE11A, MSH2, MSH4, NUAK2, POLA1, POLD1, POLE, POLH, POLR1B, PRKDC, RAD23A, RAD23B, RAD50, RAD51, RAD54L, RAD9A, RBX1, RFC2, RFC5, RPA1, RRAD, RUVBL2, SELS, SMC1A, S…
cellular structure morphogenesis	[3, 4, 5, 6]	[Group37, Group42]	38	12.5413	0.00291644	1	{Group37=2.372966450157306E-6, Group42=3.420178039212343E-14}	{Group37=1.993291818132137E-4, Group42=2.872949552938368E-12}	[ARF6, ARTN, BCL6, BRSK1, BRSK2, CAPZB, CDC42, CDK5, CDK5R1, CTNNB1, CXCR4, ERBB2, HIF1A, ILK, LLGL1, MCF2, MYH10, MYH9, NR2E1, P2RX7, PAFAH1B1, PKN1, PRKCI, RAC1, RASGRF1, RHOA, RPS27A, RYK, S100A4, S100A6, S100B, SIAH1, SOD1, SOX9, STMN1, UCHL1, ULK2, VHL]
central nervous system development	[4, 5]	[Group18, Group40, Group42, Group43]	31	11.3139	0.0284637	1	{Group18=9.306633631965105E-4, Group40=0.03821785367106703, Group42=3.420178039212343E-14, Group43=7.9620193334297E-4}	{Group18=0.07817572250850688, Group40=1.0, Group42=2.872949552938368E-12, Group43=0.06688096240080948}	[ALK, AOF2, APAF1, CDK5R1, CTNNB1, CXCR4, EIF2B1, EIF2B2, GNAQ, IGF1R, LIG4, LMX1B, MYH10, NF1, NPAS2, NR2E1, PAFAH1B1, PARK2, PEX13, PEX5, PRKDC, S100B, SMAD1, SMAD9, SMARCA1, SMARCA4, SNCA, SRC, TGFBR2, TP53, WWP1]
chemical homeostasis	[4]	[Group24]	43	12.5	0.00135968	0.76006	{Group24=0.0025222018620540275}	{Group24=0.2118649564125383}	[ALAS2, APOB, APP, ATOX1, ATP5B, BAK1, BCL2, BCL2L1, CDK5, CXCR4, DERL1, EIF2B2, ERBB2, F2R, FTL, GNA15, GNAQ, GRIN1, GRIN2B, HIF1A, HSP90B1, INSR, KCNJ11, KCNMA1, KDR, LCK, LDLR, MON1A, NF1, NOL3, NPR1, P2RX7, PLN, PPARD, PRKCA, PRNP, RPLP0, RPS6, RSHL1, RYR1, SLC2A4, SOD1, TFRC]
chemotaxis	[3, 4, 5]	[Group16, Group24]	9	6.2069	0.637262	1	{Group16=0.004005082412477644, Group24=0.0025222018620540275}	{Group16=0.33642692264812213, Group24=0.2118649564125383}	[CXCR4, HRAS, MAP2K1, MAPK1, MAPK14, PDGFA, PRKCA, RALA, REPS1]
cholesterol metabolic process	[5, 6, 7]	[Group55, Group74]	10	12.5	0.13366	1	{Group55=6.573478342371253E-5, Group74=0.04918204949577853}	{Group55=0.005521721807591853, Group74=1.0}	[APOB, FDXR, GLB1, HDLBP, HMGCR, HMGCS1, IDI1, LDLR, PPARD, PRKAA2]
chordate embryonic development	[4, 5]	[Group19, Group43]	32	18.8235	1.67515e-06	0.000936411	{Group19=1.946141712940119E-6, Group43=7.9620193334297E-4}	{Group19=1.6347590388697E-4, Group43=0.06688096240080948}	[ACVR1, AOF2, APAF1, AREG, ARNT, ARTN, BRCA1, CITED1, COPS3, EP300, GNA12, GNA13, GNAS, GRIN2B, HIF1A, ITGB1, LIG4, LMX1B, MAP3K7IP1, MEOX2, MIB1, MYH10, MYH9, NASP, NR2C2, PRKDC, PSMC4, SMARCA4, TGFBR1, TGFBR2, TP53, TRAF6]
chromatin assembly	[4, 5, 6, 7, 8, 9, 10]	[Group42]	12	13.7931	0.040913	1	{Group42=3.420178039212343E-14}	{Group42=2.872949552938368E-12}	[H2AFV, H2AFX, H3F3B, HIST1H1A, HIST1H1C, HIST1H1D, HIST1H1E, HIST1H2AG, HIST1H2BC, HIST1H4A, HIST2H2BE, NAP1L1]
chromatin assembly or disassembly	[6, 7, 8, 9]	[Group42]	15	11.9048	0.0891541	1	{Group42=3.420178039212343E-14}	{Group42=2.872949552938368E-12}	[CHD1, H2AFV, H2AFX, H3F3B, HIST1H1A, HIST1H1C, HIST1H1D, HIST1H1E, HIST1H2AG, HIST1H2BC, HIST1H4A, HIST2H2BE, NAP1L1, SMARCC1, SMARCC2]
chromatin modification	[6, 7, 8, 9]	[Group42]	24	12.3077	0.0202206	1	{Group42=3.420178039212343E-14}	{Group42=2.872949552938368E-12}	[AOF2, DAPK3, EED, EP300, HDAC1, HDAC3, HDAC6, ING3, KAT2B, MYST2, NASP, NR3C1, PRMT5, RB1, RUVBL1, RUVBL2, SIRT1, SMARCA1, SMARCA4, SMARCC1, SMARCC2, SMYD1, SMYD3, TAF5]
chromosome organization	[4, 5, 6, 7]	[Group42]	59	15.3247	2.64418e-07	0.00014781	{Group42=3.420178039212343E-14}	{Group42=2.872949552938368E-12}	[AOF2, ARTN, BLM, CDC23, CHD1, DAPK3, DKC1, EED, EP300, H2AFV, H2AFX, H3F3B, HDAC1, HDAC3, HDAC6, HIST1H1A, HIST1H1C, HIST1H1D, HIST1H1E, HIST1H2AG, HIST1H2BC, HIST1H4A, HIST2H2BE, ING3, KAT2B, LATS1, LIG4, MAD2L1, MRE11A, MSH2, MSH4, MYST2, NAP1L1, NASP, NDC80, NR3C1, PINX1, PRKDC, PRMT5, PTGES3, RAD50, RAD54L, RB1, RUVBL1, RUVBL2, SIRT1, SMARCA1, SMARCA4, SMARCC1, SMARCC2, SMC1A, SMC2, SMC3, SM…
chromosome segregation	[2]	[Group7, Group79, Group80]	11	17.4603	0.00780801	1	{Group7=4.3453676308540266E-7, Group79=4.430941623952684E-48, Group80=0.05105481189512261}	{Group7=3.6501088099173825E-5, Group79=3.721990964120254E-46, Group80=1.0}	[BRCA1, CDC23, LATS1, MAD2L1, MLH1, NDC80, NEK6, SMC1A, SMC2, SMC3, SRPK1]
circulatory system process	[3]	[Group21]	14	10.1449	0.25946	1	{Group21=5.652734101877774E-7}	{Group21=4.74829664557733E-5}	[ADRBK1, EPB41, EPX, GCH1, GUCY1A3, GUCY1B3, KCNH2, KCNMA1, MEOX2, NOS3, NPR1, NPY, PLN, SOD1]
coenzyme biosynthetic process	[5]	[Group68]	8	13.7931	0.0832481	1	{Group68=2.3065251934067162E-4}	{Group68=0.019374811624616416}	[COQ2, COQ6, COQ7, MOCOS, MTHFD1, NADSYN1, PPCDC, PRNP]
coenzyme metabolic process	[4]	[Group68]	21	15.9091	0.00136138	0.761009	{Group68=2.3065251934067162E-4}	{Group68=0.019374811624616416}	[ACO2, COQ2, COQ6, COQ7, DLST, GSTK1, HMGCR, IDH3A, LDLR, MDH1, MOCOS, MTHFD1, NADSYN1, PDHB, PGD, PPCDC, PRNP, SDHD, SHMT1, SOD1, TPI1]
cofactor biosynthetic process	[4]	[Group56, Group68]	11	13.75	0.0537814	1	{Group56=5.470010170429963E-4, Group68=2.3065251934067162E-4}	{Group56=0.04594808543161169, Group68=0.019374811624616416}	[ALAS2, COQ2, COQ6, COQ7, CPOX, FECH, MOCOS, MTHFD1, NADSYN1, PPCDC, PRNP]
cofactor metabolic process	[3]	[Group68]	24	14.8148	0.0015879	0.887635	{Group68=2.3065251934067162E-4}	{Group68=0.019374811624616416}	[ACO2, ALAS2, COQ2, COQ6, COQ7, CPOX, DLST, FECH, GSTK1, HMGCR, IDH3A, LDLR, MDH1, MOCOS, MTHFD1, NADSYN1, PDHB, PGD, PPCDC, PRNP, SDHD, SHMT1, SOD1, TPI1]
cognition	[4]	[Group24]	45	5.60398	0.0237704	1	{Group24=0.0025222018620540275}	{Group24=0.2118649564125383}	[ACTB, ACTG1, ARRB1, ARRB2, CASP3, CHEK2, ERCC2, ERCC3, ERCC5, FYN, GJA1, GNAS, GRIN1, GRIN2B, HMGCR, HRAS, ITGA3, KCNH2, KCNMA1, LLGL1, LXN, MPZ, MYH9, NF1, NLRP3, NOL3, NOS3, NR2E1, NRAS, OAT, P2RX7, PAFAH1B1, PHYH, PRPS1, RASGRF1, RNF7, S100B, SLC12A2, SOD1, SORD, TBL1X, TH, THRB, UNC119, VDAC3]
cytoskeleton organization	[4, 5, 6, 7]	[None]	11	11.1111	0.184715	1	{None=NaN}	{None=NaN}	[ARF6, CNN2, DES, EPB41, KRT7, LLGL1, PKN1, PRKCI, RAC1, RAF1, TLN2]
cytoskeleton-dependent intracellular transport	[4, 5]	[Group39]	9	7.37705	1	1	{Group39=0.01011535067229188}	{Group39=0.8496894564725179}	[KIF20B, MYH10, MYH7, MYH9, PAFAH1B1, TUBA1A, TUBA1C, TUBB2C, UCHL1]
death	[2]	[Group75]	90	18.2927	3.83813e-15	2.14552e-12	{Group75=1.4944016463552711E-19}	{Group75=1.2552973829384277E-17}	[AHR, AIFM1, AKT1, APAF1, APP, ARF6, ATG5, ATXN1, BAG1, BAG2, BAG4, BAK1, BAX, BCL2, BCL2L1, BID, BIRC5, BRE, CASP3, CASP9, CCAR1, CD40, CDKN2A, CSE1L, CTNNB1, CXCR4, CYCS, DAP3, DAPK1, DAPK2, DAPK3, DNM1L, DYNLL1, EIF2AK2, EIF2AK3, EP300, ERN1, F2R, FKBP8, FXR1, GZMA, HSPD1, HSPE1, JAK2, LCK, LRP1, MAP3K1, MAP3K5, MAPK7, MAPK8, NEK6, NFKB1, NFKBIA, NLRC4, NLRP12, NLRP2, NLRP3, NOL3, NUP62, PHLPP…
defense response	[3]	[Group4, Group49, Group79]	37	7.06107	0.675229	1	{Group4=0.07334293254088128, Group49=5.5706632924652076E-15, Group79=4.430941623952684E-48}	{Group4=1.0, Group49=4.679357165670774E-13, Group79=3.721990964120254E-46}	[ACVR1, AGER, AKT1, BCL2, BMPR1B, CD40, CXCR4, DDX58, ELF3, F2R, FOS, GCH1, GRIN2B, HIF1A, HIST1H2BC, HIST2H2BE, HLA-B, ITGB1, LY96, MST1R, NFKB1, NLRC4, NLRP2, NLRP3, NOD1, NOD2, RAC1, RIPK2, S100A12, SELS, TBK1, TLR1, TLR2, TLR4, TLR6, TUBB2C, VDAC3]
dephosphorylation	[5]	[None]	17	12.2302	0.052477	1	{None=NaN}	{None=NaN}	[CDC14A, CDC25C, MTMR6, PPAP2A, PPM2C, PPP1CA, PPP2CA, PPP2R1A, PPP2R2A, PPP2R3A, PPP3CA, PPP3CB, PPP5C, PPP6C, PTP4A3, PTPN2, TIMM50]
detection of external stimulus	[3]	[Group49, Group78]	11	18.3333	0.00535778	1	{Group49=5.5706632924652076E-15, Group78=0.002099719712686283}	{Group49=4.679357165670774E-13, Group78=0.1763764558656478}	[FECH, GRIN2B, LXN, NLRC4, NOD1, NOD2, NOL3, RNF7, SLC12A2, TLR4, UNC119]
detection of stimulus	[2]	[Group24, Group49, Group78]	12	12.5	0.0814504	1	{Group24=0.0025222018620540275, Group49=5.5706632924652076E-15, Group78=0.002099719712686283}	{Group24=0.2118649564125383, Group49=4.679357165670774E-13, Group78=0.1763764558656478}	[FECH, GRIN2B, LXN, NLRC4, NLRP3, NOD1, NOD2, NOL3, RNF7, SLC12A2, TLR4, UNC119]
development of primary female sexual characteristics	[4, 5, 6]	[Group17]	10	25	0.000678471	0.379265	{Group17=3.7260198762860115E-4}	{Group17=0.0312985669608025}	[BMPR1B, C17orf28, EIF2B2, FANCA, KDR, MSH4, NOS3, PGR, SIRT1, SOD1]
development of primary sexual characteristics	[3, 4, 5]	[Group17]	16	21.3333	0.000144621	0.0808432	{Group17=3.7260198762860115E-4}	{Group17=0.0312985669608025}	[AREG, ASB1, BAX, BMPR1B, C17orf28, EIF2B2, FANCA, HMGCR, KDR, MSH2, MSH4, NOS3, PGR, SIRT1, SOD1, SOX9]
developmental maturation	[2]	[Group57]	12	17.6471	0.00511542	1	{Group57=1.0}	{Group57=1.0}	[AKT1, CTNNB1, EPX, GNAQ, KCNMA1, KDR, LLGL1, MMP2, PGR, PPARD, RET, RUNX2]
di-, tri-valent inorganic cation transport	[5, 6]	[Group2]	13	9.15493	0.523521	1	{Group2=0.021989546481584233}	{Group2=1.0}	[ATP2A2, CACNA1E, COPS2, FTL, FYN, GRIN2B, ITPR3, NPY, PPP3CA, RSHL1, RYR1, SFXN5, SLC25A37]
DNA catabolic process	[5, 6]	[Group24, Group3, Group5, Group79]	16	30.7692	9.36163e-07	0.000523315	{Group24=0.0025222018620540275, Group3=4.1177192693689476E-7, Group5=1.6718481516305592E-22, Group79=4.430941623952684E-48}	{Group24=0.2118649564125383, Group3=3.458884186269916E-5, Group5=1.4043524473696697E-20, Group79=3.721990964120254E-46}	[AIFM1, CASP3, CDK7, CDKN2A, CYCS, ERCC2, ERCC3, ERCC5, MNAT1, MPG, NOL3, POLR1B, RAD23B, RPA1, SOD1, UBE2N]
DNA damage checkpoint	[6, 7]	[Group28, Group79]	10	32.2581	6.68748e-05	0.037383	{Group28=3.6127598957977476E-12, Group79=4.430941623952684E-48}	{Group28=3.034718312470108E-10, Group79=3.721990964120254E-46}	[ARTN, BLM, BRSK1, CHEK1, CHEK2, HUS1, RAD9A, RRAD, TP53, TRIAP1]
DNA damage response, signal transduction	[5, 6]	[Group28, Group79]	14	26.9231	2.47e-05	0.0138073	{Group28=3.6127598957977476E-12, Group79=4.430941623952684E-48}	{Group28=3.034718312470108E-10, Group79=3.721990964120254E-46}	[AIFM1, ARTN, BLM, BRCA1, BRSK1, CHEK1, CHEK2, HUS1, MLH1, RAD9A, RRAD, SMC1A, TP53, TRIAP1]
DNA integrity checkpoint	[6]	[Group28, Group79]	11	32.3529	2.80415e-05	0.0156752	{Group28=3.6127598957977476E-12, Group79=4.430941623952684E-48}	{Group28=3.034718312470108E-10, Group79=3.721990964120254E-46}	[ARTN, BLM, BRSK1, CDC45L, CHEK1, CHEK2, HUS1, RAD9A, RRAD, TP53, TRIAP1]
DNA metabolic process	[4, 5]	[Group34, Group79]	77	17.8654	1.88072e-12	1.05132e-09	{Group34=2.035529201992796E-25, Group79=4.430941623952684E-48}	{Group34=1.7098445296739485E-23, Group79=3.721990964120254E-46}	[AIFM1, APEX1, ARTN, BCCIP, BLM, BRCA1, C17orf28, CASP3, CDC25C, CDC45L, CDK7, CDKN2A, CHEK1, CHTF18, CRY2, CUL4A, CYCS, DKC1, DNMT1, ERCC2, ERCC3, ERCC5, FANCA, FANCC, FOS, GINS2, H2AFX, HSPD1, HUS1, KRT7, LIG4, MCM6, MLH1, MNAT1, MPG, MRE11A, MSH2, MSH4, MYST2, NAP1L1, NASP, NOL3, PINX1, POLA1, POLA2, POLD1, POLE, POLH, POLR1B, PRKDC, RAD23A, RAD23B, RAD50, RAD51, RAD54L, RAD9A, RBX1, RFC2, RFC…
DNA packaging	[3, 4, 5, 6]	[Group42]	15	13.2743	0.0319457	1	{Group42=3.420178039212343E-14}	{Group42=2.872949552938368E-12}	[H2AFV, H2AFX, H3F3B, HAT1, HIST1H1A, HIST1H1C, HIST1H1D, HIST1H1E, HIST1H2AG, HIST1H2BC, HIST1H4A, HIST2H2BE, NAP1L1, SMC2, TSSK6]
DNA recombination	[5, 6]	[Group4, Group6, Group79, Group8]	25	27.4725	1.14696e-08	6.41149e-06	{Group4=0.07334293254088128, Group6=8.539491455833343E-6, Group79=4.430941623952684E-48, Group8=1.1610357210241114E-12}	{Group4=1.0, Group6=7.173172822900008E-4, Group79=3.721990964120254E-46, Group8=9.752700056602536E-11}	[ARTN, BLM, BRCA1, C17orf28, CHEK1, H2AFX, HSPD1, HUS1, LIG4, MLH1, MRE11A, MSH2, MSH4, PRKDC, RAD50, RAD51, RAD54L, RPA1, RUVBL1, RUVBL2, SMC6, TSN, UBE2N, XRCC5, XRCC6]
DNA repair	[5, 6]	[Group79]	51	20.4	7.41743e-11	4.14634e-08	{Group79=4.430941623952684E-48}	{Group79=3.721990964120254E-46}	[APEX1, ARTN, BCCIP, BLM, BRCA1, CDK7, CHEK1, CRY2, CUL4A, ERCC2, ERCC3, ERCC5, FANCA, FANCC, H2AFX, HUS1, LIG4, MLH1, MNAT1, MPG, MRE11A, MSH2, MSH4, POLA1, POLD1, POLE, POLH, POLR1B, PRKDC, RAD23A, RAD23B, RAD50, RAD51, RAD54L, RAD9A, RBX1, RFC2, RFC5, RPA1, RRAD, RUVBL2, SMC1A, SMC3, SMC6, SOD1, TP53, UBE2N, VCP, WDR33, XRCC5, XRCC6]
DNA replication	[5, 6]	[Group41, Group79, Group8]	35	18.7166	9.36784e-07	0.000523662	{Group41=1.7281052409276387E-10, Group79=4.430941623952684E-48, Group8=1.1610357210241114E-12}	{Group41=1.4516084023792166E-8, Group79=3.721990964120254E-46, Group8=9.752700056602536E-11}	[BLM, BRCA1, CDC25C, CDC45L, CHEK1, CHTF18, DKC1, GINS2, KRT7, LIG4, MCM6, MLH1, MRE11A, MSH2, MSH4, MYST2, NAP1L1, NASP, PINX1, POLA1, POLA2, POLD1, POLE, POLH, POLR1B, RAD50, RAD51, RAD9A, RFC2, RFC5, RPA1, RRAD, RRM1, TERF2IP, TERT]
DNA-dependent DNA replication	[6, 7]	[Group79, Group8]	9	13.4328	0.0998197	1	{Group79=4.430941623952684E-48, Group8=1.1610357210241114E-12}	{Group79=3.721990964120254E-46, Group8=9.752700056602536E-11}	[CDC45L, MCM6, MLH1, MSH2, MSH4, POLA1, POLR1B, RAD51, RPA1]
double-strand break repair	[6, 7]	[Group28, Group41, Group6, Group79]	18	48.6486	3.14018e-11	1.75536e-08	{Group28=3.6127598957977476E-12, Group41=1.7281052409276387E-10, Group6=8.539491455833343E-6, Group79=4.430941623952684E-48}	{Group28=3.034718312470108E-10, Group41=1.4516084023792166E-8, Group6=7.173172822900008E-4, Group79=3.721990964120254E-46}	[ARTN, BLM, BRCA1, H2AFX, HUS1, LIG4, MLH1, MRE11A, POLA1, PRKDC, RAD50, RAD51, RAD54L, SOD1, UBE2N, VCP, XRCC5, XRCC6]
ectoderm development	[4, 5, 6]	[Group26]	14	8.13954	0.772737	1	{Group26=5.050532421425655E-7}	{Group26=4.242447233997551E-5}	[AKT1, ATP2A2, BCL2, COL7A1, CTNNB1, ELF3, ERCC2, ERCC3, KCNMA1, PPARA, PPARD, SMURF1, SOD1, SOX9]
embryonic development	[2, 3]	[Group18, Group42, Group43, Group50]	54	15.0838	1.4703e-06	0.000821896	{Group18=9.306633631965105E-4, Group42=3.420178039212343E-14, Group43=7.9620193334297E-4, Group50=6.50776364436945E-6}	{Group18=0.07817572250850688, Group42=2.872949552938368E-12, Group43=0.06688096240080948, Group50=5.466521461270338E-4}	[ACVR1, AOF2, APAF1, AREG, ARFRP1, ARNT, ARTN, BRCA1, CDK5, CDK5R1, CITED1, COPS3, CTNNB1, CXCR4, ELF3, EP300, FLT1, GNA12, GNA13, GNAQ, GNAS, GRIN2B, HIF1A, HMGCR, HUS1, ITGB1, LIG4, LMX1B, MAP3K7IP1, MEOX2, MIB1, MLLT3, MYH10, MYH9, NASP, NOL3, NR2C2, PDGFA, PRKDC, PSMC4, RARG, RET, RICTOR, SMAD1, SMAD2, SMAD3, SMAD4, SMARCA4, SOD1, SYNGAP1, TGFBR1, TGFBR2, TP53, TRAF6]
embryonic development ending in birth or egg hatching	[3, 4]	[Group19, Group43]	32	18.6046	3.19235e-06	0.00178453	{Group19=1.946141712940119E-6, Group43=7.9620193334297E-4}	{Group19=1.6347590388697E-4, Group43=0.06688096240080948}	[ACVR1, AOF2, APAF1, AREG, ARNT, ARTN, BRCA1, CITED1, COPS3, EP300, GNA12, GNA13, GNAS, GRIN2B, HIF1A, ITGB1, LIG4, LMX1B, MAP3K7IP1, MEOX2, MIB1, MYH10, MYH9, NASP, NR2C2, PRKDC, PSMC4, SMARCA4, TGFBR1, TGFBR2, TP53, TRAF6]
embryonic morphogenesis	[3, 4]	[Group26, Group43, Group50, Group57]	18	9.47368	0.335399	1	{Group26=5.050532421425655E-7, Group43=7.9620193334297E-4, Group50=6.50776364436945E-6, Group57=1.0}	{Group26=4.242447233997551E-5, Group43=0.06688096240080948, Group50=5.466521461270338E-4, Group57=1.0}	[ACVR1, APAF1, ARFRP1, CTNNB1, GNA12, GNAQ, GNAS, MIB1, NOL3, NR2C2, RARG, RET, SMAD2, SMAD3, SMAD4, SOD1, TGFBR2, TRAF6]
embryonic pattern specification	[3, 4]	[Group43]	9	21.4286	0.00391168	1	{Group43=7.9620193334297E-4}	{Group43=0.06688096240080948}	[ACVR1, CTNNB1, CXCR4, FLT1, GNA13, MEOX2, MLLT3, SMAD1, TGFBR2]
endocytosis	[3, 4, 5, 6, 7, 8]	[Group0, Group32]	19	10.4972	0.157704	1	{Group0=0.17619058763295775, Group32=4.830706892699676E-4}	{Group0=1.0, Group32=0.04057793789867728}	[AP1G1, APP, ARRB2, ASGR1, CLCN5, FNBP1, HRAS, LDLR, LLGL1, LRP1, MSR1, NOL3, NRAS, PACSIN2, RAB5A, RAB7A, RAC1, SYNJ1, TFRC]
energy derivation by oxidation of organic compounds	[4]	[Group68, Group74]	17	19.3182	0.000321964	0.179978	{Group68=2.3065251934067162E-4, Group74=0.04918204949577853}	{Group68=0.019374811624616416, Group74=1.0}	[ACO2, AGL, AKT1, CRAT, CYCS, DLST, GFPT2, GNAS, GSK3B, IDH3A, LAMP2, LDLR, MDH1, PDHB, PPP1CA, PYGM, SDHD]
energy reserve metabolic process	[5]	[Group68]	8	18.6046	0.0151239	1	{Group68=2.3065251934067162E-4}	{Group68=0.019374811624616416}	[AGL, AKT1, GFPT2, GNAS, GSK3B, LAMP2, PPP1CA, PYGM]
enzyme linked receptor protein signaling pathway	[5, 6]	[Group11, Group12, Group13, Group76]	47	16.726	3.21946e-07	0.000179968	{Group11=4.2023070987547237E-10, Group12=0.807352946552703, Group13=2.0551447756280502E-5, Group76=1.9264505171846094E-21}	{Group11=3.529937962953968E-8, Group12=1.0, Group13=0.0017263216115275622, Group76=1.618218434435072E-19}	[ABI1, ACVR1, AKT1, ALK, ARRB2, BMPR1B, CDK5, EGFR, EIF2AK3, EIF4EBP1, EPHA2, ERBB2, ERBB3, FLT1, FLT3, GRB2, IGF1R, INSR, IRAK1, IRS1, JAK1, JAK2, KDR, KIT, MAP3K1, MAP3K7, MAP3K7IP1, NR2C2, NTRK2, PDGFA, PDPK1, PKN1, PRLR, PTPN2, RAF1, RGS2, SMAD1, SMAD3, SMAD4, SMAD9, SMURF2, SRC, STUB1, TGFBR1, TGFBR2, UBE2D1, UBE2D3]
epidermis development	[4, 5, 6, 7]	[Group26]	12	7.54717	1	1	{Group26=5.050532421425655E-7}	{Group26=4.242447233997551E-5}	[AKT1, ATP2A2, BCL2, COL7A1, ELF3, ERCC2, ERCC3, KCNMA1, PPARA, PPARD, SOD1, SOX9]
ER-nuclear signaling pathway	[5, 6]	[Group49]	11	40.7407	2.1062e-06	0.00117736	{Group49=5.5706632924652076E-15}	{Group49=4.679357165670774E-13}	[AMFR, DERL1, EIF2AK2, EIF2AK3, ERN1, GSK3B, HSPA5, PKN1, SELS, TP53, VCP]
establishment of localization	[1, 2]	[Group0]	199	8.09272	0.379154	1	{Group0=0.17619058763295775}	{Group0=1.0}	[AGER, AGFG1, AIP, AKT1, AP1G1, AP1M1, APOB, APP, AREG, ARF6, ARRB2, ASGR1, ATCAY, ATOX1, ATP2A2, ATP5A1, ATP5B, ATP5C1, ATP6V0A1, ATP6V1B2, ATP6V1E1, ATXN1, BAK1, BCL2, BCL2L1, BCL6, BIRC5, CA2, CACNA1E, CANX, CDC23, CDC37, CDC42, CFTR, CLCN2, CLCN5, CLPX, CLTA, CLTC, COG5, COG6, COG7, COPB2, COPG, COPG2, COPS2, CPNE1, CRAT, CRY2, CSE1L, CTNNB1, CYCS, DERL1, EIF2AK3, EXOC5, EXOC6, F2R, FA2H, FDX…
establishment of localization in cell	[2, 3]	[Group0]	105	13.4271	9.50787e-09	5.3149e-06	{Group0=0.17619058763295775}	{Group0=1.0}	[AGFG1, AIP, AKT1, AP1G1, AP1M1, ATXN1, BAK1, BCL2, BCL2L1, BCL6, BIRC5, CANX, CDC23, CDC37, CDC42, CLTA, CLTC, COG5, COG7, COPB2, COPG, COPG2, CRY2, CSE1L, DERL1, EXOC5, EXOC6, F2R, FLNA, GABARAPL2, GART, GNAS, GRPEL1, HGS, HNRNPA1, HSP90AA1, HSPA9, ICMT, IPO4, IPO7, JAK2, KDELR2, KIF20B, KPNA5, KPNB1, KRT18, LMAN1, MLH1, MON1A, MPZ, MYH10, MYH7, MYH9, NFKBIA, NLRC4, NPM1, NUP133, NUP62, NUP88, …
establishment of organelle localization	[2, 3, 4]	[Group39]	10	18.1818	0.00823434	1	{Group39=0.01011535067229188}	{Group39=0.8496894564725179}	[BIRC5, CDC23, CDC42, COPB2, COPG, MLH1, MYH10, MYH9, PAFAH1B1, STX5]
establishment of protein localization	[2, 3, 4]	[Group0]	87	12.9272	1.09348e-06	0.000611254	{Group0=0.17619058763295775}	{Group0=1.0}	[AIP, AKT1, AP1G1, AP1M1, ARF6, BCL6, CANX, CDC37, CLPX, CLTA, CLTC, COG5, COG6, COG7, COPB2, COPG, COPG2, CRY2, CSE1L, DERL1, EXOC5, F2R, GABARAPL2, GDI1, GNAS, GRPEL1, HGS, HSP90B1, HSPA9, ICMT, IPO4, IPO7, JAK2, KDELR2, KPNA5, KPNB1, KRT18, LMAN1, MON1A, MPZ, MSR1, MYH9, NASP, NFKBIA, NLRC4, NPM1, NUP133, NUP62, NUP88, PEX10, PEX13, PEX14, PEX19, PEX5, POLA2, PPP3CA, PRKCI, RAB11A, RAB5A, RAB6…
establishment of RNA localization	[2, 3, 4]	[Group0, Group69]	8	9.7561	0.408314	1	{Group0=0.17619058763295775, Group69=3.473272893377061E-5}	{Group0=1.0, Group69=0.002917549230436731}	[AGFG1, HNRNPA1, NUP133, NUP62, NUP88, RAE1, SEH1L, XPO1]
establishment or maintenance of chromatin architecture	[5, 6, 7, 8]	[Group42]	38	12.5413	0.00291644	1	{Group42=3.420178039212343E-14}	{Group42=2.872949552938368E-12}	[AOF2, CHD1, DAPK3, EED, EP300, H2AFV, H2AFX, H3F3B, HDAC1, HDAC3, HDAC6, HIST1H1A, HIST1H1C, HIST1H1D, HIST1H1E, HIST1H2AG, HIST1H2BC, HIST1H4A, HIST2H2BE, ING3, KAT2B, MYST2, NAP1L1, NASP, NR3C1, PRMT5, RB1, RUVBL1, RUVBL2, SIRT1, SMARCA1, SMARCA4, SMARCC1, SMARCC2, SMYD1, SMYD3, TAF5, TSSK6]
extracellular structure organization	[3, 4, 5, 6]	[Group40]	9	8.65385	0.709394	1	{Group40=0.03821785367106703}	{Group40=1.0}	[CTNNB1, ELF3, ERBB2, LMX1B, NF1, NFKB2, PKN1, TGFBR1, VHL]
eye development	[5, 6]	[Group40, Group50]	11	16.6667	0.0161678	1	{Group40=0.03821785367106703, Group50=6.50776364436945E-6}	{Group40=1.0, Group50=5.466521461270338E-4}	[BAX, BMPR1B, CTNNB1, FKBP8, LMX1B, MAP3K1, MYH10, NF1, NR2E1, PRKCI, RARG]
fatty acid biosynthetic process	[4, 5, 6, 7]	[Group55]	9	14.0625	0.060095	1	{Group55=6.573478342371253E-5}	{Group55=0.005521721807591853}	[ACACA, FA2H, FASN, PRKAA1, PRKAA2, PRKAB1, PRKAB2, PTGES3, TPI1]
fatty acid metabolic process	[4, 5, 6]	[Group31, Group55, Group82]	17	10.1796	0.238815	1	{Group31=0.8391121393378529, Group55=6.573478342371253E-5, Group82=1.1497957008545215E-12}	{Group31=1.0, Group55=0.005521721807591853, Group82=9.658283887177981E-11}	[ACACA, ADIPOR2, CRAT, FA2H, FASN, PEX13, PEX5, PHYH, PPARD, PRKAA1, PRKAA2, PRKAB1, PRKAB2, PTGES3, SC4MOL, TNFRSF1A, TPI1]
female gamete generation	[3, 4]	[Group17, Group8]	8	18.1818	0.0172805	1	{Group17=3.7260198762860115E-4, Group8=1.1610357210241114E-12}	{Group17=0.0312985669608025, Group8=9.752700056602536E-11}	[BMPR1B, C17orf28, DYNLL1, MLH1, MSH4, NOS3, PGR, SIRT1]
female gonad development	[5, 6, 7]	[Group17]	10	27.027	0.000344164	0.192388	{Group17=3.7260198762860115E-4}	{Group17=0.0312985669608025}	[BMPR1B, C17orf28, EIF2B2, FANCA, KDR, MSH4, NOS3, PGR, SIRT1, SOD1]
female pregnancy	[2, 3]	[None]	9	14.0625	0.060095	1	{None=NaN}	{None=NaN}	[BCL2, BYSL, FKBP4, FLT1, GNAS, PPARD, PRLR, SOD1, SP1]
female sex differentiation	[3, 4, 5]	[Group17]	10	25	0.000678471	0.379265	{Group17=3.7260198762860115E-4}	{Group17=0.0312985669608025}	[BMPR1B, C17orf28, EIF2B2, FANCA, KDR, MSH4, NOS3, PGR, SIRT1, SOD1]
forebrain development	[3, 5, 6, 7]	[Group18, Group40]	12	14.4578	0.0342117	1	{Group18=9.306633631965105E-4, Group40=0.03821785367106703}	{Group18=0.07817572250850688, Group40=1.0}	[AOF2, APAF1, CTNNB1, GNAQ, MYH10, NF1, NR2E1, PAFAH1B1, PEX13, PEX5, SMARCA4, SRC]
G1/S transition of mitotic cell cycle	[3, 4, 5, 6, 7]	[Group79]	12	28.5714	4.91998e-05	0.0275027	{Group79=4.430941623952684E-48}	{Group79=3.721990964120254E-46}	[ACVR1, BCAT1, CDK4, CDKN2A, CUL4A, CUL5, GSPT1, ITGB1, POLE, PPP3CA, PPP6C, RB1]
gamete generation	[2, 3]	[Group17]	35	11.745	0.0109194	1	{Group17=3.7260198762860115E-4}	{Group17=0.0312985669608025}	[ACVR1, AGFG1, AKT1, BAX, BCL6, BMPR1B, C17orf28, CHEK1, CXCR4, DEDD, DNAJA1, DYNLL1, FANCC, H2AFX, HIST1H1A, HMGCR, HOOK1, HSPA2, MLH1, MSH4, NOS3, PAFAH1B1, PAFAH1B2, PGR, PPAP2A, RAD23B, RPS6KB1, RUVBL1, SIAH1, SIRT1, SMAD1, SOD1, TGFBR1, TSSK6, WDR33]
gene expression	[2]	[Group33, Group34, Group81, Group83]	210	8.93998	0.0118388	1	{Group33=3.5415280056781967E-9, Group34=2.035529201992796E-25, Group81=0.010135968147096951, Group83=8.937015930378213E-5}	{Group33=2.9748835247696854E-7, Group34=1.7098445296739485E-23, Group81=0.8514213243561439, Group83=0.007507093381517699}	[AARS, AARSD1, ABT1, ACTR5, AHR, AIP, AIRE, AOF2, APEX1, ARNT, ASCC3, ATXN1, BCL6, BRMS1L, CCAR1, CDC40, CDC5L, CDK7, CDK9, CDKN2A, CNOT6L, CNOT8, COPS2, COPS5, CPSF3, CRNKL1, CRY2, CTNNB1, DARS, DDX51, DHX16, DHX35, DKC1, DNMT1, DPH1, EEF1A1, EEF1G, EEF2, EEF2K, EIF2AK2, EIF2AK4, EIF2B1, EIF2C2, EIF2C3, EIF2C4, EIF3A, EIF3H, EIF4A1, EIF4E, EIF6, ELF3, ENO1, EPRS, ERCC2, ERCC3, ERN1, ESR1, ESR2, …
generation of neurons	[4, 6]	[Group18, Group42, Group59]	37	12.2112	0.00434836	1	{Group18=9.306633631965105E-4, Group42=3.420178039212343E-14, Group59=4.8854683469484586E-8}	{Group18=0.07817572250850688, Group42=2.872949552938368E-12, Group59=4.103793411436705E-6}	[ARTN, BRSK1, BRSK2, CDK5, CDK5R1, CXCR4, EPHA2, ERBB2, GNAQ, ITGA3, LIG4, LMX1B, MAP2K1, MAPT, MCF2, MYH10, NF1, NR2E1, PAFAH1B1, PEX13, PEX5, PKN1, RAC1, RASGRF1, RET, RPS27A, RYK, S100A6, S100B, SIAH1, SMARCA1, STMN1, TGFBR1, TP53, UCHL1, ULK2, YWHAH]
generation of precursor metabolites and energy	[3]	[Group68, Group74]	44	16.1172	2.51806e-06	0.0014076	{Group68=2.3065251934067162E-4, Group74=0.04918204949577853}	{Group68=0.019374811624616416, Group74=1.0}	[ACO2, AGL, AKT1, ALDOA, ALDOB, ATP5A1, ATP5B, ATP5C1, CRAT, CYCS, DLST, ENO1, FA2H, FDXR, FECH, GAPDH, GFPT2, GNAS, GPI, GSK3B, HKDC1, HOOK1, IDH3A, LAMP2, LDHA, LDLR, MDH1, NDUFV2, NRF1, OGDH, PDHA2, PDHB, PFKP, PGK1, PKLR, PKM2, PPARD, PPP1CA, PYGM, RUNX1T1, SDHD, SLC25A3, SLC25A4, TPI1]
gliogenesis	[4, 6]	[Group24, Group42, Group45, Group48]	9	22.5	0.00275366	1	{Group24=0.0025222018620540275, Group42=3.420178039212343E-14, Group45=1.3212301155714955E-6, Group48=1.9852162862084742E-16}	{Group24=0.2118649564125383, Group42=2.872949552938368E-12, Group45=1.1098332970800563E-4, Group48=1.6675816804151182E-14}	[CDK5, CDK6, EIF2B1, EIF2B2, ERBB3, NF1, NR2E1, SMARCA4, SOD1]
glucose metabolic process	[6, 7]	[Group74]	27	25.7143	1.42792e-08	7.98207e-06	{Group74=0.04918204949577853}	{Group74=1.0}	[AKT1, ALDOA, ALDOB, ENO1, FBP1, GAPDH, GPI, GPT, HKDC1, HOOK1, KCNJ11, LDHA, MDH1, OGDH, PDHA2, PDHB, PDPK1, PFKP, PGD, PGK1, PGM1, PKLR, PKM2, PPARD, PRKAA1, PROC, TPI1]
glutamine family amino acid metabolic process	[5, 6]	[Group82]	8	16.3265	0.0514023	1	{Group82=1.1497957008545215E-12}	{Group82=9.658283887177981E-11}	[ALDH4A1, ASL, CAD, GFPT2, GLUL, NOS1, NOS3, TINAGL1]
glycolysis	[4, 8, 9]	[Group74]	17	37.7778	1.34343e-08	7.50975e-06	{Group74=0.04918204949577853}	{Group74=1.0}	[ALDOA, ALDOB, ENO1, GAPDH, GPI, HKDC1, HOOK1, LDHA, MDH1, OGDH, PDHA2, PDHB, PFKP, PGK1, PKLR, PKM2, TPI1]
glycoprotein metabolic process	[4]	[None]	8	5.29801	0.35431	1	{None=NaN}	{None=NaN}	[ALG2, ALK, COG7, GALNT10, HIF1A, LDLR, PMM2, STT3B]
Golgi vesicle transport	[3, 4, 5]	[Group0]	15	16.4835	0.0043763	1	{Group0=0.17619058763295775}	{Group0=1.0}	[COG5, COG7, COPB2, COPG, COPG2, EXOC5, GABARAPL2, KRT18, LMAN1, RAB6A, SEC23A, SEC24B, SEC24C, STX16, TRAPPC3]
gonad development	[4, 5, 6]	[Group17]	15	22.7273	0.000109044	0.0609558	{Group17=3.7260198762860115E-4}	{Group17=0.0312985669608025}	[AREG, BAX, BMPR1B, C17orf28, EIF2B2, FANCA, HMGCR, KDR, MSH2, MSH4, NOS3, PGR, SIRT1, SOD1, SOX9]
G-protein coupled receptor protein signaling pathway	[5, 6]	[Group11, Group14]	29	2.96827	2.78191e-10	1.55509e-07	{Group11=4.2023070987547237E-10, Group14=0.5891439573317552}	{Group11=3.529937962953968E-8, Group14=1.0}	[ADRBK1, AKT1, ALDH2, CALM1, CDK5R1, CXCR4, DGKE, EGFR, F2R, GNA12, GNA13, GNA15, GNAI2, GNAO1, GNAQ, GNAS, GNB2, GNB5, GNG2, GPR37, HTR2A, INSR, MS4A1, NPY, PCDHA6, PPAP2A, PRKACB, RNF7, TBL3]
heart development	[4, 5]	[Group19, Group20, Group43]	26	16.1491	0.000258675	0.144599	{Group19=1.946141712940119E-6, Group20=5.5190879912729205E-5, Group43=7.9620193334297E-4}	{Group19=1.6347590388697E-4, Group20=0.004636033912669253, Group43=0.06688096240080948}	[ACVR1, ADRBK1, CASP3, CTNNB1, EP300, ERBB2, ERBB3, FKBP1A, GJA1, GNAQ, HIF1A, INSR, ITGB1, MAP3K7IP1, MIB1, MYH10, MYH7, NF1, PLN, PPP3CB, PRKDC, SMYD1, SOX9, TGFBR1, TGFBR2, TH]
hemopoiesis	[4, 5, 6]	[Group22, Group42, Group51, Group63]	29	17.3653	2.69062e-05	0.0150406	{Group22=1.207382504683861E-10, Group42=3.420178039212343E-14, Group51=8.343076793396797E-28, Group63=1.49718112544322E-6}	{Group22=1.0142013039344434E-8, Group42=2.872949552938368E-12, Group51=7.008184506453309E-26, Group63=1.257632145372305E-4}	[ALAS2, BCL6, BLM, CDC42, CDK6, CTNNB1, EPX, GLB1, HIF1A, IRF4, ITGB1, JAK2, KDR, KIT, LCK, LIG4, MINK1, MLF1, MSH2, MYH9, PPP3CB, PRKDC, RB1, RELB, SNRK, TAL1, TGFBR2, TRAF6, ZAP70]
hemopoietic or lymphoid organ development	[3, 4, 5]	[Group22, Group42, Group51, Group63]	32	17.2973	1.65869e-05	0.00927208	{Group22=1.207382504683861E-10, Group42=3.420178039212343E-14, Group51=8.343076793396797E-28, Group63=1.49718112544322E-6}	{Group22=1.0142013039344434E-8, Group42=2.872949552938368E-12, Group51=7.008184506453309E-26, Group63=1.257632145372305E-4}	[ALAS2, BCL6, BLM, CDC42, CDK6, CTNNB1, EPX, GLB1, HIF1A, IRF4, ITGB1, JAK2, KDR, KIT, LCK, LIG4, MINK1, MLF1, MSH2, MYH9, NFKB2, PPP3CB, PRKDC, RB1, RELB, SNRK, SOD1, TAL1, TGFBR1, TGFBR2, TRAF6, ZAP70]
hemostasis	[3, 4]	[Group49]	8	9.30232	0.539531	1	{Group49=5.5706632924652076E-15}	{Group49=4.679357165670774E-13}	[CD40, F2R, GNA12, GNA13, GNAQ, GPI, LMAN1, VWF]
heterocycle metabolic process	[3]	[Group56, Group68]	10	13.6986	0.071673	1	{Group56=5.470010170429963E-4, Group68=2.3065251934067162E-4}	{Group56=0.04594808543161169, Group68=0.019374811624616416}	[ALAS2, CAD, CPOX, FECH, GART, MAPK1, MAT2A, MTHFD1, PRPS1, SHMT1]
hexose catabolic process	[6, 7]	[Group74]	18	28.125	8.74963e-07	0.000489105	{Group74=0.04918204949577853}	{Group74=1.0}	[ALDOA, ALDOB, ENO1, GAPDH, GPI, HKDC1, HOOK1, LDHA, MDH1, OGDH, PDHA2, PDHB, PFKP, PGD, PGK1, PKLR, PKM2, TPI1]
hexose metabolic process	[5, 6]	[Group74]	32	22.695	1.83059e-08	1.0233e-05	{Group74=0.04918204949577853}	{Group74=1.0}	[AKT1, ALDOA, ALDOB, ENO1, FBP1, GALK2, GAPDH, GFPT2, GPI, GPT, HKDC1, HOOK1, KCNJ11, LDHA, MDH1, OGDH, PDHA2, PDHB, PDPK1, PFKFB2, PFKL, PFKP, PGD, PGK1, PGM1, PKLR, PKM2, PMM2, PPARD, PRKAA1, PROC, TPI1]
homeostasis of number of cells	[4]	[Group22, Group5, Group60]	13	24.5283	0.000136394	0.0762441	{Group22=1.207382504683861E-10, Group5=1.6718481516305592E-22, Group60=3.187438172702827E-7}	{Group22=1.0142013039344434E-8, Group5=1.4043524473696697E-20, Group60=2.6774480650703745E-5}	[AKT1, ALAS2, BAX, BCL6, CASP3, EPX, FANCC, IKBKB, IKBKG, LDLR, RB1, SOD1, TAL1]
homeostatic process	[3]	[Group24, Group41]	73	13.1532	4.2457e-06	0.00237335	{Group24=0.0025222018620540275, Group41=1.7281052409276387E-10}	{Group24=0.2118649564125383, Group41=1.4516084023792166E-8}	[AIFM1, AKT1, ALAS2, APOB, APP, ARTN, ATOX1, ATP5B, BAK1, BAX, BCL2, BCL2L1, BCL6, BLM, CASP3, CDK5, CTNNB1, CXCR4, DERL1, DKC1, DLD, EIF2B2, EP300, EPX, ERBB2, F2R, FANCC, FTL, GLRX5, GNA15, GNAQ, GRIN1, GRIN2B, HIF1A, HSP90B1, IKBKB, IKBKG, INSR, KCNJ11, KCNMA1, KDR, LCK, LDLR, LIG4, MON1A, MPZ, MRE11A, NF1, NOL3, NPR1, P2RX7, PARD6A, PINX1, PLN, PPARD, PRKCA, PRKDC, PRNP, PTGES3, RAD50, RB1, R…
hormone-mediated signaling	[4, 5, 6]	[Group25]	8	20.5128	0.00840906	1	{Group25=0.022676486640009985}	{Group25=1.0}	[ADIPOR2, GNAS, GNB2, GNG2, LATS1, NUP62, PRKACB, PRKCA]
I-kappaB kinase/NF-kappaB cascade	[6, 7]	[Group15, Group63, Group76]	16	31.3726	6.97281e-07	0.00038978	{Group15=8.651934688471352E-13, Group63=1.49718112544322E-6, Group76=1.9264505171846094E-21}	{Group15=7.267625138315935E-11, Group63=1.257632145372305E-4, Group76=1.618218434435072E-19}	[CHUK, IKBKG, IRAK1, IRF3, LY96, MAP3K1, MAP3K7, NFKBIA, NLRP12, NR2C2, PTPLAD1, RIPK3, TLR2, TLR6, TRAF2, TRAF6]
immune effector process	[2, 3]	[Group28, Group4, Group6, Group63, Group79]	10	9.61538	0.455955	1	{Group28=3.6127598957977476E-12, Group4=0.07334293254088128, Group6=8.539491455833343E-6, Group63=1.49718112544322E-6, Group79=4.430941623952684E-48}	{Group28=3.034718312470108E-10, Group4=1.0, Group6=7.173172822900008E-4, Group63=1.257632145372305E-4, Group79=3.721990964120254E-46}	[ARTN, BCL2, HSPD1, LIG4, MLH1, MSH2, NOD2, PRKCD, PRKDC, TUBB2C]
immune response	[2]	[Group4, Group49, Group63]	38	6.40809	0.26892	1	{Group4=0.07334293254088128, Group49=5.5706632924652076E-15, Group63=1.49718112544322E-6}	{Group4=1.0, Group49=4.679357165670774E-13, Group63=1.257632145372305E-4}	[AIRE, ARTN, BCL2, CD40, CHUK, CXCR4, DDX58, EXOSC9, GCH1, GPI, GZMA, HLA-B, HLA-C, HSPD1, IGF1R, IKBKE, IKBKG, LIG4, LY96, MLH1, MS4A1, MSH2, NFKB2, NOD2, PCDHA6, PRKCD, PRKDC, RELB, SMAD3, TBK1, TLR1, TLR2, TLR4, TLR6, TNFRSF14, TRAF6, TUBB2C, ZAP70]
immune response-activating signal transduction	[3, 5, 6, 7]	[Group15, Group63]	9	30	0.000288397	0.161214	{Group15=8.651934688471352E-13, Group63=1.49718112544322E-6}	{Group15=7.267625138315935E-11, Group63=1.257632145372305E-4}	[FYN, HSPD1, IKBKG, MAP3K7, NOD2, TLR2, TRAF6, UBE2N, ZAP70]
immune response-regulating signal transduction	[4, 5]	[Group15, Group63]	9	29.0323	0.00037902	0.211872	{Group15=8.651934688471352E-13, Group63=1.49718112544322E-6}	{Group15=7.267625138315935E-11, Group63=1.257632145372305E-4}	[FYN, HSPD1, IKBKG, MAP3K7, NOD2, TLR2, TRAF6, UBE2N, ZAP70]
immune system development	[2, 4]	[Group22, Group42, Group51, Group63]	35	17.8571	2.13198e-06	0.00119178	{Group22=1.207382504683861E-10, Group42=3.420178039212343E-14, Group51=8.343076793396797E-28, Group63=1.49718112544322E-6}	{Group22=1.0142013039344434E-8, Group42=2.872949552938368E-12, Group51=7.008184506453309E-26, Group63=1.257632145372305E-4}	[ALAS2, ARTN, BCL6, BLM, CDC42, CDK6, CTNNB1, EPX, GLB1, HIF1A, HSPD1, IRF4, ITGB1, JAK2, KDR, KIT, LCK, LIG4, MINK1, MLF1, MLH1, MSH2, MYH9, NFKB2, PPP3CB, PRKDC, RB1, RELB, SNRK, SOD1, TAL1, TGFBR1, TGFBR2, TRAF6, ZAP70]
in utero embryonic development	[5, 6]	[Group43]	23	26.4368	9.5944e-08	5.36327e-05	{Group43=7.9620193334297E-4}	{Group43=0.06688096240080948}	[ACVR1, AOF2, AREG, ARNT, ARTN, CITED1, COPS3, GNA12, GNA13, GRIN2B, HIF1A, ITGB1, LIG4, LMX1B, MAP3K7IP1, MIB1, MYH10, MYH9, NASP, PSMC4, SMARCA4, TGFBR1, TP53]
induction of programmed cell death	[6]	[Group58, Group75]	40	18.1818	2.49714e-07	0.00013959	{Group58=0.00947404411250383, Group75=1.4944016463552711E-19}	{Group58=0.7958197054503218, Group75=1.2552973829384277E-17}	[AIFM1, BAK1, BAX, BID, BRCA1, CASP3, CASP4, CDKN2A, CFLAR, CHEK2, CUL4A, CUL5, DAP3, DAPK1, DAPK2, DAPK3, DEDD, ERCC2, ERCC3, ERN1, IKBKG, LCK, MAP3K5, MAPK1, MLH1, NLRP3, NOL3, PPP2CA, PPP2R1A, PRKCA, PRKCE, RIPK3, RNF7, RPS3A, SERINC3, SMAD3, TLR2, TP53, TRADD, TUBB2C]
inflammatory response	[4]	[Group49]	23	8.36364	0.646359	1	{Group49=5.5706632924652076E-15}	{Group49=4.679357165670774E-13}	[ACVR1, AGER, AKT1, BMPR1B, CD40, CXCR4, ELF3, F2R, FOS, HIF1A, LY96, NFKB1, NLRC4, NLRP3, NOD1, RAC1, RIPK2, S100A12, SELS, TLR1, TLR2, TLR4, TLR6]
innate immune response	[3, 4]	[Group4, Group44, Group49]	9	8.18182	0.856247	1	{Group4=0.07334293254088128, Group44=0.2847965792882036, Group49=5.5706632924652076E-15}	{Group4=1.0, Group44=1.0, Group49=4.679357165670774E-13}	[DDX58, GCH1, NOD2, TBK1, TLR1, TLR2, TLR4, TLR6, TUBB2C]
interphase	[4, 5]	[Group79]	26	30.5882	4.53491e-10	2.53501e-07	{Group79=4.430941623952684E-48}	{Group79=3.721990964120254E-46}	[ACVR1, BCAT1, BIRC5, BLM, CCNB1, CDC23, CDC25C, CDK2, CDK4, CDK6, CDKN2A, CHEK1, CUL4A, CUL5, GSPT1, ITGB1, KRT7, LATS1, MAP3K11, MDM2, POLA1, POLD1, POLE, PPP3CA, PPP6C, RB1]
interphase of mitotic cell cycle	[4, 5, 6]	[Group79]	25	30.1205	1.40627e-09	7.86104e-07	{Group79=4.430941623952684E-48}	{Group79=3.721990964120254E-46}	[ACVR1, BCAT1, BIRC5, BLM, CCNB1, CDC23, CDC25C, CDK2, CDK4, CDK6, CDKN2A, CHEK1, CUL4A, CUL5, GSPT1, ITGB1, LATS1, MAP3K11, MDM2, POLA1, POLD1, POLE, PPP3CA, PPP6C, RB1]
interspecies interaction between organisms	[2]	[None]	55	23.6051	2.42146e-14	1.3536e-11	{None=NaN}	{None=NaN}	[ABCE1, BTRC, CDC25C, CFLAR, COPS6, CUL5, CXCR4, DERL1, EIF2AK2, EIF4E, EP300, FKBP8, FYN, GRB2, GUCY1A3, HLA-B, HLA-C, HSPD1, IKBKG, INSR, IPO7, ITGB1, KAT2B, KDR, KPNB1, KRT18, KRT7, LCK, LDLR, MAP3K5, MAPK1, MAPK3, MDM2, NFKBIA, PKN2, PSMC2, RAD23A, RALA, RB1, RPLP0, SGTA, SIRT1, SLC25A4, SMAD3, SP1, SRC, STAT3, TBK1, TBP, TNFRSF1A, TP53, VDAC1, VIM, WWP1, XPO1]
intracellular protein transmembrane transport	[5, 6, 7]	[Group69]	9	12.3288	0.178785	1	{Group69=3.473272893377061E-5}	{Group69=0.002917549230436731}	[GRPEL1, NUP133, NUP62, NUP88, PEX14, PEX5, SEH1L, TIMM44, TIMM50]
intracellular protein transport	[4, 5, 6]	[Group0]	67	18.0593	2.87938e-11	1.60957e-08	{Group0=0.17619058763295775}	{Group0=1.0}	[AIP, AKT1, AP1G1, AP1M1, BCL6, CDC37, CLTA, CLTC, COG7, COPB2, COPG, COPG2, CRY2, CSE1L, DERL1, F2R, GNAS, GRPEL1, HGS, HSPA9, ICMT, IPO4, IPO7, JAK2, KDELR2, KPNA5, KPNB1, KRT18, MPZ, NFKBIA, NPM1, NUP133, NUP62, NUP88, PEX10, PEX13, PEX14, PEX19, PEX5, POLA2, PPP3CA, PRKCI, RAB11A, RPL23, SEC23A, SEC24B, SEC24C, SEH1L, SELS, SRP54, STAM, STX12, STX16, STX5, TIMM44, TIMM50, TOMM20, TOMM34, TOMM…
intracellular receptor-mediated signaling pathway	[5, 6]	[None]	13	21.6667	0.000507352	0.28361	{None=NaN}	{None=NaN}	[AREG, BRCA1, CDK7, CTNNB1, DNAJA1, ESR1, ESR2, PGR, PPAP2A, RARA, RARG, RB1, YWHAH]
intracellular signaling cascade	[4, 5]	[Group10, Group34, Group58, Group62, Group75, Group76]	193	16.3145	1.45877e-25	8.15455e-23	{Group10=1.4720614659537254E-6, Group34=2.035529201992796E-25, Group58=0.00947404411250383, Group62=3.0203986263428165E-4, Group75=1.4944016463552711E-19, Group76=1.9264505171846094E-21}	{Group10=1.2365316314011293E-4, Group34=1.7098445296739485E-23, Group58=0.7958197054503218, Group62=0.02537134846127966, Group75=1.2552973829384277E-17, Group76=1.618218434435072E-19}	[ADIPOR2, AIFM1, AKR1B10, AKT1, AMFR, APAF1, AREG, ARF6, ARFRP1, ARHGAP1, ARTN, ASB1, ASB12, ASB2, ASB3, ASB4, ASB6, ASB7, AURKA, BAK1, BAX, BCAR3, BCL2, BCL2L1, BID, BLM, BRAF, BRCA1, BRSK1, CASP3, CASP9, CDC42, CDK7, CDKN2A, CHEK1, CHEK2, CHUK, CTNNB1, CXCR4, CYCS, DAPK1, DAPK2, DAPK3, DERL1, DGKE, DNAJA1, DNM1L, DYNLL1, EGFR, EIF2AK2, EIF2AK3, ERBB2, ERN1, ESR1, ESR2, F2R, FKBP8, FYN, GNA12, G…
intracellular transport	[3, 4]	[Group0]	95	14.3939	1.80903e-09	1.01125e-06	{Group0=0.17619058763295775}	{Group0=1.0}	[AGFG1, AIP, AKT1, AP1G1, AP1M1, ATXN1, BAK1, BCL2, BCL2L1, BCL6, CDC37, CLTA, CLTC, COG5, COG7, COPB2, COPG, COPG2, CRY2, CSE1L, DERL1, EXOC5, F2R, FLNA, GABARAPL2, GNAS, GRPEL1, HGS, HNRNPA1, HSP90AA1, HSPA9, ICMT, IPO4, IPO7, JAK2, KDELR2, KIF20B, KPNA5, KPNB1, KRT18, LMAN1, MPZ, MYH10, MYH7, MYH9, NFKBIA, NPM1, NUP133, NUP62, NUP88, PAFAH1B1, PEX10, PEX13, PEX14, PEX19, PEX5, POLA2, PPP3CA, P…
ion homeostasis	[5]	[Group24]	37	13.2143	0.00130422	0.72906	{Group24=0.0025222018620540275}	{Group24=0.2118649564125383}	[ALAS2, APP, ATOX1, ATP5B, BAK1, BCL2, BCL2L1, CDK5, CXCR4, EIF2B2, ERBB2, F2R, FTL, GNA15, GNAQ, GRIN1, GRIN2B, HIF1A, HSP90B1, KCNJ11, KCNMA1, KDR, LCK, MON1A, NF1, NOL3, NPR1, P2RX7, PLN, PPARD, PRKCA, PRNP, RPLP0, RSHL1, RYR1, SOD1, TFRC]
ion transport	[3, 4]	[Group2]	37	5.41728	0.0219895	1	{Group2=0.021989546481584233}	{Group2=1.0}	[ATOX1, ATP2A2, ATP5A1, ATP5B, ATP5C1, ATP6V0A1, ATP6V1B2, ATP6V1E1, CACNA1E, CFTR, CLCN2, CLCN5, COPS2, FTL, FYN, GRIN1, GRIN2B, GRIN2D, ITPR3, KCNH2, KCNJ11, KCNMA1, MPST, NPY, P2RX7, PPP3CA, RSHL1, RYR1, SFXN5, SGK1, SLC12A2, SLC25A37, SLC34A1, SLC5A1, TOMM40, VDAC1, VDAC3]
JNK cascade	[6, 7, 8]	[Group76]	11	21.1538	0.00165504	0.925167	{Group76=1.9264505171846094E-21}	{Group76=1.618218434435072E-19}	[GPS1, MAP2K4, MAP3K1, MAP3K11, MAP3K5, MAPK10, MAPK8, MINK1, PKN1, PTPLAD1, TNIK]
learning	[4, 6]	[Group24]	11	28.2051	0.000115117	0.0643502	{Group24=0.0025222018620540275}	{Group24=0.2118649564125383}	[FYN, GRIN1, GRIN2B, HMGCR, HRAS, LLGL1, NF1, NOS3, NRAS, TH, VDAC3]
learning or memory	[3, 5]	[Group24, Group37]	15	22.7273	0.000109044	0.0609558	{Group24=0.0025222018620540275, Group37=2.372966450157306E-6}	{Group24=0.2118649564125383, Group37=1.993291818132137E-4}	[FYN, GRIN1, GRIN2B, HMGCR, HRAS, ITGA3, LLGL1, NF1, NOS3, NRAS, PAFAH1B1, RASGRF1, S100B, TH, VDAC3]
leukocyte activation	[2, 3]	[Group4, Group63]	30	16.6667	5.01071e-05	0.0280099	{Group4=0.07334293254088128, Group63=1.49718112544322E-6}	{Group4=1.0, Group63=1.257632145372305E-4}	[ARTN, BAX, BCL2, BCL6, BLM, CD40, CXCR4, FKBP1A, HSPD1, IRF4, ITGB1, LCK, LIG4, MINK1, MLH1, MS4A1, MSH2, MYH9, NDRG1, PPP3CB, PRKCD, PRKDC, PRLR, RELB, RIPK2, TGFBR2, TLR1, TLR4, TRAF6, ZAP70]
leukocyte differentiation	[4, 5, 6, 7]	[Group22, Group28, Group63]	16	17.2043	0.0023402	1	{Group22=1.207382504683861E-10, Group28=3.6127598957977476E-12, Group63=1.49718112544322E-6}	{Group22=1.0142013039344434E-8, Group28=3.034718312470108E-10, Group63=1.257632145372305E-4}	[BCL6, BLM, CDC42, IRF4, ITGB1, LCK, LIG4, MINK1, MSH2, MYH9, PPP3CB, PRKDC, RELB, TGFBR2, TRAF6, ZAP70]
lipid biosynthetic process	[3]	[Group55]	27	10	0.163802	1	{Group55=6.573478342371253E-5}	{Group55=0.005521721807591853}	[ACACA, CHEK2, COQ2, DGKE, FA2H, FASN, FDXR, GGPS1, GLB1, GPSN2, HMGCR, HMGCS1, IDI1, MUC1, NANS, PIGW, PRKAA1, PRKAA2, PRKAB1, PRKAB2, PRLR, PROC, PTGES3, SC4MOL, SELI, SQLE, TPI1]
lipid catabolic process	[3, 4]	[Group18, Group31, Group55]	8	5.1948	0.287942	1	{Group18=9.306633631965105E-4, Group31=0.8391121393378529, Group55=6.573478342371253E-5}	{Group18=0.07817572250850688, Group31=1.0, Group55=0.005521721807591853}	[PAFAH1B1, PAFAH1B2, PEX13, PEX5, PHYH, PLB1, PPARD, YWHAH]
lipid metabolic process	[3]	[Group1, Group55]	54	7.52089	0.942569	1	{Group1=0.9425694158150375, Group55=6.573478342371253E-5}	{Group1=1.0, Group55=0.005521721807591853}	[ACACA, ADIPOR2, AKR1B10, ALDH3B1, APOB, CHEK2, COQ2, CPNE1, CRAT, CYP3A4, DGKE, FA2H, FASN, FDXR, GGPS1, GLB1, GPSN2, HDLBP, HMGCR, HMGCS1, IDI1, IHPK2, LDLR, LRP1, MTTP, MUC1, NANS, NR1I2, OSBPL8, PAFAH1B1, PAFAH1B2, PEX13, PEX5, PHYH, PIGW, PLB1, PPAP2A, PPARA, PPARD, PPP2CA, PPP2R1A, PRKAA1, PRKAA2, PRKAB1, PRKAB2, PRLR, PTGES3, SC4MOL, SELI, SNCA, SQLE, TNFRSF1A, TPI1, YWHAH]
lipid modification	[3, 4, 5]	[Group31, Group55]	8	14.5455	0.0692961	1	{Group31=0.8391121393378529, Group55=6.573478342371253E-5}	{Group31=1.0, Group55=0.005521721807591853}	[ADIPOR2, IHPK2, PEX13, PEX5, PHYH, PPAP2A, PPARD, PRKAA1]
lipid transport	[3, 4]	[Group55]	9	8.41122	0.714848	1	{Group55=6.573478342371253E-5}	{Group55=0.005521721807591853}	[APOB, GOT2, HDLBP, LDLR, MTTP, OSBPL8, PPARA, PPARD, STX12]
localization of cell	[2]	[Group42, Group59]	48	13.0435	0.000301748	0.168677	{Group42=3.420178039212343E-14, Group59=4.8854683469484586E-8}	{Group42=2.872949552938368E-12, Group59=4.103793411436705E-6}	[ACTB, ACTG1, ACTR2, ACVR1, AMFR, ARF6, ARTN, CAPZA1, CAPZB, CDK5, CDK5R1, CXCR4, DNAJA1, ERBB2, FLT1, GNA13, HIF1A, HMGCR, ITGA3, ITGB1, JAK2, LMX1B, MAP2K1, MAPK14, MAPK8, MST1R, MYH10, MYH9, NOS3, NPY, NR2E1, PAFAH1B1, PEX13, PEX5, PPAP2A, PRKCA, RAC1, RET, RPS27A, S100P, SIAH1, STAT3, TGFBR1, TPM3, TUBB2C, VHL, VIM, WASL]
locomotory behavior	[3]	[Group16, Group24]	18	8.53081	0.601642	1	{Group16=0.004005082412477644, Group24=0.0025222018620540275}	{Group16=0.33642692264812213, Group24=0.2118649564125383}	[CXCR4, GNAO1, GRIN2D, HRAS, KCNMA1, MAP2K1, MAPK1, MAPK14, NPAS2, PAFAH1B1, PDGFA, PEX13, PRKCA, RALA, REPS1, SOD1, TH, UCHL1]
lymphocyte activation	[3, 4]	[Group4, Group63]	25	16.6667	0.000257723	0.144067	{Group4=0.07334293254088128, Group63=1.49718112544322E-6}	{Group4=1.0, Group63=1.257632145372305E-4}	[ARTN, BAX, BCL2, BCL6, BLM, CD40, CXCR4, FKBP1A, HSPD1, IRF4, ITGB1, LCK, LIG4, MINK1, MLH1, MS4A1, MSH2, MYH9, PPP3CB, PRKCD, PRKDC, PRLR, RELB, RIPK2, ZAP70]
lymphocyte differentiation	[4, 5, 6, 7, 8]	[Group28, Group63]	11	15.7143	0.0205797	1	{Group28=3.6127598957977476E-12, Group63=1.49718112544322E-6}	{Group28=3.034718312470108E-10, Group63=1.257632145372305E-4}	[BCL6, BLM, ITGB1, LCK, LIG4, MINK1, MSH2, PPP3CB, PRKDC, RELB, ZAP70]
M phase	[4, 5]	[Group7, Group79, Group8]	46	17.4905	1.10875e-07	6.19792e-05	{Group7=4.3453676308540266E-7, Group79=4.430941623952684E-48, Group8=1.1610357210241114E-12}	{Group7=3.6501088099173825E-5, Group79=3.721990964120254E-46, Group8=9.752700056602536E-11}	[ANAPC11, ARTN, AURKA, AURKB, BIRC5, C17orf28, CCNB1, CDC2, CDC20, CDC23, CDC25C, CDC27, CDK2, CDK3, CHEK1, DMWD, FANCA, FZR1, H2AFX, HSPA2, LATS1, MAD2L1, MLH1, MRE11A, MSH4, MYH9, NDC80, NEK6, NUDC, NUMA1, PAFAH1B1, PLK1, PPP5C, RAD50, RAD51, RAD54L, RB1, RPA1, RRAD, RUVBL1, SMC1A, SMC2, SMC3, STMN1, SUGT1, WEE1]
M phase of meiotic cell cycle	[4, 5, 6]	[Group79, Group8]	18	22.7848	2.22598e-05	0.0124432	{Group79=4.430941623952684E-48, Group8=1.1610357210241114E-12}	{Group79=3.721990964120254E-46, Group8=9.752700056602536E-11}	[ARTN, C17orf28, CHEK1, DMWD, FANCA, H2AFX, HSPA2, MLH1, MRE11A, MSH4, MYH9, RAD50, RAD51, RAD54L, RPA1, RRAD, SMC1A, SMC3]
M phase of mitotic cell cycle	[4, 5, 6]	[Group7, Group79]	28	15.4696	0.000337388	0.1886	{Group7=4.3453676308540266E-7, Group79=4.430941623952684E-48}	{Group7=3.6501088099173825E-5, Group79=3.721990964120254E-46}	[ANAPC11, AURKA, AURKB, BIRC5, CCNB1, CDC2, CDC20, CDC23, CDC25C, CDC27, CDK2, CDK3, FZR1, LATS1, MAD2L1, NDC80, NEK6, NUDC, NUMA1, PAFAH1B1, PLK1, PPP5C, RUVBL1, SMC1A, SMC2, SMC3, SUGT1, WEE1]
macromolecular complex assembly	[2, 4, 5, 6, 7]	[Group42, Group72]	89	17.2481	2.91718e-13	1.63071e-10	{Group42=3.420178039212343E-14, Group72=5.727034975606215E-13}	{Group42=2.872949552938368E-12, Group72=4.8107093795092207E-11}	[AMFR, BAX, BLM, CAPZA1, CD40, CDK5, CDK7, CDK9, CRNKL1, CSE1L, DARS, EIF2AK3, EIF2B1, EIF4E, EIF6, EPRS, ERCC2, ERCC3, FANCA, FANCC, FKBP4, GCH1, GJA1, GTF2E2, H2AFV, H2AFX, H3F3B, HIST1H1A, HIST1H1C, HIST1H1D, HIST1H1E, HIST1H2AG, HIST1H2BC, HIST1H4A, HIST2H2BE, IGF1R, INSR, IPO4, IPO7, IRAK1, KCNMA1, KPNB1, LLGL1, MAP3K11, MDM2, MLH1, MNAT1, MPP6, NAP1L1, NLRP3, NOD1, NOD2, NPM1, PEX13, PEX14,…
macromolecular complex subunit organization	[1, 3, 4, 5, 6]	[Group42, Group72]	92	17.037	1.67483e-13	9.36228e-11	{Group42=3.420178039212343E-14, Group72=5.727034975606215E-13}	{Group42=2.872949552938368E-12, Group72=4.8107093795092207E-11}	[AMFR, APOB, BAX, BLM, CAPZA1, CD40, CDK5, CDK7, CDK9, CRNKL1, CSE1L, DARS, EIF2AK3, EIF2B1, EIF4E, EIF6, EPRS, ERCC2, ERCC3, FANCA, FANCC, FKBP4, GCH1, GJA1, GTF2E2, H2AFV, H2AFX, H3F3B, HIST1H1A, HIST1H1C, HIST1H1D, HIST1H1E, HIST1H2AG, HIST1H2BC, HIST1H4A, HIST2H2BE, IGF1R, INSR, IPO4, IPO7, IRAK1, KCNMA1, KPNB1, LDLR, LLGL1, MAP3K11, MDM2, MLH1, MNAT1, MPP6, NAP1L1, NLRP3, NOD1, NOD2, NPM1, P…
macromolecule biosynthetic process	[3]	[Group34, Group83]	216	9.44056	0.00065252	0.364759	{Group34=2.035529201992796E-25, Group83=8.937015930378213E-5}	{Group34=1.7098445296739485E-23, Group83=0.007507093381517699}	[AARS, AARSD1, ABT1, ACTR5, AGL, AHR, AIRE, AKT1, ALAS2, ALG2, ALK, AOF2, APEX1, ARNT, ASCC3, BCL6, BLM, BRCA1, BRMS1L, CDC25C, CDC45L, CDK7, CDK9, CDKN2A, CHEK1, CHTF18, CNOT8, COG7, COPS2, COPS5, CRY2, CTNNB1, DARS, DKC1, DNMT1, DPH1, EEF1A1, EEF1G, EEF2, EEF2K, EIF2AK2, EIF2AK4, EIF2B1, EIF2C2, EIF2C3, EIF2C4, EIF3A, EIF3H, EIF4A1, EIF4E, EIF6, ELF3, ENO1, EPRS, ERCC2, ERCC3, ERN1, ESR1, ESR2,…
macromolecule catabolic process	[3]	[Group79]	127	17.232	8.27767e-19	4.62722e-16	{Group79=4.430941623952684E-48}	{Group79=3.721990964120254E-46}	[ABCE1, AIFM1, AKT1, ALDOA, ALDOB, AMFR, ANAPC11, ASB1, ASB12, ASB2, ASB3, ASB4, ASB6, ASB7, ATG12, BRE, BTRC, CACYBP, CASP3, CCNB1, CDC16, CDC2, CDC20, CDC23, CDC27, CDK7, CDKN2A, CUL4A, CUL5, CYCS, DCUN1D1, DERL1, ENO1, ERCC2, ERCC3, ERCC5, FBXO33, FBXW11, FBXW7, FZR1, GAPDH, GPI, GSPT1, HKDC1, HNRNPD, HOOK1, HSPA1B, LDHA, MAD2L1, MDH1, MDM2, MIB1, MLH1, MNAT1, MPG, NEDD8, NOL3, NPLOC4, OGDH, O…
macromolecule localization	[2]	[Group0]	98	12.2347	2.77003e-06	0.00154845	{Group0=0.17619058763295775}	{Group0=1.0}	[AGFG1, AIP, AKT1, ALG2, AP1G1, AP1M1, ARF6, BAX, BCL6, BIN3, CANX, CDC37, CLPX, CLTA, CLTC, COG5, COG6, COG7, COPB2, COPG, COPG2, CRY2, CSE1L, DERL1, EGFR, ERCC3, EXOC5, F2R, GABARAPL2, GDI1, GNAS, GRPEL1, HGS, HNRNPA1, HSP90B1, HSPA9, ICMT, IPO4, IPO7, JAK2, KDELR2, KPNA5, KPNB1, KRT18, LMAN1, MON1A, MPZ, MSR1, MYH9, NASP, NEDD8, NFKBIA, NFKBIE, NLRC4, NPM1, NUP133, NUP62, NUP88, PEX10, PEX13, …
macromolecule metabolic process	[2]	[Group34]	606	11.9527	7.9576e-46	4.4483e-43	{Group34=2.035529201992796E-25}	{Group34=1.7098445296739485E-23}	[AARS, AARSD1, ABCE1, ABI1, ABT1, ACTR5, ACVR1, ACVR1C, ACY1, ADIPOR2, ADRBK1, AGL, AHR, AHSA1, AIFM1, AIP, AIRE, AKT1, AKT2, AKT3, ALAS2, ALDOA, ALDOB, ALG2, ALK, AMFR, ANAPC11, AOF2, APEX1, ARNT, ARRB2, ARTN, ASB1, ASB12, ASB2, ASB3, ASB4, ASB6, ASB7, ASCC3, ATG12, ATG5, ATXN1, AURKA, AURKB, BAG1, BAG2, BAG3, BAG4, BAT3, BCCIP, BCL6, BLM, BMPR1B, BRAF, BRCA1, BRE, BRMS1L, BRSK1, BRSK2, BTRC, C1…
male gamete generation	[3, 4]	[Group17]	21	8.89831	0.458215	1	{Group17=3.7260198762860115E-4}	{Group17=0.0312985669608025}	[AGFG1, BAX, BCL6, C17orf28, DEDD, DNAJA1, H2AFX, HIST1H1A, HOOK1, HSPA2, MLH1, MSH4, PAFAH1B1, PAFAH1B2, RAD23B, RUVBL1, SIAH1, SIRT1, SOD1, TSSK6, WDR33]
MAPKKK cascade	[6, 7]	[Group76]	26	18.3099	3.69803e-05	0.020672	{Group76=1.9264505171846094E-21}	{Group76=1.618218434435072E-19}	[CXCR4, GPS1, GRB2, INSR, LRRK2, MAP2K4, MAP3K1, MAP3K11, MAP3K3, MAP3K5, MAP3K7IP1, MAPK1, MAPK10, MAPK8, MINK1, NR2C2, PKN1, PPP2CA, PPP2R1A, PRKAA1, PRKCA, PTPLAD1, RET, SMAD1, SOD1, TNIK]
meiosis	[4, 5, 6, 7]	[Group79, Group8]	18	22.7848	2.22598e-05	0.0124432	{Group79=4.430941623952684E-48, Group8=1.1610357210241114E-12}	{Group79=3.721990964120254E-46, Group8=9.752700056602536E-11}	[ARTN, C17orf28, CHEK1, DMWD, FANCA, H2AFX, HSPA2, MLH1, MRE11A, MSH4, MYH9, RAD50, RAD51, RAD54L, RPA1, RRAD, SMC1A, SMC3]
meiosis I	[4, 5, 6, 7, 8]	[Group17, Group79, Group8]	9	24.3243	0.00154167	0.861792	{Group17=3.7260198762860115E-4, Group79=4.430941623952684E-48, Group8=1.1610357210241114E-12}	{Group17=0.0312985669608025, Group79=3.721990964120254E-46, Group8=9.752700056602536E-11}	[C17orf28, CHEK1, MLH1, MRE11A, MSH4, MYH9, RAD50, RAD51, RRAD]
meiotic cell cycle	[3]	[Group79, Group8]	18	22.5	2.66955e-05	0.0149228	{Group79=4.430941623952684E-48, Group8=1.1610357210241114E-12}	{Group79=3.721990964120254E-46, Group8=9.752700056602536E-11}	[ARTN, C17orf28, CHEK1, DMWD, FANCA, H2AFX, HSPA2, MLH1, MRE11A, MSH4, MYH9, RAD50, RAD51, RAD54L, RPA1, RRAD, SMC1A, SMC3]
membrane invagination	[4, 5, 6, 7]	[Group0, Group32]	19	10.4972	0.157704	1	{Group0=0.17619058763295775, Group32=4.830706892699676E-4}	{Group0=1.0, Group32=0.04057793789867728}	[AP1G1, APP, ARRB2, ASGR1, CLCN5, FNBP1, HRAS, LDLR, LLGL1, LRP1, MSR1, NOL3, NRAS, PACSIN2, RAB5A, RAB7A, RAC1, SYNJ1, TFRC]
membrane lipid metabolic process	[4, 5]	[Group1, Group55]	10	4.65116	0.118918	1	{Group1=0.9425694158150375, Group55=6.573478342371253E-5}	{Group1=1.0, Group55=0.005521721807591853}	[CHEK2, DGKE, IHPK2, MUC1, PAFAH1B1, PIGW, PPP2CA, PPP2R1A, SELI, SNCA]
membrane organization	[3, 4, 5, 6]	[Group0, Group32, Group5]	42	13.6364	0.000293253	0.163928	{Group0=0.17619058763295775, Group32=4.830706892699676E-4, Group5=1.6718481516305592E-22}	{Group0=1.0, Group32=0.04057793789867728, Group5=1.4043524473696697E-20}	[AP1G1, APP, ARRB2, ASGR1, BAK1, BAX, BCL2, BCL2L1, CLCN5, COPB2, COPG, DNM1L, EGFR, FNBP1, HRAS, LDLR, LLGL1, LRP1, MSR1, MYH10, MYH9, NOL3, NOS1, NPLOC4, NRAS, P2RX7, PACSIN2, PEX19, PEX5, PRKCI, RAB5A, RAB7A, RAC1, SEC23A, SEC24B, SEC24C, SOD1, SYNJ1, TFRC, TIMM50, TP53, USO1]
metal ion transport	[5, 6]	[Group2]	21	5.01193	0.0395544	1	{Group2=0.021989546481584233}	{Group2=1.0}	[ATOX1, ATP2A2, CACNA1E, COPS2, FTL, FYN, GRIN2B, ITPR3, KCNH2, KCNJ11, KCNMA1, NPY, PPP3CA, RSHL1, RYR1, SFXN5, SGK1, SLC12A2, SLC25A37, SLC34A1, SLC5A1]
microtubule cytoskeleton organization and biogenesis	[3]	[Group39, Group7, Group80]	13	13.8298	0.0315225	1	{Group39=0.01011535067229188, Group7=4.3453676308540266E-7, Group80=0.05105481189512261}	{Group39=0.8496894564725179, Group7=3.6501088099173825E-5, Group80=1.0}	[AURKA, BRCA1, HOOK1, MAPT, MLH1, MYH9, NDC80, NPM1, PAFAH1B1, PPP4C, SMC1A, SMC3, STMN1]
microtubule-based process	[2]	[Group39, Group80]	24	10.6667	0.0988619	1	{Group39=0.01011535067229188, Group80=0.05105481189512261}	{Group39=0.8496894564725179, Group80=1.0}	[AURKA, BRCA1, COPB2, COPG, DYNLL1, HOOK1, KIF20B, MAP3K11, MAPT, MLH1, MYH9, NDC80, NPM1, PAFAH1B1, PEX13, PPP4C, SMC1A, SMC3, STMN1, STX5, TUBA1A, TUBA1C, TUBB2C, UCHL1]
mitochondrial membrane organization	[4, 5, 6, 7, 8]	[Group32, Group48, Group5]	8	38.0952	9.54797e-05	0.0533732	{Group32=4.830706892699676E-4, Group48=1.9852162862084742E-16, Group5=1.6718481516305592E-22}	{Group32=0.04057793789867728, Group48=1.6675816804151182E-14, Group5=1.4043524473696697E-20}	[BAK1, BAX, BCL2, BCL2L1, DNM1L, PEX5, TIMM50, TP53]
mitochondrial transport	[4, 5]	[Group5]	15	26.7857	1.36362e-05	0.00762261	{Group5=1.6718481516305592E-22}	{Group5=1.4043524473696697E-20}	[AIP, BAK1, BCL2, BCL2L1, GRPEL1, HSP90AA1, SLC25A1, SLC25A37, SLC25A4, TIMM44, TOMM20, TOMM34, TOMM40, TP53, TRMU]
mitochondrion organization	[4, 5, 6, 7]	[Group0, Group5, Group75]	23	28.3951	2.22366e-08	1.24303e-05	{Group0=0.17619058763295775, Group5=1.6718481516305592E-22, Group75=1.4944016463552711E-19}	{Group0=1.0, Group5=1.4043524473696697E-20, Group75=1.2552973829384277E-17}	[AIP, AKT1, BAK1, BAX, BCL2, BCL2L1, BID, CASP3, CDKN2A, DNM1L, GRPEL1, MAP3K1, NOL3, NOS3, PEX5, SLC25A4, TIMM44, TIMM50, TOMM20, TOMM34, TOMM40, TP53, TRMU]
mitosis	[4, 5, 6, 7]	[Group7, Group79]	27	15.1685	0.000558471	0.312185	{Group7=4.3453676308540266E-7, Group79=4.430941623952684E-48}	{Group7=3.6501088099173825E-5, Group79=3.721990964120254E-46}	[ANAPC11, AURKA, AURKB, BIRC5, CCNB1, CDC2, CDC20, CDC23, CDC27, CDK2, CDK3, FZR1, LATS1, MAD2L1, NDC80, NEK6, NUDC, NUMA1, PAFAH1B1, PLK1, PPP5C, RUVBL1, SMC1A, SMC2, SMC3, SUGT1, WEE1]
mitotic cell cycle	[3]	[Group79]	62	20.462	5.53688e-13	3.09512e-10	{Group79=4.430941623952684E-48}	{Group79=3.721990964120254E-46}	[ACVR1, ANAPC11, AURKA, AURKB, BCAT1, BIRC5, BLM, BTRC, CCNB1, CDC16, CDC2, CDC20, CDC23, CDC25C, CDC27, CDK2, CDK3, CDK4, CDK6, CDKN2A, CHEK1, CUL4A, CUL5, FZR1, GSPT1, ITGB1, LATS1, MAD2L1, MAP3K11, MDM2, NDC80, NEK6, NUDC, NUMA1, PAFAH1B1, PLK1, POLA1, POLD1, POLE, PPP3CA, PPP5C, PPP6C, PSMA3, PSMB2, PSMB5, PSMC2, PSMC4, PSMD1, PSMD2, PSMD4, RB1, RPS27A, RUVBL1, SKP1, SMC1A, SMC2, SMC3, STMN1,…
modification-dependent macromolecule catabolic process	[5]	[Group79]	86	16.2879	1.503e-11	8.40175e-09	{Group79=4.430941623952684E-48}	{Group79=3.721990964120254E-46}	[AMFR, ANAPC11, ASB1, ASB12, ASB2, ASB3, ASB4, ASB6, ASB7, ATG12, BRE, BTRC, CACYBP, CCNB1, CDC16, CDC2, CDC20, CDC23, CDC27, CUL4A, CUL5, DCUN1D1, DERL1, FBXO33, FBXW11, FBXW7, FZR1, MAD2L1, MDM2, MIB1, NEDD8, NPLOC4, OTUD5, PARK2, PSMA3, PSMB2, PSMB5, PSMC2, PSMC4, PSMD1, PSMD2, PSMD4, RAD23A, RAD23B, RBX1, RNF2, RNF7, RPS27A, SAE1, SELS, SIAH1, SIAH2, SKP1, SMURF1, SMURF2, STUB1, SUGT1, SUMO4,…
modification-dependent protein catabolic process	[6, 7, 8]	[Group79]	86	16.2879	1.503e-11	8.40175e-09	{Group79=4.430941623952684E-48}	{Group79=3.721990964120254E-46}	[AMFR, ANAPC11, ASB1, ASB12, ASB2, ASB3, ASB4, ASB6, ASB7, ATG12, BRE, BTRC, CACYBP, CCNB1, CDC16, CDC2, CDC20, CDC23, CDC27, CUL4A, CUL5, DCUN1D1, DERL1, FBXO33, FBXW11, FBXW7, FZR1, MAD2L1, MDM2, MIB1, NEDD8, NPLOC4, OTUD5, PARK2, PSMA3, PSMB2, PSMB5, PSMC2, PSMC4, PSMD1, PSMD2, PSMD4, RAD23A, RAD23B, RBX1, RNF2, RNF7, RPS27A, SAE1, SELS, SIAH1, SIAH2, SKP1, SMURF1, SMURF2, STUB1, SUGT1, SUMO4,…
monocarboxylic acid metabolic process	[5]	[Group55, Group82]	24	10.3896	0.132469	1	{Group55=6.573478342371253E-5, Group82=1.1497957008545215E-12}	{Group55=0.005521721807591853, Group82=9.658283887177981E-11}	[ACACA, ADIPOR2, CRAT, FA2H, FASN, FBP1, GPI, GPT, HIF1A, MTHFD1, PEX13, PEX5, PHYH, PPARD, PRKAA1, PRKAA2, PRKAB1, PRKAB2, PROC, PTGES3, SC4MOL, SHMT1, TNFRSF1A, TPI1]
monosaccharide catabolic process	[5, 6]	[Group74]	18	27.6923	1.12434e-06	0.000628507	{Group74=0.04918204949577853}	{Group74=1.0}	[ALDOA, ALDOB, ENO1, GAPDH, GPI, HKDC1, HOOK1, LDHA, MDH1, OGDH, PDHA2, PDHB, PFKP, PGD, PGK1, PKLR, PKM2, TPI1]
monosaccharide metabolic process	[4, 5]	[Group74]	32	21.7687	5.25126e-08	2.93546e-05	{Group74=0.04918204949577853}	{Group74=1.0}	[AKT1, ALDOA, ALDOB, ENO1, FBP1, GALK2, GAPDH, GFPT2, GPI, GPT, HKDC1, HOOK1, KCNJ11, LDHA, MDH1, OGDH, PDHA2, PDHB, PDPK1, PFKFB2, PFKL, PFKP, PGD, PGK1, PGM1, PKLR, PKM2, PMM2, PPARD, PRKAA1, PROC, TPI1]
monovalent inorganic cation transport	[5, 6]	[Group2]	14	4.54545	0.0387045	1	{Group2=0.021989546481584233}	{Group2=1.0}	[ATP2A2, ATP5A1, ATP5B, ATP5C1, ATP6V0A1, ATP6V1B2, ATP6V1E1, KCNH2, KCNJ11, KCNMA1, SGK1, SLC12A2, SLC34A1, SLC5A1]
morphogenesis of a branching structure	[3, 4]	[Group43]	9	18	0.0126955	1	{Group43=7.9620193334297E-4}	{Group43=0.06688096240080948}	[ACVR1, CTNNB1, CXCR4, FLT1, GNA13, ILK, KDR, SMAD4, TGFBR2]
morphogenesis of an epithelium	[3, 4]	[Group43, Group57, Group9]	9	10.2273	0.317868	1	{Group43=7.9620193334297E-4, Group57=1.0, Group9=0.0020236411510107175}	{Group43=0.06688096240080948, Group57=1.0, Group9=0.16998585668490027}	[APAF1, CA2, CTNNB1, ELF3, MIB1, NR2C2, PGR, RET, TRAF6]
mRNA metabolic process	[5, 6]	[Group33, Group81]	30	9.3458	0.242905	1	{Group33=3.5415280056781967E-9, Group81=0.010135968147096951}	{Group33=2.9748835247696854E-7, Group81=0.8514213243561439}	[CCAR1, CDC40, CDC5L, CNOT6L, CPSF3, CRNKL1, DHX16, DHX35, DNAJB11, ERN1, GSPT1, HNRNPA1, HNRNPD, HNRNPH1, HSPA1B, LSM1, MLH1, NOL3, NUDT21, PAPOLA, PLRG1, POLR2C, PRMT5, PRPF4, RBM39, SF3A2, SMC1A, SNRPB, U2AF2, ZFP36L2]
mRNA processing	[4, 6, 7]	[Group33, Group81]	25	8.7108	0.500088	1	{Group33=3.5415280056781967E-9, Group81=0.010135968147096951}	{Group33=2.9748835247696854E-7, Group81=0.8514213243561439}	[CCAR1, CDC40, CDC5L, CNOT6L, CPSF3, CRNKL1, DHX16, DHX35, ERN1, HNRNPA1, HNRNPD, HNRNPH1, LSM1, NOL3, NUDT21, PAPOLA, PLRG1, POLR2C, PRMT5, PRPF4, RBM39, SF3A2, SMC1A, SNRPB, U2AF2]
mRNA transport	[4, 5, 6, 7]	[Group0, Group69]	8	10.8108	0.274575	1	{Group0=0.17619058763295775, Group69=3.473272893377061E-5}	{Group0=1.0, Group69=0.002917549230436731}	[AGFG1, HNRNPA1, NUP133, NUP62, NUP88, RAE1, SEH1L, XPO1]
multicellular organism reproduction	[2]	[Group17]	10	16.9492	0.01342	1	{Group17=3.7260198762860115E-4}	{Group17=0.0312985669608025}	[BMPR1B, C17orf28, EIF2B2, KDR, MSH4, NOS3, PGR, PRLR, SIRT1, SOD1]
multicellular organismal development	[2]	[Group42, Group43, Group58]	217	9.37365	0.000944079	0.52774	{Group42=3.420178039212343E-14, Group43=7.9620193334297E-4, Group58=0.00947404411250383}	{Group42=2.872949552938368E-12, Group43=0.06688096240080948, Group58=0.7958197054503218}	[ACTA1, ACVR1, ADRBK1, AGFG1, AKT1, ALAS2, ALK, ANXA2, AOF2, APAF1, AREG, ARF6, ARFRP1, ARNT, ARTN, ASB1, ATP2A2, ATP5B, BAX, BCL2, BCL6, BIRC2, BLM, BMPR1B, BRAF, BRCA1, BRSK1, BRSK2, C17orf28, CANX, CASP3, CDC42, CDK5, CDK5R1, CDK6, CITED1, COL7A1, COPS3, CTNNB1, CXCR4, DNM1L, EGFR, EIF2AK3, EIF2B1, EIF2B2, ELF3, EP300, EPAS1, EPHA2, EPX, ERBB2, ERBB3, ERCC2, ERCC3, ERCC5, EXT1, EXT2, FANCA, FE…
muscle cell differentiation	[4]	[Group20]	11	17.7419	0.00691032	1	{Group20=5.5190879912729205E-5}	{Group20=0.004636033912669253}	[ACTA1, ACVR1, GLMN, HRAS, ITGB1, MYH10, MYH9, MYOD1, NOS1, NRAS, RB1]
muscle contraction	[4]	[Group21]	10	7.87402	0.866892	1	{Group21=5.652734101877774E-7}	{Group21=4.74829664557733E-5}	[ACTA1, ADRBK1, ALDOA, DES, GJA1, GNAO1, KCNH2, KCNMA1, MYH7, RYR1]
muscle development	[4, 5]	[Group19, Group20, Group37]	22	12.2905	0.0321185	1	{Group19=1.946141712940119E-6, Group20=5.5190879912729205E-5, Group37=2.372966450157306E-6}	{Group19=1.6347590388697E-4, Group20=0.004636033912669253, Group37=1.993291818132137E-4}	[ACTA1, EP300, ERBB2, FKBP1A, FXR1, HRAS, ITGB1, ITGB1BP2, MYH10, MYH7, MYH9, MYOD1, NF1, NOS1, NRAS, PKN1, PLN, PPP3CA, RB1, RHOA, SIRT1, UNC45B]
muscle system process	[3]	[Group21]	11	8.39695	0.740172	1	{Group21=5.652734101877774E-7}	{Group21=4.74829664557733E-5}	[ACTA1, ADRBK1, ALDOA, DES, GJA1, GNAO1, KCNH2, KCNMA1, MYH7, NOS3, RYR1]
myeloid cell differentiation	[4, 5, 6, 7]	[Group22, Group60, Group63]	13	19.697	0.00130863	0.731522	{Group22=1.207382504683861E-10, Group60=3.187438172702827E-7, Group63=1.49718112544322E-6}	{Group22=1.0142013039344434E-8, Group60=2.6774480650703745E-5, Group63=1.257632145372305E-4}	[ALAS2, BCL6, CDC42, EPX, IRF4, JAK2, MYH9, RB1, RELB, SNRK, TAL1, TGFBR2, TRAF6]
ncRNA metabolic process	[5, 6]	[Group33, Group36, Group81, Group82]	30	15.3846	0.000209301	0.116999	{Group33=3.5415280056781967E-9, Group36=1.505221551482866E-4, Group81=0.010135968147096951, Group82=1.1497957008545215E-12}	{Group33=2.9748835247696854E-7, Group36=0.012643861032456074, Group81=0.8514213243561439, Group82=9.658283887177981E-11}	[AARS, AARSD1, CDKN2A, DARS, DDX51, DKC1, EIF2AK4, EPRS, EXOSC9, FARSA, FTSJ1, GART, HARS, IARS2, MARS, MPHOSPH10, MTO1, NAF1, NOL14, QARS, TBL3, TFE3, TRMT5, TRMU, TRUB2, TYW1, UTP18, WARS2, WDR46, WDSOF1]
ncRNA processing	[4, 6, 7]	[Group36, Group81, Group82]	17	12.0567	0.0554353	1	{Group36=1.505221551482866E-4, Group81=0.010135968147096951, Group82=1.1497957008545215E-12}	{Group36=0.012643861032456074, Group81=0.8514213243561439, Group82=9.658283887177981E-11}	[AARS, CDKN2A, DDX51, DKC1, EXOSC9, FTSJ1, MPHOSPH10, MTO1, NAF1, NOL14, TBL3, TRMT5, TRMU, TRUB2, TYW1, UTP18, WDSOF1]
negative regulation of apoptosis	[6]	[Group34, Group48, Group65, Group75]	56	23.5294	1.62301e-14	9.0726e-12	{Group34=2.035529201992796E-25, Group48=1.9852162862084742E-16, Group65=1.338700534101725E-26, Group75=1.4944016463552711E-19}	{Group34=1.7098445296739485E-23, Group48=1.6675816804151182E-14, Group65=1.124508448645449E-24, Group75=1.2552973829384277E-17}	[ACVR1, AKT1, BAG3, BAG4, BAX, BCL2, BCL2L1, BCL6, BIRC3, BIRC5, BRAF, CASP3, CDC2, CFLAR, ERBB3, ERCC5, GSK3B, HDAC1, HDAC3, HRAS, HSP90B1, HSPA1B, HSPA5, HSPA9, HSPD1, IGF1R, KRT18, LIG4, LONP1, MAPK8, MSH2, NFKB1, NME1-NME2, NOL3, NOS3, NPM1, NR2C2, NR2E1, NRAS, NUAK2, NUP62, PRLR, PROC, RHOA, RNF7, SELS, SNCA, SOD1, SYNGAP1, TGFBR1, TNFRSF10D, TP53, TRIAP1, VHL, XIAP, YWHAZ]
negative regulation of biological process	[3]	[Group34, Group46, Group58, Group62, Group65, Group75]	184	14.3638	5.90304e-18	3.2998e-15	{Group34=2.035529201992796E-25, Group46=5.549303213964569E-23, Group58=0.00947404411250383, Group62=3.0203986263428165E-4, Group65=1.338700534101725E-26, Group75=1.4944016463552711E-19}	{Group34=1.7098445296739485E-23, Group46=4.6614146997302375E-21, Group58=0.7958197054503218, Group62=0.02537134846127966, Group65=1.124508448645449E-24, Group75=1.2552973829384277E-17}	[ABI1, ACTN1, ACVR1, ADRBK1, AKT1, AOF2, ARF6, ASB1, ATP5A1, ATXN1, BAG3, BAG4, BAX, BCL2, BCL2L1, BCL6, BIRC3, BIRC5, BLM, BRAF, BRCA1, BRMS1L, CAPZA1, CAPZB, CASP3, CDC2, CDC42, CDC45L, CDK6, CDKN2A, CFLAR, CHEK1, CNOT8, CTNNB1, CUL4A, CUL5, DEDD, DNAJB6, DNMT1, DPH1, DYNLL1, EED, EGFR, EIF2AK2, EIF2AK3, EIF4EBP1, ENO1, ERBB2, ERBB3, ERCC5, ESR2, EXT1, EXT2, F2R, FHIT, GLMN, GSK3B, GUCY1A3, HDA…
negative regulation of biosynthetic process	[5]	[Group34]	46	12.1053	0.00224864	1	{Group34=2.035529201992796E-25}	{Group34=1.7098445296739485E-23}	[AOF2, ASB1, ATXN1, BCL6, BRCA1, CTNNB1, DEDD, DNAJB6, DNMT1, EED, EIF2AK2, EIF2AK3, EIF4EBP1, ENO1, HSBP1, MDM2, NLRP12, NR1I2, NR1I3, NR2E1, PDGFA, PEX14, PHB2, POU2F1, PPARD, PRKAA1, RARG, RB1, RUNX2, SIRT1, SIRT3, SMAD2, SMAD3, SMAD4, SMARCA4, SMARCC2, SMURF2, SMYD1, SOD1, SOX9, STAT3, THRA, THRB, VHL, WWP1, YWHAQ]
negative regulation of catalytic activity	[4]	[Group76, Group77, Group79]	40	20	1.50676e-08	8.42276e-06	{Group76=1.9264505171846094E-21, Group77=2.771948621988852E-12, Group79=4.430941623952684E-48}	{Group76=1.618218434435072E-19, Group77=2.3284368424706357E-10, Group79=3.721990964120254E-46}	[ANAPC11, BIRC5, CASP3, CDC16, CDC20, CDC23, CDC27, CDKN2A, CFLAR, DNAJB6, FKBP1A, FZR1, GNAI2, GPS1, HMGCR, HSPA5, LATS1, MAD2L1, NF1, NOS3, NUP62, PKN2, PPP2CA, PPP2R1A, PRKCA, PSMA3, PSMB2, PSMB5, PSMC2, PSMC4, PSMD1, PSMD2, PSMD4, RB1, RPS27A, SIRT1, TP53, UBE2D1, XIAP, YWHAG]
negative regulation of cell activation	[5]	[Group23, Group63]	8	22.2222	0.00507061	1	{Group23=8.387040804178253E-18, Group63=1.49718112544322E-6}	{Group23=7.045114275509733E-16, Group63=1.257632145372305E-4}	[BCL6, CASP3, CDKN2A, ERBB2, GLMN, NOS3, PDGFA, TNFRSF14]
negative regulation of cell adhesion	[5]	[Group38]	8	20	0.00982292	1	{Group38=0.00372067139930273}	{Group38=0.3125363975414293}	[BCL6, CDKN2A, CTNNB1, ERBB3, HIF1A, S100A4, SOX9, SYNGAP1]
negative regulation of cell cycle	[5]	[Group79]	26	16.7742	0.00017448	0.0975345	{Group79=4.430941623952684E-48}	{Group79=3.721990964120254E-46}	[BAX, BCL6, BRCA1, BRMS1L, CASP3, CDKN2A, DPH1, EGFR, EXT1, EXT2, FHIT, LATS1, LDLR, MCC, MLH1, MSH2, NF1, NME1-NME2, PINX1, PLEKHO1, RAP1A, RB1, SMAD3, STARD13, TP53, VHL]
negative regulation of cell differentiation	[5]	[Group38, Group51, Group52]	12	12.766	0.0762284	1	{Group38=0.00372067139930273, Group51=8.343076793396797E-28, Group52=2.1415020763206253E-4}	{Group38=0.3125363975414293, Group51=7.008184506453309E-26, Group52=0.017988617441093254}	[BCL6, CDK6, CTNNB1, ITGB1, LIG4, MAPK1, MIB1, NF1, NFKBIA, NR2E1, TLR4, ULK2]
negative regulation of cell growth	[5]	[Group38, Group54, Group77]	12	21.0526	0.00108076	0.604146	{Group38=0.00372067139930273, Group54=0.01829733867145783, Group77=2.771948621988852E-12}	{Group38=0.3125363975414293, Group54=1.0, Group77=2.3284368424706357E-10}	[BCL6, CDKN2A, ENO1, ESR2, IHPK2, NPR1, PPP2CA, PPP2R1A, RB1, SMAD3, SMAD4, TP53]
negative regulation of cell proliferation	[5]	[Group23, Group34, Group46, Group63]	37	14.4531	0.000187271	0.104684	{Group23=8.387040804178253E-18, Group34=2.035529201992796E-25, Group46=5.549303213964569E-23, Group63=1.49718112544322E-6}	{Group23=7.045114275509733E-16, Group34=1.7098445296739485E-23, Group46=4.6614146997302375E-21, Group63=1.257632145372305E-4}	[ABI1, ATP5A1, BAX, BCL6, CASP3, CDK6, CDKN2A, CHEK1, CNOT8, CUL4A, CUL5, EIF2AK2, EIF2AK3, ERBB2, F2R, GLMN, HGS, JAK2, KAT2B, MDM2, NF1, NME1-NME2, NOS3, NPM1, NUP62, PINX1, PPAP2A, RARG, RB1, SMAD1, SMAD4, STK11, TIMP2, TNFRSF14, TP53, UTP20, VHL]
negative regulation of cell size	[4]	[Group38, Group54, Group77]	12	20.339	0.00148456	0.829869	{Group38=0.00372067139930273, Group54=0.01829733867145783, Group77=2.771948621988852E-12}	{Group38=0.3125363975414293, Group54=1.0, Group77=2.3284368424706357E-10}	[BCL6, CDKN2A, ENO1, ESR2, IHPK2, NPR1, PPP2CA, PPP2R1A, RB1, SMAD3, SMAD4, TP53]
negative regulation of cellular component organization	[5]	[Group64, Group71]	19	21.8391	2.51729e-05	0.0140717	{Group64=1.2164433711678814E-5, Group71=0.05778402605485494}	{Group64=0.0010218124317810204, Group71=1.0}	[ARF6, BRCA1, CAPZA1, CAPZB, CDC42, EIF2AK2, EIF2AK3, EIF4EBP1, HDAC6, MAPT, PACSIN1, PACSIN2, PACSIN3, RAC1, SPTAN1, STMN1, TERF2IP, ULK2, YWHAH]
negative regulation of cellular metabolic process	[5]	[Group34, Group71]	66	13.5524	5.0645e-06	0.00283105	{Group34=2.035529201992796E-25, Group71=0.05778402605485494}	{Group34=1.7098445296739485E-23, Group71=1.0}	[AOF2, ASB1, ATXN1, BCL6, BLM, BRCA1, CAPZA1, CAPZB, CDC45L, CDKN2A, CTNNB1, DEDD, DNAJB6, DNMT1, DYNLL1, EED, EIF2AK2, EIF2AK3, EIF4EBP1, ENO1, HDAC6, HSBP1, HUS1, MAPT, MDM2, MLH1, MSH2, NLRP12, NR1I2, NR1I3, NR2E1, PDGFA, PEX14, PHB2, POU2F1, PPARD, PPP2CA, PPP2R1A, PRKAA1, PRKCA, RAD9A, RARG, RB1, RPS13, RUNX2, SIRT1, SIRT3, SMAD2, SMAD3, SMAD4, SMARCA4, SMARCC2, SMURF2, SMYD1, SOD1, SOX9, SP…
negative regulation of cellular process	[4]	[Group23, Group34, Group46, Group58, Group62, Group65, Group75]	175	14.7182	3.22162e-18	1.80089e-15	{Group23=8.387040804178253E-18, Group34=2.035529201992796E-25, Group46=5.549303213964569E-23, Group58=0.00947404411250383, Group62=3.0203986263428165E-4, Group65=1.338700534101725E-26, Group75=1.4944016463552711E-19}	{Group23=7.045114275509733E-16, Group34=1.7098445296739485E-23, Group46=4.6614146997302375E-21, Group58=0.7958197054503218, Group62=0.02537134846127966, Group65=1.124508448645449E-24, Group75=1.2552973829384277E-17}	[ABI1, ACTN1, ACVR1, ADRBK1, AKT1, AOF2, ARF6, ASB1, ATP5A1, ATXN1, BAG3, BAG4, BAX, BCL2, BCL2L1, BCL6, BIRC3, BIRC5, BLM, BRAF, BRCA1, BRMS1L, CAPZA1, CAPZB, CASP3, CDC2, CDC42, CDC45L, CDK6, CDKN2A, CFLAR, CHEK1, CNOT8, CTNNB1, CUL4A, CUL5, DEDD, DNAJB6, DNMT1, DPH1, DYNLL1, EED, EGFR, EIF2AK2, EIF2AK3, EIF4EBP1, ENO1, ERBB2, ERBB3, ERCC5, ESR2, EXT1, EXT2, F2R, FHIT, GLMN, GSK3B, HDAC1, HDAC3…
negative regulation of cellular protein metabolic process	[6, 7]	[Group34, Group67, Group71]	13	13.5417	0.0499979	1	{Group34=2.035529201992796E-25, Group67=5.298309322789955E-5, Group71=0.05778402605485494}	{Group34=1.7098445296739485E-23, Group67=0.0044505798311435625, Group71=1.0}	[CAPZA1, CAPZB, EIF2AK2, EIF2AK3, EIF4EBP1, HDAC6, MAPT, NLRP12, PPP2CA, PPP2R1A, PRKCA, SPTAN1, STMN1]
negative regulation of developmental process	[4]	[Group34, Group48, Group51, Group65, Group75]	67	18.0593	2.87938e-11	1.60957e-08	{Group34=2.035529201992796E-25, Group48=1.9852162862084742E-16, Group51=8.343076793396797E-28, Group65=1.338700534101725E-26, Group75=1.4944016463552711E-19}	{Group34=1.7098445296739485E-23, Group48=1.6675816804151182E-14, Group51=7.008184506453309E-26, Group65=1.124508448645449E-24, Group75=1.2552973829384277E-17}	[ACVR1, AKT1, BAG3, BAG4, BAX, BCL2, BCL2L1, BCL6, BIRC3, BIRC5, BRAF, CASP3, CDC2, CDK6, CFLAR, CTNNB1, ERBB3, ERCC5, GSK3B, HDAC1, HDAC3, HRAS, HSP90B1, HSPA1B, HSPA5, HSPA9, HSPD1, IGF1R, ITGB1, KRT18, LIG4, LONP1, MAPK1, MAPK8, MIB1, MSH2, NF1, NFKB1, NFKBIA, NME1-NME2, NOL3, NOS3, NPM1, NPR1, NR2C2, NR2E1, NRAS, NUAK2, NUP62, PRLR, PROC, RHOA, RNF7, SELS, SNCA, SOD1, SYNGAP1, TGFBR1, TLR4, T…
negative regulation of gene expression	[5]	[Group34]	43	12.4277	0.00144501	0.807761	{Group34=2.035529201992796E-25}	{Group34=1.7098445296739485E-23}	[AOF2, ATXN1, BCL2L1, BCL6, BRCA1, CTNNB1, DEDD, DNAJB6, DNMT1, EED, EIF2C2, EIF2C3, EIF2C4, ENO1, HSBP1, MDM2, NOL3, NR1I2, NR1I3, NR2E1, PEX14, PHB2, POU2F1, PPARD, RARG, RB1, RUNX2, SIRT1, SIRT3, SMAD2, SMAD3, SMAD4, SMARCA4, SMARCC2, SMURF2, SMYD1, SOX9, STAT3, THRA, THRB, VHL, WWP1, YWHAQ]
negative regulation of growth	[4]	[Group38, Group54]	13	18.5714	0.00228528	1	{Group38=0.00372067139930273, Group54=0.01829733867145783}	{Group38=0.3125363975414293, Group54=1.0}	[BCL6, CDKN2A, ENO1, ESR2, HIF1A, IHPK2, NPR1, PPP2CA, PPP2R1A, RB1, SMAD3, SMAD4, TP53]
negative regulation of kinase activity	[6]	[Group27, Group54, Group67, Group76, Group77, Group79]	13	20.3125	0.000969492	0.541946	{Group27=4.6319531614689845E-5, Group54=0.01829733867145783, Group67=5.298309322789955E-5, Group76=1.9264505171846094E-21, Group77=2.771948621988852E-12, Group79=4.430941623952684E-48}	{Group27=0.003890840655633947, Group54=1.0, Group67=0.0044505798311435625, Group76=1.618218434435072E-19, Group77=2.3284368424706357E-10, Group79=3.721990964120254E-46}	[CASP3, CDKN2A, GPS1, HMGCR, LATS1, NF1, NUP62, PKN2, PPP2CA, PPP2R1A, PRKCA, RB1, YWHAG]
negative regulation of ligase activity	[5]	[Group76, Group79]	18	28.5714	6.76835e-07	0.000378351	{Group76=1.9264505171846094E-21, Group79=4.430941623952684E-48}	{Group76=1.618218434435072E-19, Group79=3.721990964120254E-46}	[ANAPC11, CDC16, CDC20, CDC23, CDC27, CDKN2A, FZR1, MAD2L1, PSMA3, PSMB2, PSMB5, PSMC2, PSMC4, PSMD1, PSMD2, PSMD4, RPS27A, UBE2D1]
negative regulation of macromolecule biosynthetic process	[6]	[Group34]	43	11.8457	0.00480126	1	{Group34=2.035529201992796E-25}	{Group34=1.7098445296739485E-23}	[AOF2, ASB1, ATXN1, BCL6, BRCA1, CTNNB1, DEDD, DNAJB6, DNMT1, EED, EIF2AK2, EIF2AK3, EIF4EBP1, ENO1, HSBP1, MDM2, NLRP12, NR1I2, NR1I3, NR2E1, PEX14, PHB2, POU2F1, PPARD, RARG, RB1, RUNX2, SIRT1, SIRT3, SMAD2, SMAD3, SMAD4, SMARCA4, SMARCC2, SMURF2, SMYD1, SOX9, STAT3, THRA, THRB, VHL, WWP1, YWHAQ]
negative regulation of macromolecule metabolic process	[5]	[Group34, Group71]	52	11.8993	0.00132756	0.742107	{Group34=2.035529201992796E-25, Group71=0.05778402605485494}	{Group34=1.7098445296739485E-23, Group71=1.0}	[AOF2, ASB1, ATXN1, BCL6, BRCA1, CAPZA1, CAPZB, CTNNB1, DEDD, DNAJB6, DNMT1, EED, EIF2AK2, EIF2AK3, EIF4EBP1, ENO1, HDAC6, HSBP1, MAPT, MDM2, NLRP12, NR1I2, NR1I3, NR2E1, PEX14, PHB2, POU2F1, PPARD, PPP2CA, PPP2R1A, PRKCA, RARG, RB1, RUNX2, SIRT1, SIRT3, SMAD2, SMAD3, SMAD4, SMARCA4, SMARCC2, SMURF2, SMYD1, SOX9, SPTAN1, STAT3, STMN1, THRA, THRB, VHL, WWP1, YWHAQ]
negative regulation of metabolic process	[4]	[Group34, Group71]	66	13.3603	8.88271e-06	0.00496544	{Group34=2.035529201992796E-25, Group71=0.05778402605485494}	{Group34=1.7098445296739485E-23, Group71=1.0}	[AOF2, ASB1, ATXN1, BCL6, BLM, BRCA1, CAPZA1, CAPZB, CDC45L, CDKN2A, CTNNB1, DEDD, DNAJB6, DNMT1, DYNLL1, EED, EIF2AK2, EIF2AK3, EIF4EBP1, ENO1, HDAC6, HSBP1, HUS1, MAPT, MDM2, MLH1, MSH2, NLRP12, NR1I2, NR1I3, NR2E1, PDGFA, PEX14, PHB2, POU2F1, PPARD, PPP2CA, PPP2R1A, PRKAA1, PRKCA, RAD9A, RARG, RB1, RPS13, RUNX2, SIRT1, SIRT3, SMAD2, SMAD3, SMAD4, SMARCA4, SMARCC2, SMURF2, SMYD1, SOD1, SOX9, SP…
negative regulation of multicellular organismal process	[4]	[Group21, Group63, Group70]	13	16.25	0.00913789	1	{Group21=5.652734101877774E-7, Group63=1.49718112544322E-6, Group70=0.960582220539713}	{Group21=4.74829664557733E-5, Group63=1.257632145372305E-4, Group70=1.0}	[ADRBK1, BCL6, EIF2AK3, GUCY1A3, KCNMA1, NOS3, P2RX7, PDGFA, PLN, PROC, RARA, SELS, SOD1]
negative regulation of nucleobase, nucleoside, nucleotide and nucleic acid metabolic process	[6]	[Group34]	47	12.9121	0.000417087	0.233152	{Group34=2.035529201992796E-25}	{Group34=1.7098445296739485E-23}	[AOF2, ATXN1, BCL6, BLM, BRCA1, CDC45L, CTNNB1, DEDD, DNAJB6, DNMT1, EED, ENO1, HSBP1, HUS1, MDM2, MLH1, MSH2, NR1I2, NR1I3, NR2E1, PEX14, PHB2, POU2F1, PPARD, RAD9A, RARG, RB1, RPS13, RUNX2, SIRT1, SIRT3, SMAD2, SMAD3, SMAD4, SMARCA4, SMARCC2, SMURF2, SMYD1, SOX9, STAT3, TERF2IP, THRA, THRB, TP53, VHL, WWP1, YWHAQ]
negative regulation of organelle organization and biogenesis	[6]	[Group71]	8	13.3333	0.135731	1	{Group71=0.05778402605485494}	{Group71=1.0}	[BRCA1, CAPZA1, CAPZB, HDAC6, MAPT, SPTAN1, STMN1, TERF2IP]
negative regulation of programmed cell death	[5]	[Group34, Group48, Group65, Group75]	56	23.2365	2.87766e-14	1.60861e-11	{Group34=2.035529201992796E-25, Group48=1.9852162862084742E-16, Group65=1.338700534101725E-26, Group75=1.4944016463552711E-19}	{Group34=1.7098445296739485E-23, Group48=1.6675816804151182E-14, Group65=1.124508448645449E-24, Group75=1.2552973829384277E-17}	[ACVR1, AKT1, BAG3, BAG4, BAX, BCL2, BCL2L1, BCL6, BIRC3, BIRC5, BRAF, CASP3, CDC2, CFLAR, ERBB3, ERCC5, GSK3B, HDAC1, HDAC3, HRAS, HSP90B1, HSPA1B, HSPA5, HSPA9, HSPD1, IGF1R, KRT18, LIG4, LONP1, MAPK8, MSH2, NFKB1, NME1-NME2, NOL3, NOS3, NPM1, NR2C2, NR2E1, NRAS, NUAK2, NUP62, PRLR, PROC, RHOA, RNF7, SELS, SNCA, SOD1, SYNGAP1, TGFBR1, TNFRSF10D, TP53, TRIAP1, VHL, XIAP, YWHAZ]
negative regulation of protein metabolic process	[6]	[Group34, Group67, Group71]	13	13	0.0562401	1	{Group34=2.035529201992796E-25, Group67=5.298309322789955E-5, Group71=0.05778402605485494}	{Group34=1.7098445296739485E-23, Group67=0.0044505798311435625, Group71=1.0}	[CAPZA1, CAPZB, EIF2AK2, EIF2AK3, EIF4EBP1, HDAC6, MAPT, NLRP12, PPP2CA, PPP2R1A, PRKCA, SPTAN1, STMN1]
negative regulation of signal transduction	[5]	[Group27, Group30, Group38, Group77]	18	13.2353	0.0217339	1	{Group27=4.6319531614689845E-5, Group30=1.6154649828915907E-15, Group38=0.00372067139930273, Group77=2.771948621988852E-12}	{Group27=0.003890840655633947, Group30=1.3569905856289363E-13, Group38=0.3125363975414293, Group77=2.3284368424706357E-10}	[ACVR1, ADRBK1, BCL6, ERBB3, HGS, LRP1, NF1, NFKBIA, NLRP12, NUP62, P2RX7, PPP2CA, PPP2R1A, PRKCA, RGS18, RGS2, RUNX2, SMURF1]
negative regulation of transcription	[6, 7]	[Group34]	38	11.6208	0.0110052	1	{Group34=2.035529201992796E-25}	{Group34=1.7098445296739485E-23}	[AOF2, ATXN1, BCL6, BRCA1, CTNNB1, DEDD, DNAJB6, DNMT1, EED, ENO1, HSBP1, MDM2, NR1I2, NR1I3, NR2E1, PEX14, PHB2, POU2F1, PPARD, RARG, RB1, RUNX2, SIRT1, SIRT3, SMAD2, SMAD3, SMAD4, SMARCA4, SMARCC2, SMURF2, SMYD1, SOX9, STAT3, THRA, THRB, VHL, WWP1, YWHAQ]
negative regulation of transferase activity	[5]	[Group27, Group54, Group67, Group76, Group77, Group79]	13	19.697	0.00130863	0.731522	{Group27=4.6319531614689845E-5, Group54=0.01829733867145783, Group67=5.298309322789955E-5, Group76=1.9264505171846094E-21, Group77=2.771948621988852E-12, Group79=4.430941623952684E-48}	{Group27=0.003890840655633947, Group54=1.0, Group67=0.0044505798311435625, Group76=1.618218434435072E-19, Group77=2.3284368424706357E-10, Group79=3.721990964120254E-46}	[CASP3, CDKN2A, GPS1, HMGCR, LATS1, NF1, NUP62, PKN2, PPP2CA, PPP2R1A, PRKCA, RB1, YWHAG]
negative regulation of transport	[4, 5]	[Group64, Group71]	13	33.3333	3.6076e-06	0.00201665	{Group64=1.2164433711678814E-5, Group71=0.05778402605485494}	{Group64=0.0010218124317810204, Group71=1.0}	[ARF6, KCNJ11, NF1, NFKBIA, NFKBIE, NLRP3, NOS1, NOS3, PACSIN1, PACSIN2, PACSIN3, PRKCA, RAC1]
negative regulation of ubiquitin-protein ligase activity	[6]	[Group76, Group79]	18	28.5714	6.76835e-07	0.000378351	{Group76=1.9264505171846094E-21, Group79=4.430941623952684E-48}	{Group76=1.618218434435072E-19, Group79=3.721990964120254E-46}	[ANAPC11, CDC16, CDC20, CDC23, CDC27, CDKN2A, FZR1, MAD2L1, PSMA3, PSMB2, PSMB5, PSMC2, PSMC4, PSMD1, PSMD2, PSMD4, RPS27A, UBE2D1]
negative regulation of ubiquitin-protein ligase activity during mitotic cell cycle	[4, 5, 7]	[Group76, Group79]	17	27.4194	2.58698e-06	0.00144612	{Group76=1.9264505171846094E-21, Group79=4.430941623952684E-48}	{Group76=1.618218434435072E-19, Group79=3.721990964120254E-46}	[ANAPC11, CDC16, CDC20, CDC23, CDC27, FZR1, MAD2L1, PSMA3, PSMB2, PSMB5, PSMC2, PSMC4, PSMD1, PSMD2, PSMD4, RPS27A, UBE2D1]
nervous system development	[4]	[Group18, Group42, Group43]	75	9.60307	0.0441084	1	{Group18=9.306633631965105E-4, Group42=3.420178039212343E-14, Group43=7.9620193334297E-4}	{Group18=0.07817572250850688, Group42=2.872949552938368E-12, Group43=0.06688096240080948}	[ALK, AOF2, APAF1, ARTN, BAX, BRSK1, BRSK2, CDK5, CDK5R1, CDK6, CTNNB1, CXCR4, EIF2B1, EIF2B2, EP300, EPHA2, ERBB2, ERBB3, FLNA, FOS, GNAQ, IGF1R, ITGA3, LIG4, LLGL1, LMX1B, MAP2K1, MAPT, MCF2, MIB1, MYH10, NDUFV2, NF1, NPAS2, NR2C2, NR2E1, NTRK2, PAFAH1B1, PARK2, PCDHA6, PEX13, PEX5, PHYH, PKN1, PPARD, PRKDC, PRNP, PRPS1, RAC1, RASGRF1, RET, RPLP0, RPS27A, RYK, S100A6, S100B, SIAH1, SIM1, SMAD1,…
neurite development	[4, 6, 7, 8, 9, 10]	[Group42]	20	12.1212	0.038126	1	{Group42=3.420178039212343E-14}	{Group42=2.872949552938368E-12}	[ARTN, CDK5, CDK5R1, CXCR4, ERBB2, MCF2, MYH10, NR2E1, PAFAH1B1, PKN1, RAC1, RASGRF1, RPS27A, RYK, S100A6, S100B, SIAH1, STMN1, UCHL1, ULK2]
neurite morphogenesis	[5, 6, 7, 8, 9, 10, 11]	[Group18, Group42]	16	11.7647	0.0747202	1	{Group18=9.306633631965105E-4, Group42=3.420178039212343E-14}	{Group18=0.07817572250850688, Group42=2.872949552938368E-12}	[ARTN, CDK5, CDK5R1, CXCR4, ERBB2, MYH10, NR2E1, PAFAH1B1, RPS27A, RYK, S100A6, S100B, SIAH1, STMN1, UCHL1, ULK2]
neurogenesis	[3, 5]	[Group18, Group42, Group45, Group59]	43	13.1098	0.000476939	0.266609	{Group18=9.306633631965105E-4, Group42=3.420178039212343E-14, Group45=1.3212301155714955E-6, Group59=4.8854683469484586E-8}	{Group18=0.07817572250850688, Group42=2.872949552938368E-12, Group45=1.1098332970800563E-4, Group59=4.103793411436705E-6}	[ARTN, BRSK1, BRSK2, CDK5, CDK5R1, CDK6, CXCR4, EIF2B1, EIF2B2, EPHA2, ERBB2, ERBB3, GNAQ, ITGA3, LIG4, LMX1B, MAP2K1, MAPT, MCF2, MYH10, NF1, NR2E1, PAFAH1B1, PEX13, PEX5, PKN1, RAC1, RASGRF1, RET, RPS27A, RYK, S100A6, S100B, SIAH1, SMARCA1, SMARCA4, SOD1, STMN1, TGFBR1, TP53, UCHL1, ULK2, YWHAH]
neurological system process	[3]	[Group24]	70	6.64137	0.205679	1	{Group24=0.0025222018620540275}	{Group24=0.2118649564125383}	[ACTB, ACTG1, APP, ARRB1, ARRB2, ARTN, CACNA1E, CASP3, CDK5, CHEK2, CTNNB1, EIF2B2, ERBB2, ERCC2, ERCC3, ERCC5, FYN, GCH1, GJA1, GNAQ, GNAS, GRIN1, GRIN2B, GRIN2D, HAP1, HMGCR, HRAS, HTR2A, ITGA3, KCNH2, KCNJ11, KCNMA1, LLGL1, LXN, MAPK1, MPZ, MYH10, MYH9, NF1, NLRP3, NOL3, NOS1, NOS3, NPY, NQO1, NR2E1, NRAS, OAT, P2RX7, PAFAH1B1, PEX5, PHYH, PPARD, PRPS1, RASGRF1, RNF7, RPLP0, RPS27A, S100B, SLC…
neuromuscular process	[4]	[Group18, Group39]	10	22.7273	0.00150099	0.839056	{Group18=9.306633631965105E-4, Group39=0.01011535067229188}	{Group18=0.07817572250850688, Group39=0.8496894564725179}	[APP, ARTN, GCH1, GRIN2B, GRIN2D, KCNMA1, MYH10, PAFAH1B1, PEX5, UCHL1]
neuron development	[3, 5, 6, 8]	[Group18, Group42, Group59]	23	11.9792	0.028596	1	{Group18=9.306633631965105E-4, Group42=3.420178039212343E-14, Group59=4.8854683469484586E-8}	{Group18=0.07817572250850688, Group42=2.872949552938368E-12, Group59=4.103793411436705E-6}	[ARTN, CDK5, CDK5R1, CXCR4, ERBB2, GNAQ, LMX1B, MCF2, MYH10, NR2E1, PAFAH1B1, PKN1, RAC1, RASGRF1, RET, RPS27A, RYK, S100A6, S100B, SIAH1, STMN1, UCHL1, ULK2]
neuron differentiation	[4, 5, 7]	[Group18, Group42, Group59]	30	12.5	0.00691638	1	{Group18=9.306633631965105E-4, Group42=3.420178039212343E-14, Group59=4.8854683469484586E-8}	{Group18=0.07817572250850688, Group42=2.872949552938368E-12, Group59=4.103793411436705E-6}	[ARTN, BRSK1, BRSK2, CDK5, CDK5R1, CXCR4, EPHA2, ERBB2, GNAQ, LMX1B, MAP2K1, MCF2, MYH10, NR2E1, PAFAH1B1, PEX5, PKN1, RAC1, RASGRF1, RET, RPS27A, RYK, S100A6, S100B, SIAH1, SMARCA1, STMN1, TGFBR1, UCHL1, ULK2]
neuron migration	[4, 5, 6, 7]	[Group18, Group31, Group39, Group40, Group42, Group59]	8	17.0213	0.0250638	1	{Group18=9.306633631965105E-4, Group31=0.8391121393378529, Group39=0.01011535067229188, Group40=0.03821785367106703, Group42=3.420178039212343E-14, Group59=4.8854683469484586E-8}	{Group18=0.07817572250850688, Group31=1.0, Group39=0.8496894564725179, Group40=1.0, Group42=2.872949552938368E-12, Group59=4.103793411436705E-6}	[CDK5R1, CXCR4, ITGA3, LMX1B, MYH10, PAFAH1B1, PEX13, PEX5]
nitrogen compound biosynthetic process	[4]	[Group56, Group82]	18	21.6867	4.50911e-05	0.0252059	{Group56=5.470010170429963E-4, Group82=1.1497957008545215E-12}	{Group56=0.04594808543161169, Group82=9.658283887177981E-11}	[ADI1, ALDH4A1, AMD1, ASL, BCAT1, BCAT2, CBS, DHFR, GCH1, GLUL, MAT2A, MTHFD1, NOS1, NOS3, NQO1, PSAT1, SNCA, TH]
nitrogen compound catabolic process	[4]	[Group82]	12	15.7895	0.0147279	1	{Group82=1.1497957008545215E-12}	{Group82=9.658283887177981E-11}	[ALDH4A1, ASL, BCAT2, GCH1, GLDC, GOT2, MPST, MTHFD1, NOS1, NOS3, SHMT1, TINAGL1]
nitrogen compound metabolic process	[2]	[Group82]	46	12.9944	0.000363269	0.203067	{Group82=1.1497957008545215E-12}	{Group82=9.658283887177981E-11}	[AARS, AARSD1, ACY1, ADI1, ALDH4A1, AMD1, ASL, BCAT1, BCAT2, CAD, CBS, DARS, DHFR, EIF2AK4, EPRS, EXT1, EXT2, FARSA, GART, GCH1, GFPT2, GLDC, GLUL, GOT2, GPT, HARS, IARS2, MARS, MAT2A, MPST, MTHFD1, NADSYN1, NOS1, NOS3, NQO1, PRNP, PSAT1, QARS, SHMT1, SNCA, TFE3, TG, TH, TINAGL1, WARS2, WDR46]
non-recombinational repair	[6, 7]	[Group4, Group6, Group79]	8	66.6667	4.3421e-07	0.000242724	{Group4=0.07334293254088128, Group6=8.539491455833343E-6, Group79=4.430941623952684E-48}	{Group4=1.0, Group6=7.173172822900008E-4, Group79=3.721990964120254E-46}	[LIG4, MLH1, MRE11A, POLA1, PRKDC, UBE2N, XRCC5, XRCC6]
nuclear import	[6, 7]	[Group0]	17	24.2857	1.53487e-05	0.00857992	{Group0=0.17619058763295775}	{Group0=1.0}	[AKT1, BCL6, CRY2, CSE1L, F2R, HNRNPA1, IPO4, IPO7, JAK2, KPNA5, KPNB1, NFKBIA, POLA2, PPP3CA, RPL23, TP53, XPO1]
nuclear mRNA splicing, via spliceosome	[5, 7, 8, 9, 10]	[Group81]	16	11.0345	0.154375	1	{Group81=0.010135968147096951}	{Group81=0.8514213243561439}	[CCAR1, CDC40, CPSF3, CRNKL1, HNRNPA1, HNRNPD, HNRNPH1, NUDT21, PAPOLA, POLR2C, PRMT5, PRPF4, SF3A2, SMC1A, SNRPB, U2AF2]
nuclear transport	[4, 5]	[Group0, Group69]	23	19.0083	4.00631e-05	0.0223953	{Group0=0.17619058763295775, Group69=3.473272893377061E-5}	{Group0=1.0, Group69=0.002917549230436731}	[AGFG1, AKT1, ATXN1, BCL6, CRY2, CSE1L, F2R, HNRNPA1, HSPA9, IPO4, IPO7, JAK2, KPNA5, KPNB1, NFKBIA, NPM1, NUP133, POLA2, PPP3CA, RAE1, RPL23, TP53, XPO1]
nucleic acid transport	[4, 5]	[Group0, Group69]	8	9.7561	0.408314	1	{Group0=0.17619058763295775, Group69=3.473272893377061E-5}	{Group0=1.0, Group69=0.002917549230436731}	[AGFG1, HNRNPA1, NUP133, NUP62, NUP88, RAE1, SEH1L, XPO1]
nucleobase, nucleoside and nucleotide metabolic process	[4]	[Group56]	26	12.5604	0.0117692	1	{Group56=5.470010170429963E-4}	{Group56=0.04594808543161169}	[ATIC, ATP5A1, ATP5B, ATP5C1, ATP6V1B2, CAD, DHFR, ERH, FHIT, GART, GCH1, GUCY1A2, GUCY1B3, MAPK1, MPG, MTHFD1, MYH7, NADSYN1, NME1-NME2, NPR1, OLA1, PGD, PRPS1, SHMT1, TLN2, TPI1]
nucleobase, nucleoside, nucleotide and nucleic acid metabolic process	[3]	[Group33, Group34, Group79]	256	9.49203	0.000101665	0.0568305	{Group33=3.5415280056781967E-9, Group34=2.035529201992796E-25, Group79=4.430941623952684E-48}	{Group33=2.9748835247696854E-7, Group34=1.7098445296739485E-23, Group79=3.721990964120254E-46}	[AARS, AARSD1, ABCE1, ABT1, ACTR5, AHR, AIFM1, AIRE, AOF2, APEX1, ARNT, ARTN, ASCC3, ATIC, ATP5A1, ATP5B, ATP5C1, ATP6V1B2, ATXN1, BCCIP, BCL6, BLM, BRCA1, BRMS1L, C17orf28, CAD, CASP3, CCAR1, CDC25C, CDC40, CDC45L, CDC5L, CDK7, CDK9, CDKN2A, CHEK1, CHTF18, CNOT6L, CNOT8, COPS2, COPS5, CPSF3, CRNKL1, CRY2, CTNNB1, CUL4A, CYCS, DARS, DDX12, DDX24, DDX51, DHFR, DHX16, DHX35, DKC1, DNAJB11, DNMT1, E…
nucleobase, nucleoside, nucleotide and nucleic acid transport	[3, 4]	[Group69]	11	11.9565	0.116957	1	{Group69=3.473272893377061E-5}	{Group69=0.002917549230436731}	[AGFG1, HNRNPA1, NUP133, NUP62, NUP88, RAE1, SEH1L, SLC25A19, SLC29A1, VDAC3, XPO1]
nucleocytoplasmic transport	[5, 6]	[Group0, Group69]	23	19.1667	3.49326e-05	0.0195273	{Group0=0.17619058763295775, Group69=3.473272893377061E-5}	{Group0=1.0, Group69=0.002917549230436731}	[AGFG1, AKT1, ATXN1, BCL6, CRY2, CSE1L, F2R, HNRNPA1, HSPA9, IPO4, IPO7, JAK2, KPNA5, KPNB1, NFKBIA, NPM1, NUP133, POLA2, PPP3CA, RAE1, RPL23, TP53, XPO1]
nucleoside phosphate metabolic process	[5]	[Group56]	23	12.1053	0.0270813	1	{Group56=5.470010170429963E-4}	{Group56=0.04594808543161169}	[ATIC, ATP5A1, ATP5B, ATP5C1, ATP6V1B2, CAD, DHFR, FHIT, GART, GCH1, GUCY1A2, GUCY1B3, MPG, MTHFD1, MYH7, NADSYN1, NME1-NME2, NPR1, OLA1, PGD, PRPS1, TLN2, TPI1]
nucleosome assembly	[5, 6, 7, 8, 9, 10, 11]	[Group42]	12	14.1176	0.0372027	1	{Group42=3.420178039212343E-14}	{Group42=2.872949552938368E-12}	[H2AFV, H2AFX, H3F3B, HIST1H1A, HIST1H1C, HIST1H1D, HIST1H1E, HIST1H2AG, HIST1H2BC, HIST1H4A, HIST2H2BE, NAP1L1]
nucleosome organization	[6, 7, 8, 9]	[Group42]	13	14.1304	0.0283074	1	{Group42=3.420178039212343E-14}	{Group42=2.872949552938368E-12}	[H2AFV, H2AFX, H3F3B, HIST1H1A, HIST1H1C, HIST1H1D, HIST1H1E, HIST1H2AG, HIST1H2BC, HIST1H4A, HIST2H2BE, NAP1L1, NASP]
nucleotide metabolic process	[6]	[Group56]	23	12.1053	0.0270813	1	{Group56=5.470010170429963E-4}	{Group56=0.04594808543161169}	[ATIC, ATP5A1, ATP5B, ATP5C1, ATP6V1B2, CAD, DHFR, FHIT, GART, GCH1, GUCY1A2, GUCY1B3, MPG, MTHFD1, MYH7, NADSYN1, NME1-NME2, NPR1, OLA1, PGD, PRPS1, TLN2, TPI1]
nucleotide-excision repair	[6, 7]	[Group24, Group3, Group79]	16	30.1887	1.24646e-06	0.00069677	{Group24=0.0025222018620540275, Group3=4.1177192693689476E-7, Group79=4.430941623952684E-48}	{Group24=0.2118649564125383, Group3=3.458884186269916E-5, Group79=3.721990964120254E-46}	[CDK7, ERCC2, ERCC3, ERCC5, FANCC, LIG4, MNAT1, POLD1, POLE, POLR1B, RAD23A, RAD23B, RFC2, RFC5, RPA1, TP53]
nucleotide-excision repair, DNA damage removal	[6, 7, 8]	[Group3, Group42, Group79]	8	38.0952	9.54797e-05	0.0533732	{Group3=4.1177192693689476E-7, Group42=3.420178039212343E-14, Group79=4.430941623952684E-48}	{Group3=3.458884186269916E-5, Group42=2.872949552938368E-12, Group79=3.721990964120254E-46}	[CDK7, ERCC2, ERCC3, ERCC5, MNAT1, POLR1B, RAD23B, RPA1]
nucleus organization	[4, 5, 6, 7]	[Group5, Group75, Group79]	9	24.3243	0.00154167	0.861792	{Group5=1.6718481516305592E-22, Group75=1.4944016463552711E-19, Group79=4.430941623952684E-48}	{Group5=1.4043524473696697E-20, Group75=1.2552973829384277E-17, Group79=3.721990964120254E-46}	[AIFM1, BAX, CASP3, CDKN2A, CYCS, NOL3, NUMA1, SOD1, TSSK6]
one-carbon compound metabolic process	[3]	[None]	12	13.7931	0.040913	1	{None=NaN}	{None=NaN}	[AURKB, CA2, DHFR, DNMT1, FOS, ICMT, MAT2A, MPST, MTHFD1, PRMT1, PRMT5, SHMT1]
organ development	[3, 4]	[Group26, Group42, Group43, Group46, Group58, Group63]	148	11.4996	2.65658e-07	0.000148503	{Group26=5.050532421425655E-7, Group42=3.420178039212343E-14, Group43=7.9620193334297E-4, Group46=5.549303213964569E-23, Group58=0.00947404411250383, Group63=1.49718112544322E-6}	{Group26=4.242447233997551E-5, Group42=2.872949552938368E-12, Group43=0.06688096240080948, Group46=4.6614146997302375E-21, Group58=0.7958197054503218, Group63=1.257632145372305E-4}	[ACTA1, ACVR1, ADRBK1, AKT1, ALAS2, ALK, ANXA2, AOF2, APAF1, AREG, ARF6, ARNT, ASB1, ATP2A2, ATP5B, BAX, BCL2, BCL6, BIRC2, BLM, BMPR1B, BRAF, C17orf28, CANX, CASP3, CDC42, CDK5R1, CDK6, CITED1, COL7A1, CTNNB1, CXCR4, EGFR, EIF2AK3, EIF2B2, ELF3, EP300, EPAS1, EPX, ERBB2, ERBB3, ERCC2, ERCC3, EXT1, EXT2, FANCA, FKBP1A, FKBP8, FLT1, FXR1, GJA1, GLB1, GLMN, GNA13, GNAQ, GNAS, GRIN2B, HIF1A, HMGCR, …
organ morphogenesis	[3, 4, 5]	[Group19, Group42, Group43]	49	11.4486	0.00414184	1	{Group19=1.946141712940119E-6, Group42=3.420178039212343E-14, Group43=7.9620193334297E-4}	{Group19=1.6347590388697E-4, Group42=2.872949552938368E-12, Group43=0.06688096240080948}	[ACVR1, AKT1, ARF6, ARNT, ATP5B, BAX, BIRC2, BRAF, CANX, CITED1, CTNNB1, CXCR4, EP300, EPAS1, FKBP1A, FLT1, GLMN, GNA13, GNAS, HIF1A, HRAS, IGF1R, INSR, KDR, MAP3K7IP1, MAPK1, MIB1, MYH7, MYH9, NF1, NOL3, NOS3, NR2C2, PAFAH1B1, PRKCI, RARG, RYK, SMARCC1, SOD1, SYNGAP1, TGFBR1, TGFBR2, TH, THRA, THRB, TRAF6, VHL, VWF, WARS2]
organelle localization	[3]	[Group18, Group39]	11	16.4179	0.0170568	1	{Group18=9.306633631965105E-4, Group39=0.01011535067229188}	{Group18=0.07817572250850688, Group39=0.8496894564725179}	[BIRC5, CDC23, CDC42, COPB2, COPG, MLH1, MYH10, MYH9, PAFAH1B1, PEX13, STX5]
organelle organization	[3, 4, 5, 6]	[Group42]	122	15.212	8.80603e-14	4.92257e-11	{Group42=3.420178039212343E-14}	{Group42=2.872949552938368E-12}	[AIFM1, AIP, AKT1, AOF2, ARF6, ARTN, ATG12, ATG5, BAK1, BAX, BCL2, BCL2L1, BID, BLM, BRCA1, BYSL, CASP3, CDC23, CDKN2A, CHD1, CNN2, COPB2, COPG, CYCS, DAPK3, DDX51, DES, DKC1, DNM1L, EED, EIF2AK3, EIF6, EP300, EPB41, EXOSC9, FTSJ1, GRPEL1, H2AFV, H2AFX, H3F3B, HDAC1, HDAC3, HDAC6, HIST1H1A, HIST1H1C, HIST1H1D, HIST1H1E, HIST1H2AG, HIST1H2BC, HIST1H4A, HIST2H2BE, ING3, KAT2B, KRT7, LATS1, LIG4, LL…
organic acid biosynthetic process	[4]	[Group55]	9	12.3288	0.178785	1	{Group55=6.573478342371253E-5}	{Group55=0.005521721807591853}	[ACACA, FA2H, FASN, PRKAA1, PRKAA2, PRKAB1, PRKAB2, PTGES3, TPI1]
organic acid metabolic process	[3]	[Group55, Group82]	63	13.2353	2.08721e-05	0.0116675	{Group55=6.573478342371253E-5, Group82=1.1497957008545215E-12}	{Group55=0.005521721807591853, Group82=9.658283887177981E-11}	[AARS, AARSD1, ACACA, ACO2, ACY1, ADI1, ADIPOR2, ALDH4A1, ASL, BCAT1, BCAT2, CAD, CBS, CRAT, DARS, DHFR, EIF2AK4, EPRS, FA2H, FARSA, FASN, FBP1, GART, GCH1, GFPT2, GLDC, GLUL, GOT2, GPI, GPT, HARS, HIF1A, IARS2, LDLR, MARS, MAT2A, MDH1, MPST, MTHFD1, NOS1, NOS3, PEX13, PEX5, PHYH, PPARD, PRKAA1, PRKAA2, PRKAB1, PRKAB2, PRNP, PROC, PSAT1, PTGES3, QARS, SC4MOL, SHMT1, TFE3, TH, TINAGL1, TNFRSF1A, T…
ossification	[5, 6, 7]	[Group26]	9	10.5882	0.303076	1	{Group26=5.050532421425655E-7}	{Group26=4.242447233997551E-5}	[EGFR, EIF2AK3, EXT1, EXT2, GNAS, NF1, RUNX2, THRA, TRAF6]
ovulation cycle	[2, 3, 4]	[Group17]	9	27.2727	0.000630862	0.352652	{Group17=3.7260198762860115E-4}	{Group17=0.0312985669608025}	[BMPR1B, C17orf28, EIF2B2, KDR, MSH4, NOS3, PGR, SIRT1, SOD1]
ovulation cycle process	[2, 3, 4, 5]	[Group17]	9	28.125	0.000491863	0.274951	{Group17=3.7260198762860115E-4}	{Group17=0.0312985669608025}	[BMPR1B, C17orf28, EIF2B2, KDR, MSH4, NOS3, PGR, SIRT1, SOD1]
oxidation reduction	[2]	[None]	49	8.50694	0.423574	1	{None=NaN}	{None=NaN}	[ADI1, AIFM1, AKR1B10, ALDH1A1, ALDH2, ALDH3B1, ALDH4A1, AOF2, COQ6, COX6B1, CPOX, CYCS, CYP2E1, CYP3A4, CYP3A43, DHFR, DLD, EPX, FA2H, FASN, FDXR, GAPDH, GLDC, GPSN2, GPX7, HMGCR, IDH3A, LDHA, LDHD, MDH1, MTHFD1, NDUFV2, NOS1, NOS3, NQO1, OGDH, PDHA2, PDHB, PGD, PHYH, PNPO, POR, RRM1, SC4MOL, SDHD, SOD1, SORD, SQLE, TH]
pattern specification process	[2, 3]	[Group13, Group43, Group50]	19	10.4396	0.159524	1	{Group13=2.0551447756280502E-5, Group43=7.9620193334297E-4, Group50=6.50776364436945E-6}	{Group13=0.0017263216115275622, Group43=0.06688096240080948, Group50=5.466521461270338E-4}	[ACVR1, BMPR1B, CTNNB1, CXCR4, EP300, FKBP8, FLT1, GNA13, LMX1B, MEOX2, MIB1, MLLT3, NOL3, PRKDC, SMAD1, SMAD2, SMAD4, TGFBR1, TGFBR2]
peptidyl-amino acid modification	[6]	[None]	16	17.2043	0.0023402	1	{None=NaN}	{None=NaN}	[ABI1, ADRBK1, AKT1, EP300, F2R, GSK3B, JAK1, JAK2, KAT2B, KIT, PDPK1, PRKDC, PRLR, PRMT5, SRC, ZAP70]
phosphate metabolic process	[4]	[Group34, Group76]	166	19.4836	8.6801e-31	4.85218e-28	{Group34=2.035529201992796E-25, Group76=1.9264505171846094E-21}	{Group34=1.7098445296739485E-23, Group76=1.618218434435072E-19}	[ABI1, ACVR1, ACVR1C, ADRBK1, AKT1, AKT2, AKT3, ALK, ATP5A1, ATP5B, ATP5C1, AURKA, AURKB, BMPR1B, BRAF, BRSK1, BRSK2, CAMK1D, CAMK2D, CCT2, CDC14A, CDC2, CDC25C, CDK2, CDK3, CDK4, CDK5, CDK6, CDK7, CDK9, CHEK1, CHEK2, CHUK, CLK1, CSNK1G3, CSNK2A2, CXCR4, DAPK1, DAPK2, DAPK3, EEF2K, EGFR, EIF2AK2, EIF2AK3, EIF2AK4, EPHA2, ERBB2, ERBB3, ERN1, F2R, FES, FGR, FLT1, FLT3, FYN, GAK, GALK2, GRK6, GSK3B,…
phosphoinositide-mediated signaling	[6, 7]	[Group14]	10	9.17431	0.58489	1	{Group14=0.5891439573317552}	{Group14=1.0}	[AURKA, DGKE, EGFR, ERBB2, GNA15, GNAQ, HIST1H4A, IGF1R, NDC80, PPAP2A]
phospholipid metabolic process	[5, 6]	[Group1]	8	4.93827	0.233545	1	{Group1=0.9425694158150375}	{Group1=1.0}	[CHEK2, DGKE, IHPK2, MUC1, PAFAH1B1, PIGW, SELI, SNCA]
phosphorus metabolic process	[3]	[Group34, Group76]	166	19.4836	8.6801e-31	4.85218e-28	{Group34=2.035529201992796E-25, Group76=1.9264505171846094E-21}	{Group34=1.7098445296739485E-23, Group76=1.618218434435072E-19}	[ABI1, ACVR1, ACVR1C, ADRBK1, AKT1, AKT2, AKT3, ALK, ATP5A1, ATP5B, ATP5C1, AURKA, AURKB, BMPR1B, BRAF, BRSK1, BRSK2, CAMK1D, CAMK2D, CCT2, CDC14A, CDC2, CDC25C, CDK2, CDK3, CDK4, CDK5, CDK6, CDK7, CDK9, CHEK1, CHEK2, CHUK, CLK1, CSNK1G3, CSNK2A2, CXCR4, DAPK1, DAPK2, DAPK3, EEF2K, EGFR, EIF2AK2, EIF2AK3, EIF2AK4, EPHA2, ERBB2, ERBB3, ERN1, F2R, FES, FGR, FLT1, FLT3, FYN, GAK, GALK2, GRK6, GSK3B,…
phosphorylation	[5]	[Group10, Group34, Group76]	147	21.0904	3.14227e-31	1.75653e-28	{Group10=1.4720614659537254E-6, Group34=2.035529201992796E-25, Group76=1.9264505171846094E-21}	{Group10=1.2365316314011293E-4, Group34=1.7098445296739485E-23, Group76=1.618218434435072E-19}	[ABI1, ACVR1, ACVR1C, ADRBK1, AKT1, AKT2, AKT3, ALK, ATP5A1, ATP5B, ATP5C1, AURKA, AURKB, BMPR1B, BRAF, BRSK1, BRSK2, CAMK1D, CAMK2D, CCT2, CDC2, CDK2, CDK3, CDK4, CDK5, CDK6, CDK7, CDK9, CHEK1, CHEK2, CHUK, CLK1, CSNK1G3, CSNK2A2, CXCR4, DAPK1, DAPK2, DAPK3, EEF2K, EGFR, EIF2AK2, EIF2AK3, EIF2AK4, EPHA2, ERBB2, ERBB3, ERN1, F2R, FES, FGR, FLT1, FLT3, FYN, GAK, GALK2, GRK6, GSK3B, HUS1, IGF1R, IH…
polysaccharide metabolic process	[4]	[Group68, Group74]	9	14.5161	0.0526201	1	{Group68=2.3065251934067162E-4, Group74=0.04918204949577853}	{Group68=0.019374811624616416, Group74=1.0}	[AGL, AKT1, EXT1, EXT2, GSK3B, LAMP2, NANS, PPP1CA, PYGM]
positive regulation of apoptosis	[6]	[Group58, Group75]	61	22.8464	4.55848e-15	2.54819e-12	{Group58=0.00947404411250383, Group75=1.4944016463552711E-19}	{Group58=0.7958197054503218, Group75=1.2552973829384277E-17}	[AIFM1, AKT1, BAK1, BAX, BCL2, BCL6, BID, BRCA1, CASP3, CASP4, CDK5, CDK5R1, CDKN2A, CFLAR, CHEK2, CUL4A, CUL5, DAP3, DAPK1, DAPK2, DAPK3, DEDD, DYNLL1, ERCC2, ERCC3, ERN1, HSPD1, IHPK2, IKBKG, KCNMA1, LCK, MAP3K5, MAPK1, MAPK8, MLH1, NF1, NLRC4, NLRP3, NOL3, PPP2CA, PPP2R1A, PPP3R1, PRKCA, PRKCE, RAD9A, RARG, RIPK1, RIPK2, RIPK3, RNF7, RPS3A, SERINC3, SMAD3, SOD1, STK24, TLR2, TP53, TRADD, TRAF2…
positive regulation of binding	[4]	[Group66]	10	25	0.000678471	0.379265	{Group66=6.9722668206563114E-9}	{Group66=5.856704129351302E-7}	[CALM1, EIF2AK3, EP300, IKBKB, IRAK1, NOD2, NPM1, RIPK2, TSSK6, UBE2N]
positive regulation of biological process	[3]	[Group10, Group30, Group34, Group42, Group46, Group58, Group62, Group75]	191	15.1949	1.51561e-21	8.47223e-19	{Group10=1.4720614659537254E-6, Group30=1.6154649828915907E-15, Group34=2.035529201992796E-25, Group42=3.420178039212343E-14, Group46=5.549303213964569E-23, Group58=0.00947404411250383, Group62=3.0203986263428165E-4, Group75=1.4944016463552711E-19}	{Group10=1.2365316314011293E-4, Group30=1.3569905856289363E-13, Group34=1.7098445296739485E-23, Group42=2.872949552938368E-12, Group46=4.6614146997302375E-21, Group58=0.7958197054503218, Group62=0.02537134846127966, Group75=1.2552973829384277E-17}	[ACVR1, ADRBK1, AIFM1, AKT1, AOF2, ARF6, ARNT, ARNTL, ARTN, BAK1, BAX, BCL2, BCL2L1, BCL6, BID, BIRC2, BIRC5, BLM, BMPR1B, BRCA1, BRE, CASP3, CASP4, CD40, CDC42, CDH1, CDK2, CDK4, CDK5, CDK5R1, CDK6, CDK7, CDKN2A, CFLAR, CHEK2, CTNNB1, CUL4A, CUL5, DAP3, DAPK1, DAPK2, DAPK3, DEDD, DNAJA2, DYNLL1, EGFR, EP300, EPAS1, EPX, ERBB2, ERBB3, ERCC2, ERCC3, ERN1, ESR1, F2R, FKBP1A, FLNA, FLT1, FLT3, FYN, …
positive regulation of biosynthetic process	[5]	[Group34, Group58]	58	13.6792	1.56728e-05	0.00876111	{Group34=2.035529201992796E-25, Group58=0.00947404411250383}	{Group34=1.7098445296739485E-23, Group58=0.7958197054503218}	[ACVR1, AKT1, AOF2, ARNT, ARNTL, BLM, BRCA1, CDK7, CTNNB1, EGFR, EP300, EPAS1, EPX, ERCC2, ERCC3, F2R, GLMN, GRIN1, GUCY1A3, HIF1A, HSP90AA1, HSP90AB1, ING3, INSR, IRAK1, IRF4, MNAT1, NFAT5, NFKB1, NIF3L1, NPAS2, NUFIP1, NUP62, PPARA, PRKAA1, RARG, RB1, REL, RPS27A, RUNX2, SMAD1, SMAD2, SMAD3, SMAD4, SMARCA1, SMARCC1, SMARCC2, SOX9, SP1, THRB, TLR1, TLR4, TLR6, TNFRSF1A, TP53, TRAF6, XRCC6, YWHAH]
positive regulation of caspase activity	[6, 7, 8]	[Group5, Group75, Group76]	19	40.4255	4.78511e-10	2.67488e-07	{Group5=1.6718481516305592E-22, Group75=1.4944016463552711E-19, Group76=1.9264505171846094E-21}	{Group5=1.4043524473696697E-20, Group75=1.2552973829384277E-17, Group76=1.618218434435072E-19}	[APAF1, BAK1, BAX, CASP9, CDKN2A, CYCS, EIF2AK3, F2R, HSPD1, HSPE1, LCK, NLRC4, NLRP12, NLRP2, NLRP3, NOL3, SMAD3, TP53, VCP]
positive regulation of catalytic activity	[4]	[Group75, Group76, Group79]	80	22.5989	4.14921e-19	2.31941e-16	{Group75=1.4944016463552711E-19, Group76=1.9264505171846094E-21, Group79=4.430941623952684E-48}	{Group75=1.2552973829384277E-17, Group76=1.618218434435072E-19, Group79=3.721990964120254E-46}	[AKT1, ANAPC11, APAF1, BAK1, BAX, BTRC, CASP9, CCNB1, CDC16, CDC2, CDC20, CDC23, CDC27, CDC42, CDK5, CDKN2A, CXCR4, CYCS, DGKE, EGFR, EIF2AK3, ERBB2, ERN1, F2R, FZR1, GABARAPL2, GCH1, GNA15, GNAQ, GNAS, HIF1A, HSPD1, HSPE1, IKBKG, INSR, IRAK1, KIT, LCK, MAP3K1, MAP3K11, MAP3K5, MAP3K7, MAP3K7IP1, NF1, NLRC4, NLRP12, NLRP2, NLRP3, NOL3, NOS3, NTRK2, PKN1, PLK1, PPAP2A, PRKAA1, PRLR, PSMA3, PSMB2, …
positive regulation of cell activation	[5]	[Group63]	10	13.3333	0.0774392	1	{Group63=1.49718112544322E-6}	{Group63=1.257632145372305E-4}	[BCL6, BLM, HSPD1, LCK, MAP3K7, RARA, TGFBR2, TRAF2, TRAF6, ZAP70]
positive regulation of cell differentiation	[5]	[Group43, Group51, Group53]	13	15.6627	0.0114606	1	{Group43=7.9620193334297E-4, Group51=8.343076793396797E-28, Group53=2.2502473176630935E-4}	{Group43=0.06688096240080948, Group51=7.008184506453309E-26, Group53=0.018902077468369985}	[ACVR1, ARNT, BMPR1B, CTNNB1, GNAS, HIF1A, NME1-NME2, PPARD, RARA, RB1, TGFBR2, VHL, ZAP70]
positive regulation of cell motion	[5]	[Group73]	9	24.3243	0.00154167	0.861792	{Group73=1.1179643069319451E-4}	{Group73=0.009390900178228339}	[BCL6, EGFR, F2R, HIF1A, IGF1R, INSR, KDR, PDGFA, STMN1]
positive regulation of cell proliferation	[5]	[Group22, Group46, Group63]	34	12.6394	0.00358489	1	{Group22=1.207382504683861E-10, Group46=5.549303213964569E-23, Group63=1.49718112544322E-6}	{Group22=1.0142013039344434E-8, Group46=4.6614146997302375E-21, Group63=1.257632145372305E-4}	[ARNT, BCL2, BCL6, BLM, CDK2, CDK4, CDK6, DNAJA2, EGFR, EPX, ERBB2, FLT1, FLT3, HIF1A, HRAS, IGF1R, ILK, ITGB1, KDR, KIT, LIG4, MST1R, NAP1L1, NME1-NME2, NOL3, NR2E1, NRAS, PDGFA, RPS15A, RUNX2, S100A6, TGFBR1, TGFBR2, ZAP70]
positive regulation of cellular biosynthetic process	[6]	[Group29, Group73]	9	20	0.00632427	1	{Group29=1.6438100050718324E-9, Group73=1.1179643069319451E-4}	{Group29=1.3808004042603392E-7, Group73=0.009390900178228339}	[AKT1, AOF2, ARNT, EGFR, GUCY1A3, HIF1A, HSP90AA1, HSP90AB1, INSR]
positive regulation of cellular component organization	[5]	[Group71]	8	11.1111	0.263106	1	{Group71=0.05778402605485494}	{Group71=1.0}	[ARF6, CDC42, MAP3K1, MAPT, MIB1, P2RX7, RAC1, UBE2N]
positive regulation of cellular metabolic process	[5]	[Group34, Group58]	71	14.4898	1.44356e-07	8.06948e-05	{Group34=2.035529201992796E-25, Group58=0.00947404411250383}	{Group34=1.7098445296739485E-23, Group58=0.7958197054503218}	[ACVR1, AKT1, AOF2, ARF6, ARNT, ARNTL, BLM, BRCA1, CDK7, CTNNB1, EGFR, EP300, EPAS1, EPX, ERCC2, ERCC3, F2R, GLMN, GRIN1, GUCY1A3, HIF1A, HSP90AA1, HSP90AB1, IGF1R, ING3, INSR, IRAK1, IRF4, LRRK2, MAP3K1, MAPT, MNAT1, NFAT5, NFKB1, NIF3L1, NPAS2, NUFIP1, NUP62, PDGFA, PPARA, PRKAA1, PRKCA, RAC1, RAD51, RARG, RB1, REL, RPS27A, RUNX2, SMAD1, SMAD2, SMAD3, SMAD4, SMARCA1, SMARCC1, SMARCC2, SOX9, SP1…
positive regulation of cellular process	[4]	[Group10, Group30, Group34, Group42, Group46, Group58, Group62, Group75]	177	15.5536	5.61234e-21	3.1373e-18	{Group10=1.4720614659537254E-6, Group30=1.6154649828915907E-15, Group34=2.035529201992796E-25, Group42=3.420178039212343E-14, Group46=5.549303213964569E-23, Group58=0.00947404411250383, Group62=3.0203986263428165E-4, Group75=1.4944016463552711E-19}	{Group10=1.2365316314011293E-4, Group30=1.3569905856289363E-13, Group34=1.7098445296739485E-23, Group42=2.872949552938368E-12, Group46=4.6614146997302375E-21, Group58=0.7958197054503218, Group62=0.02537134846127966, Group75=1.2552973829384277E-17}	[ACVR1, AIFM1, AKT1, AOF2, ARF6, ARNT, ARNTL, BAK1, BAX, BCL2, BCL6, BID, BIRC2, BIRC5, BLM, BMPR1B, BRCA1, CASP3, CASP4, CD40, CDC42, CDK2, CDK4, CDK5, CDK5R1, CDK6, CDK7, CDKN2A, CFLAR, CHEK2, CTNNB1, CUL4A, CUL5, DAP3, DAPK1, DAPK2, DAPK3, DEDD, DNAJA2, DYNLL1, EGFR, EP300, EPAS1, EPX, ERBB2, ERBB3, ERCC2, ERCC3, ERN1, ESR1, F2R, FKBP1A, FLNA, FLT1, FLT3, GJA1, GLMN, GNAS, GRIN1, GUCY1A3, HCFC…
positive regulation of cellular protein metabolic process	[6, 7]	[Group34, Group71]	12	13.7931	0.040913	1	{Group34=2.035529201992796E-25, Group71=0.05778402605485494}	{Group34=1.7098445296739485E-23, Group71=1.0}	[ARF6, BRCA1, EPX, LRRK2, MAP3K1, MAPT, PRKCA, RAC1, STUB1, TNFRSF14, UBE2D1, UBE2N]
positive regulation of cytokine production	[5]	[Group61, Group63]	10	26.3158	0.00043539	0.243383	{Group61=7.280911513403315E-4, Group63=1.49718112544322E-6}	{Group61=0.06115965671258784, Group63=1.257632145372305E-4}	[ARNT, HIF1A, HSPD1, MAP3K7, NOD2, RARA, SOD1, TLR2, TRAF2, TRAF6]
positive regulation of developmental process	[4]	[Group51, Group58, Group75]	81	20.4545	1.33242e-16	7.44822e-14	{Group51=8.343076793396797E-28, Group58=0.00947404411250383, Group75=1.4944016463552711E-19}	{Group51=7.008184506453309E-26, Group58=0.7958197054503218, Group75=1.2552973829384277E-17}	[ACVR1, AIFM1, AKT1, ARNT, BAK1, BAX, BCL2, BCL6, BID, BMPR1B, BRCA1, CASP3, CASP4, CDC42, CDK5, CDK5R1, CDKN2A, CFLAR, CHEK2, CTNNB1, CUL4A, CUL5, DAP3, DAPK1, DAPK2, DAPK3, DEDD, DYNLL1, ERCC2, ERCC3, ERN1, GNAS, HIF1A, HSPD1, IHPK2, IKBKG, INSR, KCNMA1, LCK, LIG4, LRRK2, MAP3K5, MAPK1, MAPK8, MAPT, MLH1, NF1, NLRC4, NLRP3, NME1-NME2, NOL3, NOS3, P2RX7, PPARD, PPP2CA, PPP2R1A, PPP3R1, PRKCA, PR…
positive regulation of DNA binding	[5]	[Group66]	9	24.3243	0.00154167	0.861792	{Group66=6.9722668206563114E-9}	{Group66=5.856704129351302E-7}	[CALM1, EP300, IKBKB, IRAK1, NOD2, NPM1, RIPK2, TSSK6, UBE2N]
positive regulation of gene expression	[5]	[Group34, Group58]	46	12.8492	0.000548169	0.306427	{Group34=2.035529201992796E-25, Group58=0.00947404411250383}	{Group34=1.7098445296739485E-23, Group58=0.7958197054503218}	[ACVR1, AOF2, ARNT, ARNTL, BLM, BRCA1, CDK7, CTNNB1, EP300, EPAS1, EPX, ERCC2, ERCC3, F2R, GRIN1, HIF1A, ING3, IRAK1, IRF4, MNAT1, NFAT5, NFKB1, NIF3L1, NPAS2, NUFIP1, NUP62, PPARA, RARG, RB1, REL, RPS27A, RUNX2, SMAD1, SMAD2, SMAD3, SMAD4, SMARCA1, SMARCC1, SMARCC2, SOX9, SP1, THRB, TNFRSF1A, TP53, XRCC6, YWHAH]
positive regulation of hydrolase activity	[5]	[Group75, Group76]	27	29.6703	4.52655e-10	2.53034e-07	{Group75=1.4944016463552711E-19, Group76=1.9264505171846094E-21}	{Group75=1.2552973829384277E-17, Group76=1.618218434435072E-19}	[APAF1, BAK1, BAX, CASP9, CDKN2A, CYCS, EGFR, EIF2AK3, ERN1, F2R, GABARAPL2, GNA15, GNAQ, HSPD1, HSPE1, LCK, NF1, NLRC4, NLRP12, NLRP2, NLRP3, NOL3, RASGRF1, REPS1, SMAD3, TP53, VCP]
positive regulation of immune response	[5]	[Group15, Group61, Group63]	10	11.4943	0.219318	1	{Group15=8.651934688471352E-13, Group61=7.280911513403315E-4, Group63=1.49718112544322E-6}	{Group15=7.267625138315935E-11, Group61=0.06115965671258784, Group63=1.257632145372305E-4}	[FYN, HSPD1, IKBKG, MAP3K7, NOD2, TLR2, TRAF2, TRAF6, UBE2N, ZAP70]
positive regulation of immune system process	[4]	[Group15, Group63]	15	9.93378	0.280681	1	{Group15=8.651934688471352E-13, Group63=1.49718112544322E-6}	{Group15=7.267625138315935E-11, Group63=1.257632145372305E-4}	[BCL6, BLM, FYN, HSPD1, IKBKG, LCK, MAP3K7, NOD2, RARA, TGFBR2, TLR2, TRAF2, TRAF6, UBE2N, ZAP70]
positive regulation of kinase activity	[6]	[Group12, Group15, Group76]	27	18	3.07346e-05	0.0171807	{Group12=0.807352946552703, Group15=8.651934688471352E-13, Group76=1.9264505171846094E-21}	{Group12=1.0, Group15=7.267625138315935E-11, Group76=1.618218434435072E-19}	[CDC42, CDK5, CXCR4, DGKE, EGFR, ERBB2, ERN1, IKBKG, INSR, IRAK1, KIT, MAP3K1, MAP3K11, MAP3K5, MAP3K7, MAP3K7IP1, PKN1, PPAP2A, PRKAA1, PRLR, PTPLAD1, RAC1, SOD1, TGFBR2, TLR6, TRAF2, TRAF6]
positive regulation of leukocyte activation	[5, 6]	[Group63]	10	13.3333	0.0774392	1	{Group63=1.49718112544322E-6}	{Group63=1.257632145372305E-4}	[BCL6, BLM, HSPD1, LCK, MAP3K7, RARA, TGFBR2, TRAF2, TRAF6, ZAP70]
positive regulation of ligase activity	[5]	[Group76, Group79]	22	31.8841	4.15489e-09	2.32258e-06	{Group76=1.9264505171846094E-21, Group79=4.430941623952684E-48}	{Group76=1.618218434435072E-19, Group79=3.721990964120254E-46}	[ANAPC11, BTRC, CCNB1, CDC16, CDC2, CDC20, CDC23, CDC27, FZR1, PLK1, PSMA3, PSMB2, PSMB5, PSMC2, PSMC4, PSMD1, PSMD2, PSMD4, RPS27A, SKP1, UBE2D1, UBE2N]
positive regulation of lymphocyte activation	[6, 7]	[Group63]	10	14.2857	0.0652986	1	{Group63=1.49718112544322E-6}	{Group63=1.257632145372305E-4}	[BCL6, BLM, HSPD1, LCK, MAP3K7, RARA, TGFBR2, TRAF2, TRAF6, ZAP70]
positive regulation of macromolecule biosynthetic process	[6]	[Group34, Group58]	51	12.6866	0.000380145	0.212501	{Group34=2.035529201992796E-25, Group58=0.00947404411250383}	{Group34=1.7098445296739485E-23, Group58=0.7958197054503218}	[ACVR1, AOF2, ARNT, ARNTL, BLM, BRCA1, CDK7, CTNNB1, EP300, EPAS1, EPX, ERCC2, ERCC3, F2R, GLMN, GRIN1, HIF1A, ING3, IRAK1, IRF4, MNAT1, NFAT5, NFKB1, NIF3L1, NPAS2, NUFIP1, NUP62, PPARA, RARG, RB1, REL, RPS27A, RUNX2, SMAD1, SMAD2, SMAD3, SMAD4, SMARCA1, SMARCC1, SMARCC2, SOX9, SP1, THRB, TLR1, TLR4, TLR6, TNFRSF1A, TP53, TRAF6, XRCC6, YWHAH]
positive regulation of macromolecule metabolic process	[5]	[Group34, Group58, Group71]	61	13.2321	2.38643e-05	0.0133401	{Group34=2.035529201992796E-25, Group58=0.00947404411250383, Group71=0.05778402605485494}	{Group34=1.7098445296739485E-23, Group58=0.7958197054503218, Group71=1.0}	[ACVR1, AOF2, ARF6, ARNT, ARNTL, BLM, BRCA1, CDK7, CTNNB1, EP300, EPAS1, EPX, ERCC2, ERCC3, F2R, GLMN, GRIN1, HIF1A, ING3, IRAK1, IRF4, LRRK2, MAP3K1, MAPT, MNAT1, NFAT5, NFKB1, NIF3L1, NPAS2, NUFIP1, NUP62, PPARA, PRKCA, RAC1, RARG, RB1, REL, RPS27A, RUNX2, SMAD1, SMAD2, SMAD3, SMAD4, SMARCA1, SMARCC1, SMARCC2, SOX9, SP1, STUB1, THRB, TLR1, TLR4, TLR6, TNFRSF14, TNFRSF1A, TP53, TRAF6, UBE2D1, UB…
positive regulation of metabolic process	[4]	[Group34, Group58]	71	14.1717	3.34169e-07	0.000186801	{Group34=2.035529201992796E-25, Group58=0.00947404411250383}	{Group34=1.7098445296739485E-23, Group58=0.7958197054503218}	[ACVR1, AKT1, AOF2, ARF6, ARNT, ARNTL, BLM, BRCA1, CDK7, CTNNB1, EGFR, EP300, EPAS1, EPX, ERCC2, ERCC3, F2R, GLMN, GRIN1, GUCY1A3, HIF1A, HSP90AA1, HSP90AB1, IGF1R, ING3, INSR, IRAK1, IRF4, LRRK2, MAP3K1, MAPT, MNAT1, NFAT5, NFKB1, NIF3L1, NPAS2, NUFIP1, NUP62, PDGFA, PPARA, PRKAA1, PRKCA, RAC1, RAD51, RARG, RB1, REL, RPS27A, RUNX2, SMAD1, SMAD2, SMAD3, SMAD4, SMARCA1, SMARCC1, SMARCC2, SOX9, SP1…
positive regulation of multicellular organismal process	[4]	[Group63, Group70]	20	16.8067	0.000751088	0.419858	{Group63=1.49718112544322E-6, Group70=0.960582220539713}	{Group63=1.257632145372305E-4, Group70=1.0}	[ACVR1, AKT1, ARNT, BMPR1B, F2R, HIF1A, HSPD1, MAP3K7, NOD2, NOS1, NOS3, P2RX7, PEX5, RARA, RPS27A, SOD1, TLR2, TRADD, TRAF2, TRAF6]
positive regulation of nucleobase, nucleoside, nucleotide and nucleic acid metabolic process	[6]	[Group34, Group58]	52	13.7931	3.07251e-05	0.0171753	{Group34=2.035529201992796E-25, Group58=0.00947404411250383}	{Group34=1.7098445296739485E-23, Group58=0.7958197054503218}	[ACVR1, AOF2, ARNT, ARNTL, BLM, BRCA1, CDK7, CTNNB1, EP300, EPAS1, EPX, ERCC2, ERCC3, F2R, GRIN1, GUCY1A3, HIF1A, IGF1R, ING3, INSR, IRAK1, IRF4, MNAT1, NFAT5, NFKB1, NIF3L1, NPAS2, NUFIP1, NUP62, PDGFA, PPARA, RAD51, RARG, RB1, REL, RPS27A, RUNX2, SMAD1, SMAD2, SMAD3, SMAD4, SMARCA1, SMARCC1, SMARCC2, SOX9, SP1, THRB, TNFRSF1A, TP53, UBE2N, XRCC6, YWHAH]
positive regulation of programmed cell death	[5]	[Group58, Group75]	62	22.963	2.09446e-15	1.1708e-12	{Group58=0.00947404411250383, Group75=1.4944016463552711E-19}	{Group58=0.7958197054503218, Group75=1.2552973829384277E-17}	[AIFM1, AKT1, BAK1, BAX, BCL2, BCL6, BID, BRCA1, CASP3, CASP4, CDK5, CDK5R1, CDKN2A, CFLAR, CHEK2, CUL4A, CUL5, DAP3, DAPK1, DAPK2, DAPK3, DEDD, DYNLL1, ERCC2, ERCC3, ERN1, HSPD1, IHPK2, IKBKG, KCNMA1, LCK, LRRK2, MAP3K5, MAPK1, MAPK8, MLH1, NF1, NLRC4, NLRP3, NOL3, PPP2CA, PPP2R1A, PPP3R1, PRKCA, PRKCE, RAD9A, RARG, RIPK1, RIPK2, RIPK3, RNF7, RPS3A, SERINC3, SMAD3, SOD1, STK24, TLR2, TP53, TRADD…
positive regulation of protein kinase cascade	[6]	[Group30]	30	23.8095	1.58019e-08	8.83324e-06	{Group30=1.6154649828915907E-15}	{Group30=1.3569905856289363E-13}	[BIRC2, CD40, CFLAR, EPX, ERBB3, F2R, FKBP1A, FLNA, GJA1, IKBKE, MAP3K3, MAP3K7IP2, NEK6, NOD1, NOD2, NR2C2, NUP62, PPARD, PPP5C, REL, RHOA, RIPK1, RIPK2, TBK1, TLR4, TLR6, TNFRSF1A, TRADD, TRAF6, UBE2N]
positive regulation of protein metabolic process	[6]	[Group34, Group71]	12	13.3333	0.0687123	1	{Group34=2.035529201992796E-25, Group71=0.05778402605485494}	{Group34=1.7098445296739485E-23, Group71=1.0}	[ARF6, BRCA1, EPX, LRRK2, MAP3K1, MAPT, PRKCA, RAC1, STUB1, TNFRSF14, UBE2D1, UBE2N]
positive regulation of response to stimulus	[4]	[Group15, Group61, Group63]	17	14.6552	0.00809849	1	{Group15=8.651934688471352E-13, Group61=7.280911513403315E-4, Group63=1.49718112544322E-6}	{Group15=7.267625138315935E-11, Group61=0.06115965671258784, Group63=1.257632145372305E-4}	[ARTN, BRCA1, FYN, HSPD1, IKBKG, KDR, MAP3K7, NLRP12, NOD2, NPY, PRKCA, TLR2, TNFRSF1A, TRAF2, TRAF6, UBE2N, ZAP70]
positive regulation of secretion	[4]	[Group61, Group64]	8	16.6667	0.0281279	1	{Group61=7.280911513403315E-4, Group64=1.2164433711678814E-5}	{Group61=0.06115965671258784, Group64=0.0010218124317810204}	[ADRBK1, GLMN, NLRP12, NLRP2, NLRP3, NOD2, P2RX7, SNCA]
positive regulation of signal transduction	[5]	[Group30, Group58]	39	19.697	3.52851e-08	1.97244e-05	{Group30=1.6154649828915907E-15, Group58=0.00947404411250383}	{Group30=1.3569905856289363E-13, Group58=0.7958197054503218}	[ARNT, BIRC2, CD40, CFLAR, EPX, ERBB3, ESR1, F2R, FKBP1A, FLNA, FLT1, GJA1, HIF1A, HRAS, IKBKE, LCK, MAP3K3, MAP3K7IP2, NEK6, NOD1, NOD2, NR2C2, NRAS, NUP62, PPARD, PPP5C, RAC1, REL, RHOA, RIPK1, RIPK2, TBK1, TLR4, TLR6, TNFRSF1A, TRADD, TRAF6, UBE2N, ZAP70]
positive regulation of transcription	[6, 7]	[Group34, Group58]	46	13.0682	0.000338459	0.189199	{Group34=2.035529201992796E-25, Group58=0.00947404411250383}	{Group34=1.7098445296739485E-23, Group58=0.7958197054503218}	[ACVR1, AOF2, ARNT, ARNTL, BLM, BRCA1, CDK7, CTNNB1, EP300, EPAS1, EPX, ERCC2, ERCC3, F2R, GRIN1, HIF1A, ING3, IRAK1, IRF4, MNAT1, NFAT5, NFKB1, NIF3L1, NPAS2, NUFIP1, NUP62, PPARA, RARG, RB1, REL, RPS27A, RUNX2, SMAD1, SMAD2, SMAD3, SMAD4, SMARCA1, SMARCC1, SMARCC2, SOX9, SP1, THRB, TNFRSF1A, TP53, XRCC6, YWHAH]
positive regulation of transcription factor activity	[6, 7, 8]	[Group66]	8	23.5294	0.00348646	1	{Group66=6.9722668206563114E-9}	{Group66=5.856704129351302E-7}	[EP300, IKBKB, IRAK1, NOD2, NPM1, RIPK2, TSSK6, UBE2N]
positive regulation of transferase activity	[5]	[Group12, Group15, Group76]	27	17.6471	4.03327e-05	0.022546	{Group12=0.807352946552703, Group15=8.651934688471352E-13, Group76=1.9264505171846094E-21}	{Group12=1.0, Group15=7.267625138315935E-11, Group76=1.618218434435072E-19}	[CDC42, CDK5, CXCR4, DGKE, EGFR, ERBB2, ERN1, IKBKG, INSR, IRAK1, KIT, MAP3K1, MAP3K11, MAP3K5, MAP3K7, MAP3K7IP1, PKN1, PPAP2A, PRKAA1, PRLR, PTPLAD1, RAC1, SOD1, TGFBR2, TLR6, TRAF2, TRAF6]
positive regulation of transport	[4, 5]	[Group64]	10	16.3934	0.0244219	1	{Group64=1.2164433711678814E-5}	{Group64=0.0010218124317810204}	[ADRBK1, CDH1, FLNA, GSK3B, MIB1, NLRP12, P2RX7, RHOA, SMAD3, SNCA]
positive regulation of ubiquitin-protein ligase activity	[6]	[Group76, Group79]	22	33.3333	1.60665e-09	8.98115e-07	{Group76=1.9264505171846094E-21, Group79=4.430941623952684E-48}	{Group76=1.618218434435072E-19, Group79=3.721990964120254E-46}	[ANAPC11, BTRC, CCNB1, CDC16, CDC2, CDC20, CDC23, CDC27, FZR1, PLK1, PSMA3, PSMB2, PSMB5, PSMC2, PSMC4, PSMD1, PSMD2, PSMD4, RPS27A, SKP1, UBE2D1, UBE2N]
positive regulation of ubiquitin-protein ligase activity during mitotic cell cycle	[4, 5, 7]	[Group76, Group79]	21	32.3077	7.15735e-09	4.00096e-06	{Group76=1.9264505171846094E-21, Group79=4.430941623952684E-48}	{Group76=1.618218434435072E-19, Group79=3.721990964120254E-46}	[ANAPC11, BTRC, CCNB1, CDC16, CDC2, CDC20, CDC23, CDC27, FZR1, PLK1, PSMA3, PSMB2, PSMB5, PSMC2, PSMC4, PSMD1, PSMD2, PSMD4, RPS27A, SKP1, UBE2D1]
posttranscriptional regulation of gene expression	[5]	[Group29, Group71]	25	16.3399	0.000307482	0.171883	{Group29=1.6438100050718324E-9, Group71=0.05778402605485494}	{Group29=1.3808004042603392E-7, Group71=1.0}	[AKT1, AURKA, CDKN2A, COG7, CPNE2, EIF1B, EIF2AK2, EIF2AK3, EIF2AK4, EIF2B2, EIF3A, EIF3H, EIF4E, EIF4EBP1, F2R, GCN1L1, HSPD1, KRT7, PPP1R15A, PRKCD, RBM39, STX12, TNFRSF1B, VHL, ZFP36L2]
post-translational protein modification	[6]	[Group34, Group76]	202	19.9015	1.76162e-39	9.84745e-37	{Group34=2.035529201992796E-25, Group76=1.9264505171846094E-21}	{Group34=1.7098445296739485E-23, Group76=1.618218434435072E-19}	[ABI1, ACVR1, ACVR1C, ADRBK1, AKT1, AKT2, AKT3, ALK, AMFR, ANAPC11, ATG5, AURKA, AURKB, BMPR1B, BRAF, BRSK1, BRSK2, CAMK1D, CAMK2D, CCT2, CDC14A, CDC2, CDC25C, CDK2, CDK3, CDK4, CDK5, CDK6, CDK7, CDK9, CHEK1, CHEK2, CHUK, CLK1, CRY2, CSNK1G3, CSNK2A2, CXCR4, DAPK1, DAPK2, DAPK3, EEF2K, EGFR, EIF2AK2, EIF2AK3, EIF2AK4, EP300, EPHA2, ERBB2, ERBB3, ERN1, F2R, FBXW11, FBXW7, FES, FGR, FLT1, FLT3, FYN…
primary metabolic process	[2]	[Group34]	689	11.3248	2.92862e-47	1.6371e-44	{Group34=2.035529201992796E-25}	{Group34=1.7098445296739485E-23}	[AARS, AARSD1, ABCE1, ABI1, ABT1, ACACA, ACTR5, ACVR1, ACVR1C, ACY1, ADI1, ADIPOR2, ADRBK1, AGL, AHR, AHSA1, AIFM1, AIP, AIRE, AKR1B10, AKT1, AKT2, AKT3, ALDH2, ALDH3B1, ALDH4A1, ALDOA, ALDOB, ALG2, ALK, AMD1, AMFR, ANAPC11, AOF2, APEX1, APOB, ARNT, ARTN, ASB1, ASB12, ASB2, ASB3, ASB4, ASB6, ASB7, ASCC3, ASL, ATG12, ATG5, ATIC, ATP5A1, ATP5B, ATP5C1, ATP6V1B2, ATXN1, AURKA, AURKB, BAG1, BAG2, BAG…
programmed cell death	[3, 4]	[Group75]	86	19.7701	1.28765e-16	7.19799e-14	{Group75=1.4944016463552711E-19}	{Group75=1.2552973829384277E-17}	[AHR, AIFM1, AKT1, APAF1, APP, ARF6, ATG5, BAG1, BAG2, BAG4, BAK1, BAX, BCL2, BCL2L1, BID, BIRC5, BRE, CASP3, CASP9, CCAR1, CD40, CDKN2A, CSE1L, CTNNB1, CXCR4, CYCS, DAP3, DAPK1, DAPK2, DAPK3, DNM1L, DYNLL1, EIF2AK2, EIF2AK3, EP300, ERN1, F2R, FKBP8, FXR1, GZMA, HSPD1, HSPE1, JAK2, LCK, LRP1, MAP3K1, MAP3K5, MAPK7, MAPK8, NEK6, NFKB1, NFKBIA, NLRC4, NLRP12, NLRP2, NLRP3, NOL3, PHLPP, PKN1, PKN2, …
protein amino acid dephosphorylation	[6, 7]	[None]	17	13.4921	0.0263628	1	{None=NaN}	{None=NaN}	[CDC14A, CDC25C, MTMR6, PPAP2A, PPM2C, PPP1CA, PPP2CA, PPP2R1A, PPP2R2A, PPP2R3A, PPP3CA, PPP3CB, PPP5C, PPP6C, PTP4A3, PTPN2, TIMM50]
protein amino acid phosphorylation	[6, 7]	[Group10, Group34, Group76]	140	23.3723	9.04046e-35	5.05362e-32	{Group10=1.4720614659537254E-6, Group34=2.035529201992796E-25, Group76=1.9264505171846094E-21}	{Group10=1.2365316314011293E-4, Group34=1.7098445296739485E-23, Group76=1.618218434435072E-19}	[ABI1, ACVR1, ACVR1C, ADRBK1, AKT1, AKT2, AKT3, ALK, AURKA, AURKB, BMPR1B, BRAF, BRSK1, BRSK2, CAMK1D, CAMK2D, CCT2, CDC2, CDK2, CDK3, CDK4, CDK5, CDK6, CDK7, CDK9, CHEK1, CHEK2, CHUK, CLK1, CSNK1G3, CSNK2A2, CXCR4, DAPK1, DAPK2, DAPK3, EEF2K, EGFR, EIF2AK2, EIF2AK3, EIF2AK4, EPHA2, ERBB2, ERBB3, ERN1, F2R, FES, FGR, FLT1, FLT3, FYN, GAK, GRK6, GSK3B, HUS1, IGF1R, IKBKB, IKBKE, ILK, INSR, IRAK1, …
protein catabolic process	[4, 5]	[Group79]	88	16.0584	1.99028e-11	1.11257e-08	{Group79=4.430941623952684E-48}	{Group79=3.721990964120254E-46}	[AKT1, AMFR, ANAPC11, ASB1, ASB12, ASB2, ASB3, ASB4, ASB6, ASB7, ATG12, BRE, BTRC, CACYBP, CCNB1, CDC16, CDC2, CDC20, CDC23, CDC27, CUL4A, CUL5, DCUN1D1, DERL1, FBXO33, FBXW11, FBXW7, FZR1, MAD2L1, MDM2, MIB1, NEDD8, NPLOC4, OTUD5, PARK2, PSMA3, PSMB2, PSMB5, PSMC2, PSMC4, PSMD1, PSMD2, PSMD4, RAD23A, RAD23B, RBX1, RNF2, RNF7, RPS27A, SAE1, SELS, SIAH1, SIAH2, SKP1, SMURF1, SMURF2, STUB1, SUGT1, …
protein complex assembly	[3, 5, 6, 7, 8]	[Group42, Group72]	59	20.2055	3.57229e-12	1.99691e-09	{Group42=3.420178039212343E-14, Group72=5.727034975606215E-13}	{Group42=2.872949552938368E-12, Group72=4.8107093795092207E-11}	[AMFR, BAX, BLM, CAPZA1, CD40, CDK5, CSE1L, DARS, EIF2AK3, EPRS, FANCA, FANCC, FKBP4, GCH1, GJA1, IGF1R, INSR, IPO4, IPO7, IRAK1, KCNMA1, KPNB1, LLGL1, MAP3K11, MDM2, MLH1, MNAT1, MPP6, NLRP3, NOD1, NOD2, PEX13, PEX14, PEX5, PKN1, PPP2R1A, PRLR, PRNP, RAC1, RAD51, SEPT7, SHMT1, SMAD3, SMAD4, SRC, TCEB2, TCP1, TGFBR1, TJP1, TLN2, TP53, TRAF1, TRAF2, TUBA1A, TUBA1C, TUBB2C, VWF, WASL, XPO1]
protein folding	[5]	[None]	46	25.9887	7.91533e-14	4.42467e-11	{None=NaN}	{None=NaN}	[AHSA1, AIP, BAG2, BAG3, BAG4, CANX, CCT2, CCT3, CCT4, CCT6A, CCT8, CLPX, DNAJA1, DNAJA2, DNAJA3, DNAJA4, DNAJB1, DNAJB11, DNAJB6, DNAJC7, FKBP1A, FKBP4, FKBP5, FKBP6, FKBP8, FKBPL, GRPEL1, HSP90AA1, HSP90AB1, HSP90B1, HSPA8, HSPA9, HSPBP1, HSPD1, HSPE1, HSPH1, LMAN1, PIN1, PPID, PPIL2, RUVBL2, ST13, STUB1, TCP1, TGFBRAP1, TTC1]
protein homooligomerization	[5, 7, 8, 9, 10]	[Group72]	8	20	0.00982292	1	{Group72=5.727034975606215E-13}	{Group72=4.8107093795092207E-11}	[BAX, EIF2AK3, GCH1, KCNMA1, PEX14, PRNP, RAD51, VWF]
protein import	[4, 5, 6]	[Group0]	24	25.8065	8.37161e-08	4.67973e-05	{Group0=0.17619058763295775}	{Group0=1.0}	[AIP, AKT1, BCL6, CRY2, CSE1L, F2R, GRPEL1, IPO4, IPO7, JAK2, KPNA5, KPNB1, NFKBIA, PEX10, PEX13, PEX14, PEX5, POLA2, PPP3CA, RPL23, TOMM20, TOMM40, TP53, XPO1]
protein import into nucleus	[5, 6, 7, 8]	[Group0]	16	23.5294	4.13321e-05	0.0231047	{Group0=0.17619058763295775}	{Group0=1.0}	[AKT1, BCL6, CRY2, CSE1L, F2R, IPO4, IPO7, JAK2, KPNA5, KPNB1, NFKBIA, POLA2, PPP3CA, RPL23, TP53, XPO1]
protein import into nucleus, translocation	[5, 6, 7, 8, 9]	[Group0]	8	33.3333	0.000280478	0.156787	{Group0=0.17619058763295775}	{Group0=1.0}	[AKT1, BCL6, F2R, JAK2, KPNB1, NFKBIA, POLA2, TP53]
protein kinase cascade	[5, 6]	[Group10, Group11, Group15, Group34, Group76]	67	22.7119	2.70246e-16	1.51068e-13	{Group10=1.4720614659537254E-6, Group11=4.2023070987547237E-10, Group15=8.651934688471352E-13, Group34=2.035529201992796E-25, Group76=1.9264505171846094E-21}	{Group10=1.2365316314011293E-4, Group11=3.529937962953968E-8, Group15=7.267625138315935E-11, Group34=1.7098445296739485E-23, Group76=1.618218434435072E-19}	[AKT1, CHUK, CXCR4, DAPK1, DAPK2, DAPK3, ERBB2, F2R, FYN, GNA12, GNA13, GPS1, GRB2, IGF1R, IKBKG, INSR, IRAK1, IRF3, IRS1, JAK1, JAK2, KIT, LRRK2, LY96, MAP2K4, MAP3K1, MAP3K11, MAP3K3, MAP3K5, MAP3K7, MAP3K7IP1, MAPK1, MAPK10, MAPK13, MAPK14, MAPK8, MINK1, NF1, NFKBIA, NLRP12, NR2C2, PINK1, PKN1, PPP2CA, PPP2R1A, PRKAA1, PRKACB, PRKCA, PRLR, PTPLAD1, RET, RIPK3, RPS6KA1, RPS6KB1, SMAD1, SOD1, SR…
protein localization	[3]	[Group0]	95	12.4836	1.57208e-06	0.000878791	{Group0=0.17619058763295775}	{Group0=1.0}	[AIP, AKT1, ALG2, AP1G1, AP1M1, ARF6, BAX, BCL6, BIN3, CANX, CDC37, CLPX, CLTA, CLTC, COG5, COG6, COG7, COPB2, COPG, COPG2, CRY2, CSE1L, DERL1, EGFR, ERCC3, EXOC5, F2R, GABARAPL2, GDI1, GNAS, GRPEL1, HGS, HSP90B1, HSPA9, ICMT, IPO4, IPO7, JAK2, KDELR2, KPNA5, KPNB1, KRT18, LMAN1, MON1A, MPZ, MSR1, MYH9, NASP, NEDD8, NFKBIA, NFKBIE, NLRC4, NPM1, NUP133, NUP62, NUP88, PEX10, PEX13, PEX14, PEX19, PE…
protein metabolic process	[3]	[Group34, Group79]	401	14.9907	8.98005e-49	5.01985e-46	{Group34=2.035529201992796E-25, Group79=4.430941623952684E-48}	{Group34=1.7098445296739485E-23, Group79=3.721990964120254E-46}	[AARS, AARSD1, ABI1, ACVR1, ACVR1C, ACY1, ADRBK1, AHSA1, AIP, AKT1, AKT2, AKT3, ALG2, ALK, AMFR, ANAPC11, ASB1, ASB12, ASB2, ASB3, ASB4, ASB6, ASB7, ATG12, ATG5, AURKA, AURKB, BAG1, BAG2, BAG3, BAG4, BAT3, BMPR1B, BRAF, BRE, BRSK1, BRSK2, BTRC, CACYBP, CAMK1D, CAMK2D, CANX, CASP3, CASP4, CASP9, CCNB1, CCT2, CCT3, CCT4, CCT6A, CCT8, CDC14A, CDC16, CDC2, CDC20, CDC23, CDC25C, CDC27, CDK2, CDK3, CDK…
protein modification by small protein conjugation	[6]	[Group79]	21	26.5823	3.11455e-07	0.000174104	{Group79=4.430941623952684E-48}	{Group79=3.721990964120254E-46}	[AKT1, AMFR, ANAPC11, FBXW11, FBXW7, HDAC6, MDM2, PARK2, PPIL2, RPS27A, SAE1, SMURF1, STUB1, TRAF6, TSPAN17, UBE2D1, UBE4B, VCP, VCPIP1, VHL, WWP1]
protein modification process	[5]	[Group34]	226	16.9797	5.00624e-33	2.79849e-30	{Group34=2.035529201992796E-25}	{Group34=1.7098445296739485E-23}	[ABI1, ACVR1, ACVR1C, ADRBK1, AKT1, AKT2, AKT3, ALG2, ALK, AMFR, ANAPC11, ATG5, AURKA, AURKB, BAG1, BAT3, BMPR1B, BRAF, BRSK1, BRSK2, CAMK1D, CAMK2D, CCT2, CDC14A, CDC2, CDC25C, CDK2, CDK3, CDK4, CDK5, CDK6, CDK7, CDK9, CHEK1, CHEK2, CHUK, CLK1, COG7, CRY2, CSNK1G3, CSNK2A2, CXCR4, DAPK1, DAPK2, DAPK3, EEF2K, EGFR, EIF2AK2, EIF2AK3, EIF2AK4, EP300, EPHA2, ERBB2, ERBB3, ERN1, F2R, FBXW11, FBXW7, F…
protein oligomerization	[4, 6, 7, 8, 9]	[Group42, Group72]	21	31.8182	9.74768e-09	5.44895e-06	{Group42=3.420178039212343E-14, Group72=5.727034975606215E-13}	{Group42=2.872949552938368E-12, Group72=4.8107093795092207E-11}	[AMFR, BAX, BLM, EIF2AK3, GCH1, IGF1R, INSR, IRAK1, KCNMA1, MAP3K11, NLRP3, NOD1, NOD2, PEX14, PEX5, PRNP, RAD51, SEPT7, SHMT1, TP53, VWF]
protein targeting	[5, 6, 7]	[Group0, Group5]	36	20.5714	3.70137e-08	2.06907e-05	{Group0=0.17619058763295775, Group5=1.6718481516305592E-22}	{Group0=1.0, Group5=1.4043524473696697E-20}	[AIP, AKT1, BCL6, CDC37, CRY2, CSE1L, F2R, GNAS, GRPEL1, HSPA9, ICMT, IPO4, IPO7, JAK2, KPNA5, KPNB1, NFKBIA, PEX10, PEX13, PEX14, PEX19, PEX5, POLA2, PPP3CA, PRKCI, RPL23, SRP54, TIMM44, TOMM20, TOMM34, TOMM40, TP53, TRMU, XPO1, YWHAB, YWHAG]
protein transport	[3, 4, 5]	[Group0]	87	12.9657	1.03843e-06	0.000580482	{Group0=0.17619058763295775}	{Group0=1.0}	[AIP, AKT1, AP1G1, AP1M1, ARF6, BCL6, CANX, CDC37, CLPX, CLTA, CLTC, COG5, COG6, COG7, COPB2, COPG, COPG2, CRY2, CSE1L, DERL1, EXOC5, F2R, GABARAPL2, GDI1, GNAS, GRPEL1, HGS, HSP90B1, HSPA9, ICMT, IPO4, IPO7, JAK2, KDELR2, KPNA5, KPNB1, KRT18, LMAN1, MON1A, MPZ, MSR1, MYH9, NASP, NFKBIA, NLRC4, NPM1, NUP133, NUP62, NUP88, PEX10, PEX13, PEX14, PEX19, PEX5, POLA2, PPP3CA, PRKCI, RAB11A, RAB5A, RAB6…
protein-DNA complex assembly	[4, 6, 7, 8, 9]	[Group42]	23	13.9394	0.00468624	1	{Group42=3.420178039212343E-14}	{Group42=2.872949552938368E-12}	[CDK7, CDK9, ERCC2, ERCC3, GTF2E2, H2AFV, H2AFX, H3F3B, HIST1H1A, HIST1H1C, HIST1H1D, HIST1H1E, HIST1H2AG, HIST1H2BC, HIST1H4A, HIST2H2BE, MNAT1, NAP1L1, POLR2C, TAF10, TAF5, TBP, ZFP36L2]
proteolysis	[5]	[Group34, Group79]	110	10.8911	0.000131186	0.073333	{Group34=2.035529201992796E-25, Group79=4.430941623952684E-48}	{Group34=1.7098445296739485E-23, Group79=3.721990964120254E-46}	[ACY1, AMFR, ANAPC11, ASB1, ASB12, ASB2, ASB3, ASB4, ASB6, ASB7, ATG12, BRE, BTRC, CACYBP, CASP3, CASP4, CASP9, CCNB1, CCT8, CDC16, CDC2, CDC20, CDC23, CDC27, CFLAR, CPNE1, CPOX, CUL4A, CUL5, CXCR4, DCUN1D1, DERL1, DPP3, FBXO33, FBXW11, FBXW7, FZR1, GZMA, LONP1, MAD2L1, MDM2, MIB1, MMP12, MMP2, MYH9, NEDD8, NPEPPS, NPLOC4, OTUD5, PARK2, PM20D1, PMPCA, PROC, PSMA3, PSMB2, PSMB5, PSMC2, PSMC4, PSMD…
proteolysis involved in cellular protein catabolic process	[6, 7]	[Group79]	86	16.2571	1.61195e-11	9.01079e-09	{Group79=4.430941623952684E-48}	{Group79=3.721990964120254E-46}	[AMFR, ANAPC11, ASB1, ASB12, ASB2, ASB3, ASB4, ASB6, ASB7, ATG12, BRE, BTRC, CACYBP, CCNB1, CDC16, CDC2, CDC20, CDC23, CDC27, CUL4A, CUL5, DCUN1D1, DERL1, FBXO33, FBXW11, FBXW7, FZR1, MAD2L1, MDM2, MIB1, NEDD8, NPLOC4, OTUD5, PARK2, PSMA3, PSMB2, PSMB5, PSMC2, PSMC4, PSMD1, PSMD2, PSMD4, RAD23A, RAD23B, RBX1, RNF2, RNF7, RPS27A, SAE1, SELS, SIAH1, SIAH2, SKP1, SMURF1, SMURF2, STUB1, SUGT1, SUMO4,…
Ras protein signal transduction	[6, 7]	[Group16]	21	21	1.81245e-05	0.0101316	{Group16=0.004005082412477644}	{Group16=0.33642692264812213}	[ARHGAP1, GNA12, GNA13, GRB2, HRAS, KSR1, LCK, MAP2K1, MAPK1, MAPK13, MAPK14, MAPK3, NF1, NRAS, PTPLAD1, RAF1, RALA, RFXANK, RHOA, SRC, YWHAB]
regionalization	[3, 4]	[Group40, Group43, Group50]	13	10.0775	0.315071	1	{Group40=0.03821785367106703, Group43=7.9620193334297E-4, Group50=6.50776364436945E-6}	{Group40=1.0, Group43=0.06688096240080948, Group50=5.466521461270338E-4}	[BMPR1B, CTNNB1, EP300, FKBP8, LMX1B, MEOX2, MIB1, MLLT3, NOL3, PRKDC, SMAD2, SMAD4, TGFBR1]
regulation of actin filament length	[4, 9]	[Group71]	9	15.7895	0.038841	1	{Group71=0.05778402605485494}	{Group71=1.0}	[ARF6, ARPC1A, CAPZA1, CAPZB, LATS1, MAP3K1, RAC1, SPTAN1, SYNGAP1]
regulation of actin polymerization or depolymerization	[5, 6, 7, 10]	[Group71]	9	16.3636	0.0352704	1	{Group71=0.05778402605485494}	{Group71=1.0}	[ARF6, ARPC1A, CAPZA1, CAPZB, LATS1, MAP3K1, RAC1, SPTAN1, SYNGAP1]
regulation of action potential	[5, 6, 8]	[Group24, Group45]	8	18.6046	0.0151239	1	{Group24=0.0025222018620540275, Group45=1.3212301155714955E-6}	{Group24=0.2118649564125383, Group45=1.1098332970800563E-4}	[EIF2B2, ERBB2, GNAQ, KCNMA1, NF1, PPARD, RPLP0, SOD1]
regulation of anatomical structure morphogenesis	[4]	[Group71]	11	11.1111	0.184715	1	{Group71=0.05778402605485494}	{Group71=1.0}	[CDC42, GNA12, GNA13, KDR, MAPT, MYH10, MYH9, RUNX2, SYNGAP1, ULK2, YWHAH]
regulation of apoptosis	[5]	[Group10, Group34, Group58, Group65, Group75]	127	23.049	7.06345e-31	3.94847e-28	{Group10=1.4720614659537254E-6, Group34=2.035529201992796E-25, Group58=0.00947404411250383, Group65=1.338700534101725E-26, Group75=1.4944016463552711E-19}	{Group10=1.2365316314011293E-4, Group34=1.7098445296739485E-23, Group58=0.7958197054503218, Group65=1.124508448645449E-24, Group75=1.2552973829384277E-17}	[ACTN1, ACVR1, ACVR1C, AIFM1, AKT1, APAF1, BAG3, BAG4, BAK1, BAX, BCL2, BCL2L1, BCL6, BID, BIRC2, BIRC3, BIRC5, BRAF, BRCA1, CAMK1D, CASP3, CASP4, CASP9, CDC2, CDK5, CDK5R1, CDKN2A, CFLAR, CHEK2, CUL4A, CUL5, CYCS, DAP3, DAPK1, DAPK2, DAPK3, DEDD, DNAJA3, DNAJB6, DYNLL1, EIF2AK3, ERBB3, ERCC2, ERCC3, ERCC5, ERN1, F2R, GSK3B, HDAC1, HDAC3, HIF1A, HRAS, HSP90B1, HSPA1B, HSPA5, HSPA9, HSPD1, HSPE1, …
regulation of binding	[3]	[Group66]	25	28.0899	6.97227e-09	3.8975e-06	{Group66=6.9722668206563114E-9}	{Group66=5.856704129351302E-7}	[APEX1, BAK1, BAX, BCL2, BLM, CALM1, CDKN2A, EIF2AK3, EP300, FLNA, IKBKB, IRAK1, NFKBIA, NLRP3, NOD2, NPM1, PEX14, RIPK2, RUNX1T1, SMAD2, SMAD3, SMAD4, STK36, TSSK6, UBE2N]
regulation of biological process	[2]	[Group10, Group34, Group58, Group62]	565	8.60362	7.16194e-05	0.0400352	{Group10=1.4720614659537254E-6, Group34=2.035529201992796E-25, Group58=0.00947404411250383, Group62=3.0203986263428165E-4}	{Group10=1.2365316314011293E-4, Group34=1.7098445296739485E-23, Group58=0.7958197054503218, Group62=0.02537134846127966}	[ABI1, ABT1, ACTN1, ACTR5, ACVR1, ACVR1C, ADIPOR2, ADRBK1, AGER, AGFG1, AHR, AIFM1, AIRE, AKR1B10, AKT1, AKT3, ALDH2, ALK, AMFR, ANK2, AOF2, APAF1, APP, AREG, ARF6, ARFRP1, ARHGAP1, ARNT, ARNTL, ARPC1A, ARRB1, ARRB2, ARTN, ASB1, ASB12, ASB2, ASB3, ASB4, ASB6, ASB7, ASCC3, ATP5A1, ATXN1, AURKA, BAG3, BAG4, BAK1, BAX, BCAR3, BCAT2, BCCIP, BCL2, BCL2L1, BCL6, BID, BIRC2, BIRC3, BIRC5, BLM, BMPR1B, B…
regulation of biological quality	[2]	[Group24]	117	12.2002	2.85968e-07	0.000159856	{Group24=0.0025222018620540275}	{Group24=0.2118649564125383}	[ADRBK1, AIFM1, AKT1, ALAS2, APOB, APP, AREG, ARF6, ARPC1A, ARTN, ATOX1, ATP5B, BAK1, BAX, BCL2, BCL2L1, BCL6, BIN3, BLM, CAPZA1, CAPZB, CASP3, CD40, CDK5, CDKN2A, CTNNB1, CXCR4, DERL1, DKC1, DLD, EIF2B2, ENO1, EP300, EPX, ERBB2, ESR2, F2R, FANCC, FTL, GCH1, GLRX5, GNA12, GNA13, GNA15, GNAQ, GPI, GRIN1, GRIN2B, GUCY1A3, HIF1A, HSP90B1, IHPK2, IKBKB, IKBKG, INSR, KCNJ11, KCNMA1, KDELR2, KDR, LATS1…
regulation of biosynthetic process	[4]	[Group34, Group58, Group62]	195	7.47986	0.712657	1	{Group34=2.035529201992796E-25, Group58=0.00947404411250383, Group62=3.0203986263428165E-4}	{Group34=1.7098445296739485E-23, Group58=0.7958197054503218, Group62=0.02537134846127966}	[ABT1, ACTR5, ACVR1, AHR, AIRE, AKT1, AOF2, AREG, ARNT, ARNTL, ASB1, ASCC3, ATXN1, BCL6, BLM, BRCA1, BRMS1L, CDC5L, CDK7, CDK9, CDKN2A, CHD1, CITED1, CNOT8, CRY2, CTNNB1, DEDD, DNAJB6, DNMT1, EED, EGFR, EIF1B, EIF2AK2, EIF2AK3, EIF2AK4, EIF2B2, EIF3A, EIF3H, EIF4E, EIF4EBP1, ELAVL2, ELF3, ENO1, EP300, EPAS1, EPX, ERCC2, ERCC3, ERN1, ESR1, ESR2, EWSR1, F2R, FLNA, FOS, GCN1L1, GLMN, GRIN1, GTF2E2, …
regulation of body fluid levels	[2, 3]	[Group49]	11	10.2804	0.275531	1	{Group49=5.5706632924652076E-15}	{Group49=4.679357165670774E-13}	[CD40, F2R, GNA12, GNA13, GNAQ, GPI, KCNMA1, LMAN1, NPR1, SLC34A1, VWF]
regulation of caspase activity	[6, 7]	[Group75, Group76]	24	38.7097	7.48271e-12	4.18284e-09	{Group75=1.4944016463552711E-19, Group76=1.9264505171846094E-21}	{Group75=1.2552973829384277E-17, Group76=1.618218434435072E-19}	[APAF1, BAK1, BAX, BIRC5, CASP9, CDKN2A, CFLAR, CYCS, DNAJB6, EIF2AK3, F2R, HSPA5, HSPD1, HSPE1, LCK, NLRC4, NLRP12, NLRP2, NLRP3, NOL3, SMAD3, TP53, VCP, XIAP]
regulation of catabolic process	[4]	[Group73]	10	26.3158	0.00043539	0.243383	{Group73=1.1179643069319451E-4}	{Group73=0.009390900178228339}	[ARNT, HGS, HIF1A, INSR, MDM2, PFKL, PPARA, PSMD1, PSMD2, STUB1]
regulation of catalytic activity	[3]	[Group10, Group75, Group76, Group79]	114	17.8683	4.14734e-18	2.31836e-15	{Group10=1.4720614659537254E-6, Group75=1.4944016463552711E-19, Group76=1.9264505171846094E-21, Group79=4.430941623952684E-48}	{Group10=1.2365316314011293E-4, Group75=1.2552973829384277E-17, Group76=1.618218434435072E-19, Group79=3.721990964120254E-46}	[AGFG1, AKT1, ANAPC11, APAF1, ARHGAP1, BAK1, BAX, BCCIP, BCL6, BIRC5, BLM, BTRC, CASP3, CASP9, CCNB1, CDC16, CDC2, CDC20, CDC23, CDC25C, CDC27, CDC37, CDC42, CDK5, CDK5R1, CDK7, CDKN2A, CFLAR, CHEK1, CXCR4, CYCS, DGKE, DNAJB6, EGFR, EIF2AK3, ERBB2, ERN1, F2R, FKBP1A, FZR1, GABARAPL2, GCH1, GDI1, GNA15, GNAI2, GNAQ, GNAS, GPS1, HIF1A, HMGCR, HSPA5, HSPD1, HSPE1, IKBKG, INSR, IRAK1, KIT, LATS1, LCK…
regulation of cell activation	[4]	[Group21, Group63]	19	16.6667	0.00112315	0.627839	{Group21=5.652734101877774E-7, Group63=1.49718112544322E-6}	{Group21=4.74829664557733E-5, Group63=1.257632145372305E-4}	[BCL6, BLM, CASP3, CDKN2A, ERBB2, GLMN, HSPD1, IRF4, LCK, MAP3K7, NOS3, PDGFA, RARA, SOD1, TGFBR2, TNFRSF14, TRAF2, TRAF6, ZAP70]
regulation of cell adhesion	[4]	[Group27, Group38, Group52, Group54]	13	15.1163	0.0219488	1	{Group27=4.6319531614689845E-5, Group38=0.00372067139930273, Group52=2.1415020763206253E-4, Group54=0.01829733867145783}	{Group27=0.003890840655633947, Group38=0.3125363975414293, Group52=0.017988617441093254, Group54=1.0}	[BCL6, CDK6, CDKN2A, CTNNB1, ERBB2, ERBB3, HIF1A, NF1, PPP2CA, PPP2R1A, S100A4, SOX9, SYNGAP1]
regulation of cell cycle	[4]	[Group79]	63	19.2661	9.26098e-12	5.17689e-09	{Group79=4.430941623952684E-48}	{Group79=3.721990964120254E-46}	[ARTN, BAX, BCCIP, BCL6, BIRC5, BLM, BRCA1, BRMS1L, BRSK1, CASP3, CDC16, CDC23, CDC25C, CDC37, CDC45L, CDK2, CDK4, CDK5R1, CDK7, CDKN2A, CHEK1, CHEK2, COPS5, CSNK2A2, DPH1, EGFR, ERCC2, ERCC3, EXT1, EXT2, FHIT, FZR1, HCFC1, HUS1, ITGB1, KIF20B, LATS1, LDLR, MAD2L1, MCC, MDM2, MLH1, MNAT1, MSH2, NEK6, NF1, NME1-NME2, PIN1, PINX1, PLEKHO1, PRMT5, RAD9A, RAP1A, RB1, RPS15A, RRAD, SMAD3, SMC1A, STARD…
regulation of cell cycle process	[4]	[Group79]	12	18.4615	0.00349529	1	{Group79=4.430941623952684E-48}	{Group79=3.721990964120254E-46}	[BCL6, BIRC5, BRCA1, CDC16, CDC23, CDC25C, CDKN2A, FZR1, KIF20B, NEK6, PIN1, PRMT5]
regulation of cell differentiation	[4]	[Group51, Group52, Group53, Group63, Group65, Group75]	33	15.7143	6.73193e-05	0.0376315	{Group51=8.343076793396797E-28, Group52=2.1415020763206253E-4, Group53=2.2502473176630935E-4, Group63=1.49718112544322E-6, Group65=1.338700534101725E-26, Group75=1.4944016463552711E-19}	{Group51=7.008184506453309E-26, Group52=0.017988617441093254, Group53=0.018902077468369985, Group63=1.257632145372305E-4, Group65=1.124508448645449E-24, Group75=1.2552973829384277E-17}	[ACVR1, ARNT, BCL6, BMPR1B, CDK5R1, CDK6, CTNNB1, GNAQ, GNAS, HIF1A, IRF4, ITGB1, LIG4, MAPK1, MIB1, NF1, NFKBIA, NME1-NME2, NR2E1, PPARD, PPP2CA, PPP2R1A, RARA, RB1, SOD1, TGFBR2, TIMP2, TLR4, ULK2, VHL, YWHAG, YWHAH, ZAP70]
regulation of cell growth	[4]	[Group54, Group77]	18	11.3924	0.0951524	1	{Group54=0.01829733867145783, Group77=2.771948621988852E-12}	{Group54=1.0, Group77=2.3284368424706357E-10}	[BCL6, BRMS1L, CAMK2D, CDKN2A, ENO1, ESR2, IHPK2, ING3, NPR1, PKN2, PPP2CA, PPP2R1A, RB1, RUVBL1, RUVBL2, SMAD3, SMAD4, TP53]
regulation of cell migration	[5]	[Group49, Group73]	12	13.0435	0.0719774	1	{Group49=5.5706632924652076E-15, Group73=1.1179643069319451E-4}	{Group49=4.679357165670774E-13, Group73=0.009390900178228339}	[CDK5, CXCR4, EGFR, F2R, GNA13, HIF1A, IGF1R, INSR, KDR, MAP3K1, NF1, PDGFA]
regulation of cell motion	[4]	[Group49, Group73]	15	14.7059	0.0134235	1	{Group49=5.5706632924652076E-15, Group73=1.1179643069319451E-4}	{Group49=4.679357165670774E-13, Group73=0.009390900178228339}	[ACTN1, BCL6, CDK5, CXCR4, EGFR, F2R, GNA13, HIF1A, IGF1R, INSR, KDR, MAP3K1, NF1, PDGFA, STMN1]
regulation of cell proliferation	[4]	[Group22, Group23, Group34, Group42, Group46, Group58]	76	14.2056	1.21687e-07	6.80232e-05	{Group22=1.207382504683861E-10, Group23=8.387040804178253E-18, Group34=2.035529201992796E-25, Group42=3.420178039212343E-14, Group46=5.549303213964569E-23, Group58=0.00947404411250383}	{Group22=1.0142013039344434E-8, Group23=7.045114275509733E-16, Group34=1.7098445296739485E-23, Group42=2.872949552938368E-12, Group46=4.6614146997302375E-21, Group58=0.7958197054503218}	[ABI1, ARNT, ATP5A1, BAX, BCL2, BCL6, BLM, BRCA1, CASP3, CDK2, CDK4, CDK6, CDKN2A, CHEK1, CNOT8, CTNNB1, CUL4A, CUL5, DNAJA2, EGFR, EIF2AK2, EIF2AK3, EPX, ERBB2, ERBB3, F2R, FANCA, FLT1, FLT3, GLMN, HGS, HIF1A, HRAS, IGF1R, ILK, ITGB1, JAK2, KAT2B, KDR, KIT, LIG4, MDM2, MST1R, NAP1L1, NF1, NFKBIA, NME1-NME2, NOL3, NOS3, NPM1, NR2E1, NRAS, NUP62, PDGFA, PGR, PIN1, PINX1, PPAP2A, RARG, RB1, RPS15A,…
regulation of cell size	[3]	[Group54]	15	14.1509	0.0250626	1	{Group54=0.01829733867145783}	{Group54=1.0}	[AREG, BCL6, BIN3, CDKN2A, ENO1, ESR2, IHPK2, NPR1, PPP2CA, PPP2R1A, RARG, RB1, SMAD3, SMAD4, TP53]
regulation of cellular biosynthetic process	[5]	[Group29, Group71, Group73]	24	15.1899	0.0012632	0.706129	{Group29=1.6438100050718324E-9, Group71=0.05778402605485494, Group73=1.1179643069319451E-4}	{Group29=1.3808004042603392E-7, Group71=1.0, Group73=0.009390900178228339}	[AKT1, AOF2, ARNT, BRCA1, EGFR, EIF1B, EIF2AK2, EIF2AK3, EIF2AK4, EIF2B2, EIF3A, EIF3H, EIF4E, EIF4EBP1, F2R, GCN1L1, GUCY1A3, HIF1A, HSP90AA1, HSP90AB1, INSR, KRT7, PPP1R15A, RBM39]
regulation of cellular component organization	[4]	[Group71]	40	13.4228	0.000550901	0.307954	{Group71=0.05778402605485494}	{Group71=1.0}	[ARF6, ARPC1A, BRCA1, CAPZA1, CAPZB, CDC42, EIF1B, EIF2AK2, EIF2AK3, EIF2AK4, EIF2B2, EIF3A, EIF3H, EIF4EBP1, GNA12, GNA13, HCFC1, HDAC6, KDR, LATS1, MAP3K1, MAPT, MIB1, MYH10, MYH9, P2RX7, PACSIN1, PACSIN2, PACSIN3, PDGFA, RAC1, RPS27A, SPTAN1, STK38L, STMN1, SYNGAP1, TERF2IP, UBE2N, ULK2, YWHAH]
regulation of cellular component size	[3]	[Group71]	9	15	0.0462706	1	{Group71=0.05778402605485494}	{Group71=1.0}	[ARF6, ARPC1A, CAPZA1, CAPZB, LATS1, MAP3K1, RAC1, SPTAN1, SYNGAP1]
regulation of cellular metabolic process	[4]	[Group34, Group58, Group62]	235	8.26592	0.177753	1	{Group34=2.035529201992796E-25, Group58=0.00947404411250383, Group62=3.0203986263428165E-4}	{Group34=1.7098445296739485E-23, Group58=0.7958197054503218, Group62=0.02537134846127966}	[ABT1, ACTR5, ACVR1, AHR, AIRE, AKT1, AOF2, AREG, ARF6, ARNT, ARNTL, ARPC1A, ARRB2, ARTN, ASB1, ASCC3, ATXN1, BCL6, BLM, BRCA1, BRMS1L, CAPZA1, CAPZB, CDC45L, CDC5L, CDK2, CDK7, CDK9, CDKN2A, CHD1, CITED1, CNOT8, CRY2, CTNNB1, DEDD, DNAJB6, DNMT1, DYNLL1, EED, EGFR, EIF1B, EIF2AK2, EIF2AK3, EIF2AK4, EIF2B2, EIF3A, EIF3H, EIF4E, EIF4EBP1, ELAVL2, ELF3, ENO1, EP300, EPAS1, EPX, ERCC2, ERCC3, ERN1, …
regulation of cellular process	[3]	[Group10, Group34, Group58, Group62]	547	8.58039	0.000176703	0.0987768	{Group10=1.4720614659537254E-6, Group34=2.035529201992796E-25, Group58=0.00947404411250383, Group62=3.0203986263428165E-4}	{Group10=1.2365316314011293E-4, Group34=1.7098445296739485E-23, Group58=0.7958197054503218, Group62=0.02537134846127966}	[ABI1, ABT1, ACTN1, ACTR5, ACVR1, ACVR1C, ADIPOR2, ADRBK1, AGER, AGFG1, AHR, AIFM1, AIRE, AKR1B10, AKT1, AKT3, ALDH2, ALK, AMFR, ANK2, AOF2, APAF1, APP, AREG, ARF6, ARFRP1, ARHGAP1, ARNT, ARNTL, ARPC1A, ARRB1, ARRB2, ARTN, ASB1, ASB12, ASB2, ASB3, ASB4, ASB6, ASB7, ASCC3, ATP5A1, ATXN1, AURKA, BAG3, BAG4, BAK1, BAX, BCAR3, BCAT2, BCCIP, BCL2, BCL2L1, BCL6, BID, BIRC2, BIRC3, BIRC5, BLM, BMPR1B, B…
regulation of cellular protein metabolic process	[5, 6]	[Group29, Group67, Group71]	41	13.7124	0.000247588	0.138402	{Group29=1.6438100050718324E-9, Group67=5.298309322789955E-5, Group71=0.05778402605485494}	{Group29=1.3808004042603392E-7, Group67=0.0044505798311435625, Group71=1.0}	[AKT1, ARF6, ARPC1A, ARRB2, BRCA1, CAPZA1, CAPZB, EGFR, EIF1B, EIF2AK2, EIF2AK3, EIF2AK4, EIF2B2, EIF3A, EIF3H, EIF4E, EIF4EBP1, EPX, F2R, GCN1L1, HDAC6, KRT7, LATS1, LRRK2, MAP3K1, MAPT, NLRP12, PPP1R15A, PPP2CA, PPP2R1A, PRKCA, PRKCE, RAC1, RBM39, SPTAN1, STMN1, STUB1, SYNGAP1, TNFRSF14, UBE2D1, UBE2N]
regulation of cyclin-dependent protein kinase activity	[5, 7]	[Group35, Group63, Group76]	11	22	0.00117825	0.65864	{Group35=3.825135049103723E-8, Group63=1.49718112544322E-6, Group76=1.9264505171846094E-21}	{Group35=3.2131134412471275E-6, Group63=1.257632145372305E-4, Group76=1.618218434435072E-19}	[BCCIP, BLM, CASP3, CDC25C, CDC37, CDK5R1, CDK7, CDKN2A, CHEK1, LATS1, MNAT1]
regulation of cytokine biosynthetic process	[5, 6]	[Group44, Group49, Group61]	9	12.6761	0.115415	1	{Group44=0.2847965792882036, Group49=5.5706632924652076E-15, Group61=7.280911513403315E-4}	{Group44=1.0, Group49=4.679357165670774E-13, Group61=0.06115965671258784}	[ASB1, GLMN, IRF4, NLRP12, REL, TLR1, TLR4, TLR6, TRAF6]
regulation of cytokine production	[4]	[Group63, Group70]	14	23.7288	0.000112017	0.0626175	{Group63=1.49718112544322E-6, Group70=0.960582220539713}	{Group63=1.257632145372305E-4, Group70=1.0}	[ARNT, BCL6, HIF1A, HSPD1, MAP3K7, NOD2, RARA, SELS, SMAD3, SMAD4, SOD1, TLR2, TRAF2, TRAF6]
regulation of cytoskeleton organization and biogenesis	[6]	[Group71]	15	15.625	0.00661681	1	{Group71=0.05778402605485494}	{Group71=1.0}	[ARF6, ARPC1A, BRCA1, CAPZA1, CAPZB, HDAC6, LATS1, MAP3K1, MAPT, P2RX7, PDGFA, RAC1, SPTAN1, STMN1, SYNGAP1]
regulation of defense response	[4]	[Group63]	8	10.8108	0.274575	1	{Group63=1.49718112544322E-6}	{Group63=1.257632145372305E-4}	[BCL6, HSPD1, NLRP12, NOD2, PRKCA, TLR2, TNFRSF1A, TNFRSF1B]
regulation of developmental process	[3]	[Group10, Group34, Group51, Group58, Group65, Group75, Group76]	161	18.4	4.49848e-27	2.51465e-24	{Group10=1.4720614659537254E-6, Group34=2.035529201992796E-25, Group51=8.343076793396797E-28, Group58=0.00947404411250383, Group65=1.338700534101725E-26, Group75=1.4944016463552711E-19, Group76=1.9264505171846094E-21}	{Group10=1.2365316314011293E-4, Group34=1.7098445296739485E-23, Group51=7.008184506453309E-26, Group58=0.7958197054503218, Group65=1.124508448645449E-24, Group75=1.2552973829384277E-17, Group76=1.618218434435072E-19}	[ACTN1, ACVR1, ACVR1C, AIFM1, AKT1, APAF1, ARNT, BAG3, BAG4, BAK1, BAX, BCL2, BCL2L1, BCL6, BID, BIRC2, BIRC3, BIRC5, BMPR1B, BRAF, BRCA1, CAMK1D, CASP3, CASP4, CASP9, CDC2, CDC42, CDK5, CDK5R1, CDK6, CDKN2A, CFLAR, CHEK2, CTNNB1, CUL4A, CUL5, CYCS, DAP3, DAPK1, DAPK2, DAPK3, DEDD, DNAJA3, DNAJB6, DYNLL1, EIF2AK3, ERBB2, ERBB3, ERCC2, ERCC3, ERCC5, ERN1, F2R, GNA12, GNA13, GNAQ, GNAS, GSK3B, HDAC…
regulation of DNA binding	[4]	[Group66]	17	25	1.01362e-05	0.00566616	{Group66=6.9722668206563114E-9}	{Group66=5.856704129351302E-7}	[APEX1, CALM1, CDKN2A, EP300, FLNA, IKBKB, IRAK1, NFKBIA, NLRP3, NOD2, NPM1, PEX14, RIPK2, RUNX1T1, STK36, TSSK6, UBE2N]
regulation of DNA metabolic process	[6]	[Group79]	24	31.5789	1.02476e-09	5.72843e-07	{Group79=4.430941623952684E-48}	{Group79=3.721990964120254E-46}	[ARTN, BCL6, BLM, BRCA1, CDC45L, CDK2, EPX, HUS1, IGF1R, INSR, MLH1, MRE11A, MSH2, PDGFA, POLH, PPP2CA, PPP2R1A, RAD50, RAD51, RAD9A, TERF2IP, TP53, UBE2N, XRCC5]
regulation of endopeptidase activity	[6]	[Group75, Group76]	24	37.5	1.6662e-11	9.31407e-09	{Group75=1.4944016463552711E-19, Group76=1.9264505171846094E-21}	{Group75=1.2552973829384277E-17, Group76=1.618218434435072E-19}	[APAF1, BAK1, BAX, BIRC5, CASP9, CDKN2A, CFLAR, CYCS, DNAJB6, EIF2AK3, F2R, HSPA5, HSPD1, HSPE1, LCK, NLRC4, NLRP12, NLRP2, NLRP3, NOL3, SMAD3, TP53, VCP, XIAP]
regulation of gene expression	[4]	[Group34, Group62]	195	7.49712	0.743145	1	{Group34=2.035529201992796E-25, Group62=3.0203986263428165E-4}	{Group34=1.7098445296739485E-23, Group62=0.02537134846127966}	[ABT1, ACTR5, ACVR1, AHR, AIRE, AKT1, AOF2, AREG, ARNT, ARNTL, ASCC3, ATXN1, AURKA, BCL2L1, BCL6, BLM, BRCA1, BRMS1L, CDC5L, CDK4, CDK6, CDK7, CDK9, CDKN2A, CHD1, CITED1, CNOT8, COG7, CPNE2, CRY2, CTNNB1, DEDD, DNAJB6, DNMT1, EED, EIF1B, EIF2AK2, EIF2AK3, EIF2AK4, EIF2B2, EIF2C2, EIF2C3, EIF2C4, EIF3A, EIF3H, EIF4E, EIF4EBP1, ELAVL2, ELF3, ENO1, EP300, EPAS1, EPX, ERCC2, ERCC3, ERN1, ESR1, ESR2, …
regulation of growth	[3]	[Group54]	24	11.0599	0.0700531	1	{Group54=0.01829733867145783}	{Group54=1.0}	[AKT1, BCL6, BRMS1L, CAMK2D, CDKN2A, ENO1, ESR2, HIF1A, IHPK2, ING3, INSR, NPR1, PEX5, PKN2, PPP2CA, PPP2R1A, RB1, RPS27A, RUVBL1, RUVBL2, SMAD3, SMAD4, SOD1, TP53]
regulation of GTPase activity	[5]	[Group37, Group47, Group75]	9	7.75862	0.861887	1	{Group37=2.372966450157306E-6, Group47=1.9474442417917692E-4, Group75=1.4944016463552711E-19}	{Group37=1.993291818132137E-4, Group47=0.01635853163105086, Group75=1.2552973829384277E-17}	[AGFG1, ARHGAP1, BCL6, GDI1, MPZ, NF1, PAFAH1B1, RASGRF1, REPS1]
regulation of heart contraction	[4]	[Group21, Group70]	12	21.0526	0.00108076	0.604146	{Group21=5.652734101877774E-7, Group70=0.960582220539713}	{Group21=4.74829664557733E-5, Group70=1.0}	[ADRBK1, DES, GNAO1, KCNH2, MYH7, NOS1, PLN, PRKCA, S100A1, TH, THRA, THRB]
regulation of hydrolase activity	[4]	[Group47, Group75, Group76]	40	16.8776	1.7895e-06	0.00100033	{Group47=1.9474442417917692E-4, Group75=1.4944016463552711E-19, Group76=1.9264505171846094E-21}	{Group47=0.01635853163105086, Group75=1.2552973829384277E-17, Group76=1.618218434435072E-19}	[AGFG1, APAF1, ARHGAP1, BAK1, BAX, BCL6, BIRC5, CASP9, CDKN2A, CFLAR, CYCS, DNAJB6, EGFR, EIF2AK3, ERN1, F2R, FKBP1A, GABARAPL2, GDI1, GNA15, GNAQ, HSPA5, HSPD1, HSPE1, LCK, MPZ, NF1, NLRC4, NLRP12, NLRP2, NLRP3, NOL3, NOS3, PAFAH1B1, RASGRF1, REPS1, SMAD3, TP53, VCP, XIAP]
regulation of I-kappaB kinase/NF-kappaB cascade	[6]	[Group30]	28	28.2828	7.36067e-10	4.11461e-07	{Group30=1.6154649828915907E-15}	{Group30=1.3569905856289363E-13}	[BIRC2, CD40, CFLAR, F2R, FKBP1A, FLNA, GJA1, IKBKE, MAP3K3, MAP3K7IP2, NEK6, NLRP12, NOD1, NOD2, NR2C2, NUP62, PPP5C, REL, RHOA, RIPK1, RIPK2, TBK1, TLR4, TLR6, TNFRSF1A, TRADD, TRAF6, UBE2N]
regulation of immune response	[4]	[Group15, Group63]	12	11.4286	0.141012	1	{Group15=8.651934688471352E-13, Group63=1.49718112544322E-6}	{Group15=7.267625138315935E-11, Group63=1.257632145372305E-4}	[BCL6, FKBP1A, FYN, HSPD1, IKBKG, MAP3K7, NOD2, TLR2, TRAF2, TRAF6, UBE2N, ZAP70]
regulation of immune system process	[3]	[Group63]	23	11.33	0.0609062	1	{Group63=1.49718112544322E-6}	{Group63=1.257632145372305E-4}	[BCL6, BLM, CASP3, CDKN2A, ERBB2, FKBP1A, FYN, GLMN, HSPD1, IKBKG, IRF4, LCK, MAP3K7, NOD2, RARA, SOD1, TGFBR2, TLR2, TNFRSF14, TRAF2, TRAF6, UBE2N, ZAP70]
regulation of intracellular protein transport	[6]	[Group64]	11	35.4839	1.02783e-05	0.00574555	{Group64=1.2164433711678814E-5}	{Group64=0.0010218124317810204}	[CDH1, FLNA, GSK3B, NF1, NFKBIA, NFKBIE, NLRP12, NLRP3, RHOA, SIRT1, SMAD3]
regulation of intracellular transport	[5]	[Group64]	11	26.8293	0.00018829	0.105254	{Group64=1.2164433711678814E-5}	{Group64=0.0010218124317810204}	[CDH1, FLNA, GSK3B, NF1, NFKBIA, NFKBIE, NLRP12, NLRP3, RHOA, SIRT1, SMAD3]
regulation of kinase activity	[5]	[Group35, Group76, Group77]	48	18.8235	5.69215e-09	3.18191e-06	{Group35=3.825135049103723E-8, Group76=1.9264505171846094E-21, Group77=2.771948621988852E-12}	{Group35=3.2131134412471275E-6, Group76=1.618218434435072E-19, Group77=2.3284368424706357E-10}	[BCCIP, BLM, CASP3, CDC25C, CDC37, CDC42, CDK5, CDK5R1, CDK7, CDKN2A, CHEK1, CXCR4, DGKE, EGFR, ERBB2, ERN1, GPS1, HMGCR, IKBKG, INSR, IRAK1, KIT, LATS1, MAP3K1, MAP3K11, MAP3K5, MAP3K7, MAP3K7IP1, MNAT1, NF1, NUP62, PKN1, PKN2, PPAP2A, PPP2CA, PPP2R1A, PRKAA1, PRKCA, PRLR, PTPLAD1, RAC1, RB1, SOD1, TGFBR2, TLR6, TRAF2, TRAF6, YWHAG]
regulation of leukocyte activation	[4, 5]	[Group63]	17	15.4545	0.00565924	1	{Group63=1.49718112544322E-6}	{Group63=1.257632145372305E-4}	[BCL6, BLM, CASP3, CDKN2A, ERBB2, GLMN, HSPD1, IRF4, LCK, MAP3K7, RARA, SOD1, TGFBR2, TNFRSF14, TRAF2, TRAF6, ZAP70]
regulation of ligase activity	[4]	[Group76, Group79]	24	31.5789	1.02476e-09	5.72843e-07	{Group76=1.9264505171846094E-21, Group79=4.430941623952684E-48}	{Group76=1.618218434435072E-19, Group79=3.721990964120254E-46}	[ANAPC11, BTRC, CCNB1, CDC16, CDC2, CDC20, CDC23, CDC27, CDKN2A, FZR1, MAD2L1, PLK1, PSMA3, PSMB2, PSMB5, PSMC2, PSMC4, PSMD1, PSMD2, PSMD4, RPS27A, SKP1, UBE2D1, UBE2N]
regulation of lipid metabolic process	[4]	[Group55]	10	22.2222	0.00179965	1	{Group55=6.573478342371253E-5}	{Group55=0.005521721807591853}	[BRCA1, KCNMA1, PDGFA, PPAP2A, PPARA, PRKAA1, PRKAA2, PRKAB2, SOD1, STUB1]
regulation of localization	[3]	[Group64]	25	15.1515	0.000972536	0.543648	{Group64=1.2164433711678814E-5}	{Group64=0.0010218124317810204}	[ADRBK1, ARF6, CDH1, FLNA, GSK3B, KCNJ11, MIB1, NF1, NFKBIA, NFKBIE, NLRP12, NLRP3, NOS1, NOS3, P2RX7, PACSIN1, PACSIN2, PACSIN3, PLN, PRKCA, RAC1, RHOA, SIRT1, SMAD3, SNCA]
regulation of lymphocyte activation	[5, 6]	[Group63]	17	16.8317	0.00194597	1	{Group63=1.49718112544322E-6}	{Group63=1.257632145372305E-4}	[BCL6, BLM, CASP3, CDKN2A, ERBB2, GLMN, HSPD1, IRF4, LCK, MAP3K7, RARA, SOD1, TGFBR2, TNFRSF14, TRAF2, TRAF6, ZAP70]
regulation of lymphocyte proliferation	[6, 7]	[Group35, Group63]	8	15.0943	0.0618274	1	{Group35=3.825135049103723E-8, Group63=1.49718112544322E-6}	{Group35=3.2131134412471275E-6, Group63=1.257632145372305E-4}	[BCL6, BLM, CASP3, CDKN2A, ERBB2, GLMN, TNFRSF14, ZAP70]
regulation of macromolecule biosynthetic process	[5]	[Group34, Group62]	188	7.30097	0.459136	1	{Group34=2.035529201992796E-25, Group62=3.0203986263428165E-4}	{Group34=1.7098445296739485E-23, Group62=0.02537134846127966}	[ABT1, ACTR5, ACVR1, AHR, AIRE, AKT1, AOF2, AREG, ARNT, ARNTL, ASB1, ASCC3, ATXN1, BCL6, BLM, BRCA1, BRMS1L, CDC5L, CDK7, CDK9, CDKN2A, CHD1, CITED1, CNOT8, CRY2, CTNNB1, DEDD, DNAJB6, DNMT1, EED, EIF1B, EIF2AK2, EIF2AK3, EIF2AK4, EIF2B2, EIF3A, EIF3H, EIF4E, EIF4EBP1, ELAVL2, ELF3, ENO1, EP300, EPAS1, EPX, ERCC2, ERCC3, ERN1, ESR1, ESR2, EWSR1, F2R, FLNA, FOS, GCN1L1, GLMN, GRIN1, GTF2E2, HCFC1,…
regulation of macromolecule metabolic process	[4]	[Group34, Group58, Group62, Group71]	218	7.84737	0.689313	1	{Group34=2.035529201992796E-25, Group58=0.00947404411250383, Group62=3.0203986263428165E-4, Group71=0.05778402605485494}	{Group34=1.7098445296739485E-23, Group58=0.7958197054503218, Group62=0.02537134846127966, Group71=1.0}	[ABT1, ACTR5, ACVR1, AHR, AIRE, AKT1, AOF2, AREG, ARF6, ARNT, ARNTL, ARPC1A, ARRB2, ASB1, ASCC3, ATXN1, BCL6, BLM, BRCA1, BRMS1L, CAPZA1, CAPZB, CDC5L, CDK7, CDK9, CDKN2A, CHD1, CITED1, CNOT8, CRY2, CTNNB1, DEDD, DNAJB6, DNMT1, EED, EGFR, EIF1B, EIF2AK2, EIF2AK3, EIF2AK4, EIF2B2, EIF3A, EIF3H, EIF4E, EIF4EBP1, ELAVL2, ELF3, ENO1, EP300, EPAS1, EPX, ERCC2, ERCC3, ERN1, ESR1, ESR2, EWSR1, F2R, FLNA…
regulation of MAPKKK cascade	[6]	[Group30]	8	17.0213	0.0250638	1	{Group30=1.6154649828915907E-15}	{Group30=1.3569905856289363E-13}	[F2R, MAP3K11, NF1, NR2C2, P2RX7, TIMP2, TLR4, TRAF2]
regulation of membrane potential	[5, 7]	[Group24, Group45, Group48]	16	20.7792	0.000200016	0.111809	{Group24=0.0025222018620540275, Group45=1.3212301155714955E-6, Group48=1.9852162862084742E-16}	{Group24=0.2118649564125383, Group45=1.1098332970800563E-4, Group48=1.6675816804151182E-14}	[BAK1, BCL2, BCL2L1, CDK5, EIF2B2, ERBB2, GNAQ, GRIN1, GRIN2B, KCNJ11, KCNMA1, NF1, P2RX7, PPARD, RPLP0, SOD1]
regulation of metabolic process	[3]	[Group34, Group58, Group62]	247	8.4647	0.0708161	1	{Group34=2.035529201992796E-25, Group58=0.00947404411250383, Group62=3.0203986263428165E-4}	{Group34=1.7098445296739485E-23, Group58=0.7958197054503218, Group62=0.02537134846127966}	[ABT1, ACTR5, ACVR1, AHR, AIRE, AKT1, AOF2, AREG, ARF6, ARNT, ARNTL, ARPC1A, ARRB2, ARTN, ASB1, ASCC3, ATXN1, BCL6, BLM, BRCA1, BRMS1L, CAPZA1, CAPZB, CDC45L, CDC5L, CDK2, CDK7, CDK9, CDKN2A, CHD1, CITED1, CNOT8, CRY2, CTNNB1, DEDD, DNAJB6, DNMT1, DYNLL1, EED, EGFR, EIF1B, EIF2AK2, EIF2AK3, EIF2AK4, EIF2B2, EIF3A, EIF3H, EIF4E, EIF4EBP1, ELAVL2, ELF3, ENO1, EP300, EPAS1, EPX, ERCC2, ERCC3, ERN1, …
regulation of mitosis	[5, 6]	[Group79]	8	17.7778	0.0196494	1	{Group79=4.430941623952684E-48}	{Group79=3.721990964120254E-46}	[BIRC5, CDC16, CDC23, CDC25C, KIF20B, NEK6, PIN1, PRMT5]
regulation of mitotic cell cycle	[5]	[Group79]	20	18.3486	0.000206367	0.115359	{Group79=4.430941623952684E-48}	{Group79=3.721990964120254E-46}	[ARTN, BCL6, BIRC5, BLM, BRSK1, CDC16, CDC23, CDC25C, CDK2, CDKN2A, HUS1, KIF20B, MAD2L1, MDM2, NEK6, PIN1, PRMT5, SMAD3, TP53, TRIAP1]
regulation of molecular function	[2]	[Group10, Group75, Group76, Group79]	130	18.4659	7.26378e-22	4.06045e-19	{Group10=1.4720614659537254E-6, Group75=1.4944016463552711E-19, Group76=1.9264505171846094E-21, Group79=4.430941623952684E-48}	{Group10=1.2365316314011293E-4, Group75=1.2552973829384277E-17, Group76=1.618218434435072E-19, Group79=3.721990964120254E-46}	[AGFG1, AKT1, ANAPC11, APAF1, APEX1, ARHGAP1, BAK1, BAX, BCCIP, BCL2, BCL6, BIRC5, BLM, BTRC, CALM1, CASP3, CASP9, CCNB1, CDC16, CDC2, CDC20, CDC23, CDC25C, CDC27, CDC37, CDC42, CDK5, CDK5R1, CDK7, CDKN2A, CFLAR, CHEK1, CXCR4, CYCS, DGKE, DNAJB6, EGFR, EIF2AK3, EP300, ERBB2, ERN1, F2R, FKBP1A, FLNA, FZR1, GABARAPL2, GCH1, GDI1, GNA15, GNAI2, GNAQ, GNAS, GPS1, HIF1A, HMGCR, HSPA5, HSPD1, HSPE1, IK…
regulation of mononuclear cell proliferation	[5]	[Group35, Group63]	8	15.0943	0.0618274	1	{Group35=3.825135049103723E-8, Group63=1.49718112544322E-6}	{Group35=3.2131134412471275E-6, Group63=1.257632145372305E-4}	[BCL6, BLM, CASP3, CDKN2A, ERBB2, GLMN, TNFRSF14, ZAP70]
regulation of multicellular organismal process	[3]	[Group21, Group24, Group63, Group70]	55	18.4564	7.45786e-10	4.16894e-07	{Group21=5.652734101877774E-7, Group24=0.0025222018620540275, Group63=1.49718112544322E-6, Group70=0.960582220539713}	{Group21=4.74829664557733E-5, Group24=0.2118649564125383, Group63=1.257632145372305E-4, Group70=1.0}	[ACVR1, ADRBK1, AKT1, ARNT, BCL6, BMPR1B, DES, EIF2AK3, F2R, GNAO1, GRIN2B, GRIN2D, GUCY1A3, HIF1A, HRAS, HSPD1, KCNH2, KCNMA1, LLGL1, MAP3K7, MYH7, NF1, NOD2, NOS1, NOS3, NPR1, NRAS, P2RX7, PDGFA, PEX5, PLN, PPP1R12B, PPP3CA, PRKCA, PROC, RARA, RASGRF1, RPS27A, S100A1, S100B, SELS, SMAD3, SMAD4, SNCA, SOD1, TH, THRA, THRB, TLR2, TPM3, TRADD, TRAF2, TRAF6, YWHAG, YWHAH]
regulation of muscle contraction	[4]	[Group21]	8	17.7778	0.0196494	1	{Group21=5.652734101877774E-7}	{Group21=4.74829664557733E-5}	[ADRBK1, GUCY1A3, KCNMA1, NOS1, PPP1R12B, PRKCA, SOD1, TPM3]
regulation of myeloid cell differentiation	[5]	[Group51, Group52, Group53]	8	18.1818	0.0172805	1	{Group51=8.343076793396797E-28, Group52=2.1415020763206253E-4, Group53=2.2502473176630935E-4}	{Group51=7.008184506453309E-26, Group52=0.017988617441093254, Group53=0.018902077468369985}	[ARNT, CDK6, CTNNB1, GNAS, HIF1A, NFKBIA, RB1, TLR4]
regulation of neurological system process	[4]	[Group24, Group70]	13	27.0833	4.47907e-05	0.025038	{Group24=0.0025222018620540275, Group70=0.960582220539713}	{Group24=0.2118649564125383, Group70=1.0}	[EIF2AK3, GRIN2B, GRIN2D, HRAS, LLGL1, NRAS, PPP3CA, RASGRF1, RPS27A, S100B, SNCA, YWHAG, YWHAH]
regulation of neuron apoptosis	[6]	[Group24, Group45, Group48, Group5, Group65]	15	42.8571	1.2597e-08	7.0417e-06	{Group24=0.0025222018620540275, Group45=1.3212301155714955E-6, Group48=1.9852162862084742E-16, Group5=1.6718481516305592E-22, Group65=1.338700534101725E-26}	{Group24=0.2118649564125383, Group45=1.1098332970800563E-4, Group48=1.6675816804151182E-14, Group5=1.4043524473696697E-20, Group65=1.124508448645449E-24}	[BAX, BCL2, BCL2L1, CDK5, CDK5R1, ERBB3, HRAS, LIG4, MSH2, NF1, NRAS, RHOA, SOD1, SYNGAP1, TP53]
regulation of nucleobase, nucleoside, nucleotide and nucleic acid metabolic process	[5]	[Group34, Group62]	188	7.50499	0.771051	1	{Group34=2.035529201992796E-25, Group62=3.0203986263428165E-4}	{Group34=1.7098445296739485E-23, Group62=0.02537134846127966}	[ABT1, ACTR5, ACVR1, AHR, AIRE, AOF2, AREG, ARNT, ARNTL, ARTN, ASCC3, ATXN1, BCL6, BLM, BRCA1, BRMS1L, CDC45L, CDC5L, CDK2, CDK7, CDK9, CDKN2A, CHD1, CITED1, CNOT8, CRY2, CTNNB1, DEDD, DNAJB6, DNMT1, EED, ELAVL2, ELF3, ENO1, EP300, EPAS1, EPX, ERCC2, ERCC3, ERN1, ESR1, ESR2, EWSR1, F2R, FLNA, FOS, GRIN1, GTF2E2, GUCY1A3, HCFC1, HDAC1, HDAC3, HDAC6, HIF1A, HIF3A, HNRNPD, HSBP1, HSF1, HUS1, IGF1R, …
regulation of nucleocytoplasmic transport	[6]	[Group64]	11	33.3333	2.03702e-05	0.0113869	{Group64=1.2164433711678814E-5}	{Group64=0.0010218124317810204}	[CDH1, FLNA, GSK3B, NF1, NFKBIA, NFKBIE, NLRP12, NLRP3, RHOA, SIRT1, SMAD3]
regulation of organelle organization and biogenesis	[5]	[Group71]	17	15.0442	0.00668657	1	{Group71=0.05778402605485494}	{Group71=1.0}	[ARF6, ARPC1A, BRCA1, CAPZA1, CAPZB, HDAC6, LATS1, MAP3K1, MAPT, P2RX7, PDGFA, RAC1, SPTAN1, STMN1, SYNGAP1, TERF2IP, UBE2N]
regulation of peptidase activity	[5]	[Group75, Group76]	24	35.2941	7.41985e-11	4.1477e-08	{Group75=1.4944016463552711E-19, Group76=1.9264505171846094E-21}	{Group75=1.2552973829384277E-17, Group76=1.618218434435072E-19}	[APAF1, BAK1, BAX, BIRC5, CASP9, CDKN2A, CFLAR, CYCS, DNAJB6, EIF2AK3, F2R, HSPA5, HSPD1, HSPE1, LCK, NLRC4, NLRP12, NLRP2, NLRP3, NOL3, SMAD3, TP53, VCP, XIAP]
regulation of phosphate metabolic process	[6]	[Group67, Group71, Group77]	12	11.5385	0.137501	1	{Group67=5.298309322789955E-5, Group71=0.05778402605485494, Group77=2.771948621988852E-12}	{Group67=0.0044505798311435625, Group71=1.0, Group77=2.3284368424706357E-10}	[ARRB2, CDKN2A, DYNLL1, EGFR, EPX, GLMN, NLRP12, PPP2CA, PPP2R1A, PRKCA, PRKCE, TNFRSF14]
regulation of phosphorus metabolic process	[5]	[Group67, Group71, Group77]	12	11.5385	0.137501	1	{Group67=5.298309322789955E-5, Group71=0.05778402605485494, Group77=2.771948621988852E-12}	{Group67=0.0044505798311435625, Group71=1.0, Group77=2.3284368424706357E-10}	[ARRB2, CDKN2A, DYNLL1, EGFR, EPX, GLMN, NLRP12, PPP2CA, PPP2R1A, PRKCA, PRKCE, TNFRSF14]
regulation of programmed cell death	[4]	[Group10, Group34, Group58, Group65, Group75]	128	22.9391	6.6632e-31	3.72473e-28	{Group10=1.4720614659537254E-6, Group34=2.035529201992796E-25, Group58=0.00947404411250383, Group65=1.338700534101725E-26, Group75=1.4944016463552711E-19}	{Group10=1.2365316314011293E-4, Group34=1.7098445296739485E-23, Group58=0.7958197054503218, Group65=1.124508448645449E-24, Group75=1.2552973829384277E-17}	[ACTN1, ACVR1, ACVR1C, AIFM1, AKT1, APAF1, BAG3, BAG4, BAK1, BAX, BCL2, BCL2L1, BCL6, BID, BIRC2, BIRC3, BIRC5, BRAF, BRCA1, CAMK1D, CASP3, CASP4, CASP9, CDC2, CDK5, CDK5R1, CDKN2A, CFLAR, CHEK2, CUL4A, CUL5, CYCS, DAP3, DAPK1, DAPK2, DAPK3, DEDD, DNAJA3, DNAJB6, DYNLL1, EIF2AK3, ERBB3, ERCC2, ERCC3, ERCC5, ERN1, F2R, GSK3B, HDAC1, HDAC3, HIF1A, HRAS, HSP90B1, HSPA1B, HSPA5, HSPA9, HSPD1, HSPE1, …
regulation of protein kinase activity	[6]	[Group35, Group76, Group77]	46	18.4739	1.92202e-08	1.07441e-05	{Group35=3.825135049103723E-8, Group76=1.9264505171846094E-21, Group77=2.771948621988852E-12}	{Group35=3.2131134412471275E-6, Group76=1.618218434435072E-19, Group77=2.3284368424706357E-10}	[BCCIP, BLM, CASP3, CDC25C, CDC37, CDK5, CDK5R1, CDK7, CDKN2A, CHEK1, CXCR4, DGKE, EGFR, ERBB2, ERN1, GPS1, HMGCR, IKBKG, INSR, IRAK1, KIT, LATS1, MAP3K1, MAP3K11, MAP3K5, MAP3K7, MAP3K7IP1, MNAT1, NF1, NUP62, PKN1, PKN2, PPAP2A, PPP2CA, PPP2R1A, PRKAA1, PRKCA, PRLR, PTPLAD1, RB1, SOD1, TGFBR2, TLR6, TRAF2, TRAF6, YWHAG]
regulation of protein kinase cascade	[5]	[Group30]	40	24.0964	4.36973e-11	2.44268e-08	{Group30=1.6154649828915907E-15}	{Group30=1.3569905856289363E-13}	[BIRC2, CD40, CFLAR, EPX, ERBB3, F2R, FKBP1A, FLNA, GJA1, HGS, IKBKE, MAP3K11, MAP3K3, MAP3K7IP2, NEK6, NF1, NLRP12, NOD1, NOD2, NR2C2, NUP62, P2RX7, PPARD, PPP2CA, PPP2R1A, PPP5C, REL, RHOA, RICTOR, RIPK1, RIPK2, TBK1, TIMP2, TLR4, TLR6, TNFRSF1A, TRADD, TRAF2, TRAF6, UBE2N]
regulation of protein metabolic process	[5]	[Group29, Group34, Group71]	53	14.8459	2.66126e-06	0.00148764	{Group29=1.6438100050718324E-9, Group34=2.035529201992796E-25, Group71=0.05778402605485494}	{Group29=1.3808004042603392E-7, Group34=1.7098445296739485E-23, Group71=1.0}	[AKT1, ARF6, ARPC1A, ARRB2, BRCA1, CAPZA1, CAPZB, EGFR, EIF1B, EIF2AK2, EIF2AK3, EIF2AK4, EIF2B2, EIF3A, EIF3H, EIF4E, EIF4EBP1, EPX, F2R, GCN1L1, HDAC6, HGS, KRT7, LATS1, LRRK2, MAP3K1, MAPT, MDM2, NLRP12, PPP1R15A, PPP2CA, PPP2R1A, PRKCA, PRKCE, PSMD1, PSMD2, RAC1, RBM39, SPTAN1, STMN1, STUB1, SYNGAP1, TNFRSF14, UBE2D1, UBE2D2, UBE2D3, UBE2D4, UBE2E2, UBE2G2, UBE2J2, UBE2M, UBE2N, UBE2Q1]
regulation of protein modification process	[6, 7]	[Group67, Group71]	14	14.7368	0.0176358	1	{Group67=5.298309322789955E-5, Group71=0.05778402605485494}	{Group67=0.0044505798311435625, Group71=1.0}	[ARRB2, BRCA1, EGFR, EPX, LRRK2, NLRP12, PPP2CA, PPP2R1A, PRKCA, PRKCE, STUB1, TNFRSF14, UBE2D1, UBE2N]
regulation of protein polymerization	[6, 7]	[Group71]	8	22.8571	0.00422167	1	{Group71=0.05778402605485494}	{Group71=1.0}	[ARF6, ARPC1A, LATS1, MAP3K1, MAPT, RAC1, STMN1, SYNGAP1]
regulation of protein secretion	[4]	[Group44, Group61, Group63, Group64]	8	19.5122	0.011406	1	{Group44=0.2847965792882036, Group61=7.280911513403315E-4, Group63=1.49718112544322E-6, Group64=1.2164433711678814E-5}	{Group44=1.0, Group61=0.06115965671258784, Group63=1.257632145372305E-4, Group64=0.0010218124317810204}	[GLMN, NLRP12, NLRP2, NLRP3, NOD2, P2RX7, TRAF2, TRAF6]
regulation of protein stability	[5, 6]	[Group29]	8	27.5862	0.00116037	0.648645	{Group29=1.6438100050718324E-9}	{Group29=1.3808004042603392E-7}	[AURKA, CDKN2A, COG7, CPNE2, HSPD1, PRKCD, STX12, VHL]
regulation of protein transport	[5]	[Group64]	11	34.375	1.45837e-05	0.00815229	{Group64=1.2164433711678814E-5}	{Group64=0.0010218124317810204}	[CDH1, FLNA, GSK3B, NF1, NFKBIA, NFKBIE, NLRP12, NLRP3, RHOA, SIRT1, SMAD3]
regulation of Ras protein signal transduction	[6]	[Group24, Group37, Group47]	13	6.84211	0.783719	1	{Group24=0.0025222018620540275, Group37=2.372966450157306E-6, Group47=1.9474442417917692E-4}	{Group24=0.2118649564125383, Group37=1.993291818132137E-4, Group47=0.01635853163105086}	[AGFG1, ARF6, BCL6, EPX, HRAS, MCF2, NF1, NRAS, NUP62, PAFAH1B1, RAC1, RASGRF1, REPS1]
regulation of response to external stimulus	[4]	[Group63]	8	13.5593	0.132713	1	{Group63=1.49718112544322E-6}	{Group63=1.257632145372305E-4}	[ARTN, BCL6, KDR, NLRP12, NPY, PRKCA, TNFRSF1A, TNFRSF1B]
regulation of response to stimulus	[3]	[Group15, Group63]	22	12.0879	0.033745	1	{Group15=8.651934688471352E-13, Group63=1.49718112544322E-6}	{Group15=7.267625138315935E-11, Group63=1.257632145372305E-4}	[ARTN, BCL6, BRCA1, FKBP1A, FYN, HSPD1, IKBKG, KDR, MAP3K7, NLRP12, NOD2, NPY, POLH, PRKCA, TLR2, TNFRSF1A, TNFRSF1B, TRAF2, TRAF6, UBE2N, XRCC5, ZAP70]
regulation of RNA metabolic process	[6]	[Group34]	149	6.46701	0.0180418	1	{Group34=2.035529201992796E-25}	{Group34=1.7098445296739485E-23}	[ABT1, ACTR5, AHR, AIRE, AOF2, AREG, ARNT, ARNTL, ASCC3, BCL6, BRCA1, BRMS1L, CDC5L, CDK7, CDK9, CDKN2A, CHD1, CITED1, CNOT8, CRY2, CTNNB1, DEDD, DNAJB6, DNMT1, EED, ELAVL2, ELF3, ENO1, EP300, EPAS1, EPX, ERCC2, ERCC3, ERN1, ESR1, ESR2, EWSR1, F2R, FOS, GRIN1, GTF2E2, HDAC1, HDAC3, HDAC6, HIF1A, HIF3A, HNRNPD, HSBP1, HSF1, IKBKG, ING3, INSR, IRF3, IRF4, KAT2B, KCNH2, KHDRBS2, LMX1B, MCM6, MDM2, M…
regulation of secretion	[3]	[Group61, Group64]	12	12.2449	0.122459	1	{Group61=7.280911513403315E-4, Group64=1.2164433711678814E-5}	{Group61=0.06115965671258784, Group64=0.0010218124317810204}	[ADRBK1, ERBB3, GLMN, KCNJ11, NLRP12, NLRP2, NLRP3, NOD2, P2RX7, SNCA, TRAF2, TRAF6]
regulation of signal transduction	[4]	[Group27, Group30, Group37, Group58]	73	11.8893	0.00017619	0.0984902	{Group27=4.6319531614689845E-5, Group30=1.6154649828915907E-15, Group37=2.372966450157306E-6, Group58=0.00947404411250383}	{Group27=0.003890840655633947, Group30=1.3569905856289363E-13, Group37=1.993291818132137E-4, Group58=0.7958197054503218}	[ACVR1, ADRBK1, AGFG1, ARF6, ARNT, ARRB2, BCL6, BIRC2, CD40, CFLAR, EPX, ERBB3, ESR1, F2R, FKBP1A, FLNA, FLT1, GJA1, GRK6, HGS, HIF1A, HRAS, IKBKE, LCK, LRP1, MAP3K11, MAP3K3, MAP3K7IP2, MCF2, NEK6, NF1, NFKBIA, NLRP12, NOD1, NOD2, NR2C2, NRAS, NUP62, P2RX7, PAFAH1B1, PPARD, PPP2CA, PPP2R1A, PPP5C, PRKCA, RAC1, RASGRF1, REL, REPS1, RGS18, RGS2, RHOA, RICTOR, RIPK1, RIPK2, RUNX2, SMAD2, SMAD3, SMA…
regulation of small GTPase mediated signal transduction	[5]	[Group24, Group30, Group37, Group47]	14	5.98291	0.385892	1	{Group24=0.0025222018620540275, Group30=1.6154649828915907E-15, Group37=2.372966450157306E-6, Group47=1.9474442417917692E-4}	{Group24=0.2118649564125383, Group30=1.3569905856289363E-13, Group37=1.993291818132137E-4, Group47=0.01635853163105086}	[AGFG1, ARF6, BCL6, EPX, HRAS, MCF2, NF1, NRAS, NUP62, PAFAH1B1, RAC1, RASGRF1, REPS1, SYNGAP1]
regulation of synaptic plasticity	[6, 7]	[Group24]	10	38.4615	1.14073e-05	0.00637667	{Group24=0.0025222018620540275}	{Group24=0.2118649564125383}	[GRIN2B, HRAS, LLGL1, NRAS, RASGRF1, RPS27A, S100B, SNCA, YWHAG, YWHAH]
regulation of synaptic transmission	[5, 6]	[Group24, Group70]	11	26.8293	0.00018829	0.105254	{Group24=0.0025222018620540275, Group70=0.960582220539713}	{Group24=0.2118649564125383, Group70=1.0}	[GRIN2B, HRAS, LLGL1, NRAS, PPP3CA, RASGRF1, RPS27A, S100B, SNCA, YWHAG, YWHAH]
regulation of T cell activation	[6, 7]	[Group63]	17	20	0.000208532	0.116569	{Group63=1.49718112544322E-6}	{Group63=1.257632145372305E-4}	[BCL6, BLM, CASP3, CDKN2A, ERBB2, GLMN, HSPD1, IRF4, LCK, MAP3K7, RARA, SOD1, TGFBR2, TNFRSF14, TRAF2, TRAF6, ZAP70]
regulation of transcription	[5, 6]	[Group34]	168	6.92213	0.140538	1	{Group34=2.035529201992796E-25}	{Group34=1.7098445296739485E-23}	[ABT1, ACTR5, ACVR1, AHR, AIRE, AOF2, AREG, ARNT, ARNTL, ASCC3, ATXN1, BCL6, BLM, BRCA1, BRMS1L, CDC5L, CDK7, CDK9, CDKN2A, CHD1, CITED1, CNOT8, CRY2, CTNNB1, DEDD, DNAJB6, DNMT1, EED, ELAVL2, ELF3, ENO1, EP300, EPAS1, EPX, ERCC2, ERCC3, ERN1, ESR1, ESR2, EWSR1, F2R, FLNA, FOS, GRIN1, GTF2E2, HCFC1, HDAC1, HDAC3, HDAC6, HIF1A, HIF3A, HNRNPD, HSBP1, HSF1, IKBKB, IKBKG, ING3, INSR, IRAK1, IRF3, IRF…
regulation of transcription factor activity	[5, 6, 7]	[Group66]	13	23.2143	0.000247076	0.138116	{Group66=6.9722668206563114E-9}	{Group66=5.856704129351302E-7}	[CDKN2A, EP300, FLNA, IKBKB, IRAK1, NLRP3, NOD2, NPM1, PEX14, RIPK2, STK36, TSSK6, UBE2N]
regulation of transcription, DNA-dependent	[6, 7]	[Group34]	145	6.34018	0.00853992	1	{Group34=2.035529201992796E-25}	{Group34=1.7098445296739485E-23}	[ABT1, ACTR5, AHR, AIRE, AOF2, AREG, ARNT, ARNTL, ASCC3, BCL6, BRCA1, BRMS1L, CDC5L, CDK7, CDK9, CDKN2A, CHD1, CITED1, CNOT8, CRY2, CTNNB1, DEDD, DNAJB6, DNMT1, EED, ELAVL2, ELF3, ENO1, EP300, EPAS1, EPX, ERCC2, ERCC3, ERN1, ESR1, ESR2, EWSR1, F2R, FOS, GRIN1, GTF2E2, HDAC1, HDAC3, HDAC6, HIF1A, HIF3A, HNRNPD, HSBP1, HSF1, IKBKG, ING3, INSR, IRF3, IRF4, KAT2B, KCNH2, KHDRBS2, LMX1B, MCM6, MDM2, M…
regulation of transferase activity	[4]	[Group35, Group76, Group77]	48	18.4615	9.42766e-09	5.27006e-06	{Group35=3.825135049103723E-8, Group76=1.9264505171846094E-21, Group77=2.771948621988852E-12}	{Group35=3.2131134412471275E-6, Group76=1.618218434435072E-19, Group77=2.3284368424706357E-10}	[BCCIP, BLM, CASP3, CDC25C, CDC37, CDC42, CDK5, CDK5R1, CDK7, CDKN2A, CHEK1, CXCR4, DGKE, EGFR, ERBB2, ERN1, GPS1, HMGCR, IKBKG, INSR, IRAK1, KIT, LATS1, MAP3K1, MAP3K11, MAP3K5, MAP3K7, MAP3K7IP1, MNAT1, NF1, NUP62, PKN1, PKN2, PPAP2A, PPP2CA, PPP2R1A, PRKAA1, PRKCA, PRLR, PTPLAD1, RAC1, RB1, SOD1, TGFBR2, TLR6, TRAF2, TRAF6, YWHAG]
regulation of translation	[6, 7]	[Group29, Group71]	15	13.3929	0.0306053	1	{Group29=1.6438100050718324E-9, Group71=0.05778402605485494}	{Group29=1.3808004042603392E-7, Group71=1.0}	[AKT1, EIF1B, EIF2AK2, EIF2AK3, EIF2AK4, EIF2B2, EIF3A, EIF3H, EIF4E, EIF4EBP1, F2R, GCN1L1, KRT7, PPP1R15A, RBM39]
regulation of translational initiation	[5, 7, 8]	[Group29, Group71]	8	19.0476	0.0131693	1	{Group29=1.6438100050718324E-9, Group71=0.05778402605485494}	{Group29=1.3808004042603392E-7, Group71=1.0}	[EIF1B, EIF2AK2, EIF2AK3, EIF2AK4, EIF2B2, EIF3A, EIF3H, EIF4EBP1]
regulation of transmission of nerve impulse	[4, 5]	[Group24, Group70]	11	25.5814	0.000297495	0.1663	{Group24=0.0025222018620540275, Group70=0.960582220539713}	{Group24=0.2118649564125383, Group70=1.0}	[GRIN2B, HRAS, LLGL1, NRAS, PPP3CA, RASGRF1, RPS27A, S100B, SNCA, YWHAG, YWHAH]
regulation of transport	[4]	[Group64]	25	15.1515	0.000972536	0.543648	{Group64=1.2164433711678814E-5}	{Group64=0.0010218124317810204}	[ADRBK1, ARF6, CDH1, FLNA, GSK3B, KCNJ11, MIB1, NF1, NFKBIA, NFKBIE, NLRP12, NLRP3, NOS1, NOS3, P2RX7, PACSIN1, PACSIN2, PACSIN3, PLN, PRKCA, RAC1, RHOA, SIRT1, SMAD3, SNCA]
regulation of ubiquitin-protein ligase activity	[5]	[Group76, Group79]	24	32.8767	4.02759e-10	2.25142e-07	{Group76=1.9264505171846094E-21, Group79=4.430941623952684E-48}	{Group76=1.618218434435072E-19, Group79=3.721990964120254E-46}	[ANAPC11, BTRC, CCNB1, CDC16, CDC2, CDC20, CDC23, CDC27, CDKN2A, FZR1, MAD2L1, PLK1, PSMA3, PSMB2, PSMB5, PSMC2, PSMC4, PSMD1, PSMD2, PSMD4, RPS27A, SKP1, UBE2D1, UBE2N]
regulation of ubiquitin-protein ligase activity during mitotic cell cycle	[3, 4, 6]	[Group76, Group79]	22	32.3529	3.04822e-09	1.70395e-06	{Group76=1.9264505171846094E-21, Group79=4.430941623952684E-48}	{Group76=1.618218434435072E-19, Group79=3.721990964120254E-46}	[ANAPC11, BTRC, CCNB1, CDC16, CDC2, CDC20, CDC23, CDC27, FZR1, MAD2L1, PLK1, PSMA3, PSMB2, PSMB5, PSMC2, PSMC4, PSMD1, PSMD2, PSMD4, RPS27A, SKP1, UBE2D1]
release of cytochrome c from mitochondria	[6, 7, 8, 9]	[Group48, Group5, Group75]	8	57.1429	2.29121e-06	0.00128079	{Group48=1.9852162862084742E-16, Group5=1.6718481516305592E-22, Group75=1.4944016463552711E-19}	{Group48=1.6675816804151182E-14, Group5=1.4043524473696697E-20, Group75=1.2552973829384277E-17}	[BAK1, BAX, BCL2, BCL2L1, BID, CASP3, NOL3, TP53]
reproductive developmental process	[2, 3]	[Group17]	20	19.802	6.89489e-05	0.0385424	{Group17=3.7260198762860115E-4}	{Group17=0.0312985669608025}	[AREG, ASB1, BAX, BMPR1B, C17orf28, EIF2B2, FANCA, FKBP4, HMGCR, IGF1R, INSR, KDR, MSH2, MSH4, NOS3, NR3C1, PGR, SIRT1, SOD1, SOX9]
reproductive process	[1, 2]	[Group17]	62	11.3761	0.00169526	0.947652	{Group17=3.7260198762860115E-4}	{Group17=0.0312985669608025}	[ACVR1, AGFG1, AKT1, AREG, ASB1, BAX, BCL2, BCL6, BMPR1B, BYSL, C17orf28, CHEK1, CXCR4, DEDD, DERL1, DNAJA1, DYNLL1, EIF2B2, FANCA, FANCC, FKBP4, FLT1, GNAS, H2AFX, HCFC1, HIST1H1A, HMGCR, HOOK1, HSPA2, IGF1R, INSR, KDR, LIG4, MLH1, MSH2, MSH4, MST1R, NOS3, NR3C1, PAFAH1B1, PAFAH1B2, PGR, PPAP2A, PPARD, PRLR, RAD23B, RPS6KB1, RUVBL1, SIAH1, SIRT1, SMAD1, SMAD3, SOD1, SOX9, SP1, TGFBR1, TH, TSSK6,…
reproductive process in a multicellular organism	[2, 3]	[Group17]	10	16.9492	0.01342	1	{Group17=3.7260198762860115E-4}	{Group17=0.0312985669608025}	[BMPR1B, C17orf28, EIF2B2, KDR, MSH4, NOS3, PGR, PRLR, SIRT1, SOD1]
reproductive structure development	[3, 4]	[Group17]	15	22.0588	0.000155985	0.0871957	{Group17=3.7260198762860115E-4}	{Group17=0.0312985669608025}	[AREG, BAX, BMPR1B, C17orf28, EIF2B2, FANCA, HMGCR, KDR, MSH2, MSH4, NOS3, PGR, SIRT1, SOD1, SOX9]
response to abiotic stimulus	[2]	[Group24]	46	22.8856	1.04869e-11	5.86217e-09	{Group24=0.0025222018620540275}	{Group24=0.2118649564125383}	[AKT1, BCL2, BCL2L1, BLM, BRSK1, CASP3, CHEK2, COPS3, EIF2B1, EIF2B2, ERCC2, ERCC3, ERCC5, FECH, FKBPL, GRIN1, GRIN2B, HMGCR, HRAS, HUS1, KCNMA1, KIT, LIG4, LXN, MAPK8, MPZ, MSH2, NF1, NOL3, NOS1, NOS3, NRAS, PKN1, POLD1, POLH, PRKDC, RAC1, RAD54L, RNF7, SLC12A2, SMC1A, SOD1, TP53, TSC22D4, UBE4B, UNC119]
response to bacterium	[3, 4]	[Group49, Group78]	13	11.3043	0.155408	1	{Group49=5.5706632924652076E-15, Group78=0.002099719712686283}	{Group49=4.679357165670774E-13, Group78=0.1763764558656478}	[GCH1, HIST1H2BC, HIST2H2BE, IRAK1, MAPK1, NFKBIA, NLRC4, NOD1, NOD2, S100A12, TLR4, TLR6, WASL]
response to biotic stimulus	[2]	[Group49]	48	17.3285	7.31435e-08	4.08872e-05	{Group49=5.5706632924652076E-15}	{Group49=4.679357165670774E-13}	[ABCE1, AMFR, BAK1, BCL2, CXCR4, DDX58, DERL1, DNAJA1, DNAJB1, DNAJB6, DNAJC3, EIF2AK2, EIF2AK3, ERN1, FGR, GCH1, GSK3B, HIST1H2BC, HIST2H2BE, HSP90AA1, HSP90AB1, HSPA1B, HSPA2, HSPA4, HSPA5, HSPA8, HSPD1, HSPE1, HSPH1, IRAK1, IRF3, MAPK1, NFKBIA, NLRC4, NLRP3, NOD1, NOD2, PKLR, RPS15A, S100A12, SELS, TBK1, TLR2, TLR4, TLR6, TP53, VCP, WASL]
response to chemical stimulus	[2]	[Group49, Group79]	84	14.0234	4.27216e-08	2.38814e-05	{Group49=5.5706632924652076E-15, Group79=4.430941623952684E-48}	{Group49=4.679357165670774E-13, Group79=3.721990964120254E-46}	[ADIPOR2, AHR, AIP, AKT1, ALG2, AMFR, ARNT, ATOX1, BAK1, BAX, BCAR3, BCL2, BRCA1, CXCR4, DERL1, DNAJA1, DNAJB1, DNAJB6, DNAJC3, EIF2AK2, EIF2AK3, EIF2B1, EIF2B2, EPX, ERCC2, ERCC3, ERN1, FOS, GCH1, GNAI2, GNAS, GNB2, GNG2, GOT2, GPX7, GRIN1, GRIN2B, HIF1A, HRAS, HSP90AA1, HSP90AB1, HSPA1B, HSPA2, HSPA4, HSPA8, HSPD1, HSPE1, HSPH1, IRAK1, KCNJ11, KCNMA1, LATS1, LCK, MAP2K1, MAPK1, MAPK14, MPST, ND…
response to DNA damage stimulus	[3]	[Group79]	62	19.6203	3.81177e-12	2.13078e-09	{Group79=4.430941623952684E-48}	{Group79=3.721990964120254E-46}	[AIFM1, APEX1, ARTN, BAX, BCCIP, BCL6, BLM, BRCA1, BRE, BRSK1, CDK7, CHEK1, CHEK2, CRY2, CUL4A, ERCC2, ERCC3, ERCC5, FANCA, FANCC, H2AFX, HUS1, LIG4, MAPK1, MLH1, MNAT1, MPG, MRE11A, MSH2, MSH4, POLA1, POLD1, POLE, POLH, POLR1B, PPP1R15A, PRKDC, RAD23A, RAD23B, RAD50, RAD51, RAD54L, RAD9A, RBX1, RFC2, RFC5, RPA1, RRAD, RUVBL2, SGK1, SIRT1, SMC1A, SMC3, SMC6, SOD1, TP53, TRIAP1, UBE2N, VCP, WDR33,…
response to drug	[3]	[None]	9	18	0.0126955	1	{None=NaN}	{None=NaN}	[BCAR3, BCL2, GNAS, KCNJ11, LCK, RAD54L, SNCA, SOD1, TLR2]
response to endogenous stimulus	[2]	[Group25]	13	14.9425	0.0226765	1	{Group25=0.022676486640009985}	{Group25=1.0}	[ADIPOR2, AKT1, BRCA1, EIF2B1, EIF2B2, GNAS, GNB2, GNG2, LATS1, NUP62, PRKACB, PRKCA, RARA]
response to endoplasmic reticulum stress	[4]	[Group49]	10	43.4783	3.03957e-06	0.00169912	{Group49=5.5706632924652076E-15}	{Group49=4.679357165670774E-13}	[AMFR, DERL1, EIF2AK2, EIF2AK3, ERN1, GSK3B, HSPA5, SELS, TP53, VCP]
response to external stimulus	[2]	[Group24, Group49, Group79]	65	10.467	0.0105607	1	{Group24=0.0025222018620540275, Group49=5.5706632924652076E-15, Group79=4.430941623952684E-48}	{Group24=0.2118649564125383, Group49=4.679357165670774E-13, Group79=3.721990964120254E-46}	[ACVR1, AGER, AKT1, ATG12, ATG5, BAX, BMPR1B, CASP3, CD40, CXCR4, EIF2AK2, ELF3, ERBB2, ERBB3, F2R, FECH, FOS, GNA12, GNA13, GNAI2, GNAQ, GRIN2B, GRIN2D, HIF1A, HRAS, HSPA5, KCNMA1, LMAN1, LXN, LY96, MAP2K1, MAP3K1, MAPK1, MAPK14, MPZ, MYH10, NF1, NFKB1, NLRC4, NLRP3, NOD1, NOD2, NOL3, NPY, NUAK2, PDGFA, PRKCA, RAC1, RALA, RARA, RARG, REPS1, RIPK2, RNF7, S100A12, SELS, SLC12A2, SOD1, TLR1, TLR2, …
response to extracellular stimulus	[3]	[None]	9	14.7541	0.049305	1	{None=NaN}	{None=NaN}	[ATG12, ATG5, GNAI2, HSPA5, NPY, NUAK2, RARA, RARG, TP53]
response to hormone stimulus	[3]	[Group25]	13	15.1163	0.0219488	1	{Group25=0.022676486640009985}	{Group25=1.0}	[ADIPOR2, AKT1, BRCA1, EIF2B1, EIF2B2, GNAS, GNB2, GNG2, LATS1, NUP62, PRKACB, PRKCA, RARA]
response to hypoxia	[3]	[None]	15	30	2.92139e-06	0.00163306	{None=NaN}	{None=NaN}	[ALAS2, ARNT, CXCR4, EP300, EPAS1, EPX, HIF1A, HIF3A, HSP90B1, KCNMA1, NF1, NOS1, PRKAA1, SMAD3, SMAD4]
response to ionizing radiation	[4]	[Group24, Group28, Group4, Group63, Group79]	8	33.3333	0.000280478	0.156787	{Group24=0.0025222018620540275, Group28=3.6127598957977476E-12, Group4=0.07334293254088128, Group63=1.49718112544322E-6, Group79=4.430941623952684E-48}	{Group24=0.2118649564125383, Group28=3.034718312470108E-10, Group4=1.0, Group63=1.257632145372305E-4, Group79=3.721990964120254E-46}	[BLM, BRSK1, CHEK2, LIG4, MSH2, PRKDC, RAD54L, TP53]
response to light stimulus	[4]	[Group24]	21	21	1.81245e-05	0.0101316	{Group24=0.0025222018620540275}	{Group24=0.2118649564125383}	[BRSK1, CASP3, COPS3, ERCC2, ERCC3, ERCC5, FECH, GRIN1, HMGCR, HRAS, HUS1, MAPK8, MSH2, NF1, NRAS, POLD1, POLH, RNF7, TP53, UBE4B, UNC119]
response to nutrient levels	[4]	[None]	9	16.0714	0.0369183	1	{None=NaN}	{None=NaN}	[ATG12, ATG5, GNAI2, HSPA5, NPY, NUAK2, RARA, RARG, TP53]
response to organic substance	[3]	[Group24]	13	20.6349	0.000829688	0.463796	{Group24=0.0025222018620540275}	{Group24=0.2118649564125383}	[BCL2, EIF2B1, EIF2B2, GOT2, GRIN1, GRIN2B, KCNJ11, NOL3, P2RX7, PPP2CA, PPP2R1A, SELS, SOD1]
response to other organism	[2, 3]	[Group49]	26	12.6829	0.0111367	1	{Group49=5.5706632924652076E-15}	{Group49=4.679357165670774E-13}	[ABCE1, BAK1, BCL2, CXCR4, DDX58, DNAJC3, EIF2AK2, FGR, GCH1, HIST1H2BC, HIST2H2BE, IRAK1, IRF3, MAPK1, NFKBIA, NLRC4, NOD1, NOD2, PKLR, RPS15A, S100A12, TBK1, TLR2, TLR4, TLR6, WASL]
response to oxidative stress	[3]	[None]	14	14.1414	0.0218248	1	{None=NaN}	{None=NaN}	[ARNT, ATOX1, EPX, ERCC2, ERCC3, FOS, GPX7, HIF1A, NQO1, PRNP, PSMB5, RNF7, SELS, SOD1]
response to protein stimulus	[3]	[Group49]	20	35.0877	3.19956e-09	1.78855e-06	{Group49=5.5706632924652076E-15}	{Group49=4.679357165670774E-13}	[AMFR, DERL1, DNAJA1, DNAJB1, DNAJB6, DNAJC3, EIF2AK2, EIF2AK3, ERN1, HSP90AA1, HSP90AB1, HSPA1B, HSPA2, HSPA4, HSPA8, HSPD1, HSPE1, HSPH1, SELS, VCP]
response to radiation	[3]	[Group24, Group28, Group48, Group79]	32	24.8062	1.76627e-09	9.87343e-07	{Group24=0.0025222018620540275, Group28=3.6127598957977476E-12, Group48=1.9852162862084742E-16, Group79=4.430941623952684E-48}	{Group24=0.2118649564125383, Group28=3.034718312470108E-10, Group48=1.6675816804151182E-14, Group79=3.721990964120254E-46}	[BCL2, BCL2L1, BLM, BRSK1, CASP3, CHEK2, COPS3, ERCC2, ERCC3, ERCC5, FECH, FKBPL, GRIN1, HMGCR, HRAS, HUS1, KIT, LIG4, MAPK8, MSH2, NF1, NOL3, NRAS, POLD1, POLH, PRKDC, RAD54L, RNF7, SMC1A, TP53, UBE4B, UNC119]
response to stress	[2]	[Group49, Group79]	175	13.911	1.14939e-15	6.42506e-13	{Group49=5.5706632924652076E-15, Group79=4.430941623952684E-48}	{Group49=4.679357165670774E-13, Group79=3.721990964120254E-46}	[ACVR1, AGER, AHR, AHSA1, AHSA2, AIFM1, AKT1, ALAS2, AMFR, APEX1, ARNT, ARTN, ATG12, ATG5, ATOX1, BAX, BCCIP, BCL2, BCL6, BLM, BMPR1B, BRCA1, BRE, BRSK1, CASP3, CD40, CDK7, CHEK1, CHEK2, CRY2, CUL4A, CXCR4, DDX58, DERL1, DNAJA1, DNAJB1, DNAJB6, DNAJC3, EGFR, EIF2AK2, EIF2AK3, EIF2B1, EIF2B2, ELF3, EP300, EPAS1, EPX, ERBB2, ERBB3, ERCC2, ERCC3, ERCC5, ERN1, F2R, FANCA, FANCC, FOS, GCH1, GNA12, GNA…
response to unfolded protein	[3, 4]	[Group49]	20	35.0877	3.19956e-09	1.78855e-06	{Group49=5.5706632924652076E-15}	{Group49=4.679357165670774E-13}	[AMFR, DERL1, DNAJA1, DNAJB1, DNAJB6, DNAJC3, EIF2AK2, EIF2AK3, ERN1, HSP90AA1, HSP90AB1, HSPA1B, HSPA2, HSPA4, HSPA8, HSPD1, HSPE1, HSPH1, SELS, VCP]
response to UV	[5]	[Group24, Group79]	13	29.5455	1.60754e-05	0.00898615	{Group24=0.0025222018620540275, Group79=4.430941623952684E-48}	{Group24=0.2118649564125383, Group79=3.721990964120254E-46}	[BRSK1, CASP3, ERCC2, ERCC3, ERCC5, FECH, HUS1, MAPK8, MSH2, POLD1, POLH, TP53, UBE4B]
response to virus	[3, 4]	[Group49]	10	10.5263	0.328311	1	{Group49=5.5706632924652076E-15}	{Group49=4.679357165670774E-13}	[ABCE1, BCL2, CXCR4, DDX58, DNAJC3, EIF2AK2, FGR, IRF3, RPS15A, TBK1]
response to wounding	[3]	[Group49, Group79]	37	9.48718	0.175576	1	{Group49=5.5706632924652076E-15, Group79=4.430941623952684E-48}	{Group49=4.679357165670774E-13, Group79=3.721990964120254E-46}	[ACVR1, AGER, AKT1, BAX, BMPR1B, CASP3, CD40, CXCR4, ELF3, ERBB2, ERBB3, F2R, FOS, GNA12, GNA13, GNAQ, HIF1A, LMAN1, LY96, MAP3K1, MYH10, NF1, NFKB1, NLRC4, NLRP3, NOD1, PDGFA, RAC1, RIPK2, S100A12, SELS, SOD1, TLR1, TLR2, TLR4, TLR6, VWF]
ribonucleoprotein complex assembly	[4, 5, 6, 7, 8, 9]	[Group36]	8	11.9403	0.170063	1	{Group36=1.505221551482866E-4}	{Group36=0.012643861032456074}	[CRNKL1, EIF2B1, EIF4E, EIF6, NPM1, RPS3A, RPS5, SF3A2]
ribonucleoprotein complex biogenesis and assembly	[3, 4, 5, 6]	[Group36, Group81, Group82]	23	13.4503	0.00832495	1	{Group36=1.505221551482866E-4, Group81=0.010135968147096951, Group82=1.1497957008545215E-12}	{Group36=0.012643861032456074, Group81=0.8514213243561439, Group82=9.658283887177981E-11}	[BYSL, CDKN2A, CRNKL1, DDX51, DKC1, EIF2B1, EIF4E, EIF6, EXOSC9, FTSJ1, MPHOSPH10, NAF1, NOL14, NPM1, PRMT5, RPLP0, RPS3A, RPS5, SF3A2, SNRPB, TBL3, UTP18, WDSOF1]
ribosome biogenesis	[4, 5, 6, 7]	[Group36, Group81, Group82]	15	15.3061	0.0110664	1	{Group36=1.505221551482866E-4, Group81=0.010135968147096951, Group82=1.1497957008545215E-12}	{Group36=0.012643861032456074, Group81=0.8514213243561439, Group82=9.658283887177981E-11}	[BYSL, CDKN2A, DDX51, DKC1, EIF6, EXOSC9, FTSJ1, MPHOSPH10, NAF1, NOL14, NPM1, RPLP0, TBL3, UTP18, WDSOF1]
RNA biosynthetic process	[4, 5, 6]	[Group33, Group34, Group42]	33	13.0435	0.00259271	1	{Group33=3.5415280056781967E-9, Group34=2.035529201992796E-25, Group42=3.420178039212343E-14}	{Group33=2.9748835247696854E-7, Group34=1.7098445296739485E-23, Group42=2.872949552938368E-12}	[ABT1, AHR, APEX1, ARNT, CDK7, CDK9, COPS2, COPS5, ELF3, ERCC2, ERCC3, GTF2E2, HCFC1, HIF1A, HIF3A, IRF3, MNAT1, NFKB1, NR3C1, POLR1C, POLR1E, POLR2C, POLR3D, TAF10, TAF5, TBP, TCEB2, TCERG1, TCOF1, THRA, TRIM24, TSC22D1, ZFP36L2]
RNA elongation	[5, 6, 7, 8]	[Group3, Group42]	11	22.449	0.000986153	0.551259	{Group3=4.1177192693689476E-7, Group42=3.420178039212343E-14}	{Group3=3.458884186269916E-5, Group42=2.872949552938368E-12}	[CDK7, CDK9, ERCC2, ERCC3, GTF2E2, MNAT1, POLR2C, TAF10, TAF5, TBP, TCEB2]
RNA elongation from RNA polymerase II promoter	[6, 7, 8, 9]	[Group3, Group42]	11	23.913	0.000558048	0.311949	{Group3=4.1177192693689476E-7, Group42=3.420178039212343E-14}	{Group3=3.458884186269916E-5, Group42=2.872949552938368E-12}	[CDK7, CDK9, ERCC2, ERCC3, GTF2E2, MNAT1, POLR2C, TAF10, TAF5, TBP, TCEB2]
RNA localization	[3]	[Group0, Group69]	8	9.52381	0.533225	1	{Group0=0.17619058763295775, Group69=3.473272893377061E-5}	{Group0=1.0, Group69=0.002917549230436731}	[AGFG1, HNRNPA1, NUP133, NUP62, NUP88, RAE1, SEH1L, XPO1]
RNA metabolic process	[4, 5]	[Group33, Group34, Group42, Group81, Group82]	99	12.2525	2.19632e-06	0.00122775	{Group33=3.5415280056781967E-9, Group34=2.035529201992796E-25, Group42=3.420178039212343E-14, Group81=0.010135968147096951, Group82=1.1497957008545215E-12}	{Group33=2.9748835247696854E-7, Group34=1.7098445296739485E-23, Group42=2.872949552938368E-12, Group81=0.8514213243561439, Group82=9.658283887177981E-11}	[AARS, AARSD1, ABCE1, ABT1, AHR, APEX1, ARNT, ATXN1, CCAR1, CDC40, CDC5L, CDK7, CDK9, CDKN2A, CNOT6L, COPS2, COPS5, CPSF3, CRNKL1, DARS, DDX24, DDX51, DHX16, DHX35, DKC1, DNAJB11, EIF2AK4, ELF3, EPRS, ERCC2, ERCC3, ERN1, EXOSC9, FARSA, FTSJ1, GART, GSPT1, GTF2E2, HARS, HCFC1, HIF1A, HIF3A, HNRNPA1, HNRNPD, HNRNPH1, HSPA1B, IARS2, IRF3, LSM1, MARS, MLH1, MNAT1, MPHOSPH10, MRM1, MTO1, NAF1, NFKB1, …
RNA processing	[3, 5, 6]	[Group33, Group34, Group36, Group81, Group82]	48	10.2564	0.0412674	1	{Group33=3.5415280056781967E-9, Group34=2.035529201992796E-25, Group36=1.505221551482866E-4, Group81=0.010135968147096951, Group82=1.1497957008545215E-12}	{Group33=2.9748835247696854E-7, Group34=1.7098445296739485E-23, Group36=0.012643861032456074, Group81=0.8514213243561439, Group82=9.658283887177981E-11}	[AARS, ATXN1, CCAR1, CDC40, CDC5L, CDKN2A, CNOT6L, CPSF3, CRNKL1, DDX51, DHX16, DHX35, DKC1, ERN1, EXOSC9, FTSJ1, HNRNPA1, HNRNPD, HNRNPH1, LSM1, MPHOSPH10, MRM1, MTO1, NAF1, NOL14, NOL3, NUDT21, NUFIP1, PAPOLA, PLRG1, POLR2C, PPP2CA, PPP2R1A, PRMT5, PRPF4, RBM39, SF3A2, SMC1A, SNRPB, SRPK1, TBL3, TRMT5, TRMU, TRUB2, TYW1, U2AF2, UTP18, WDSOF1]
RNA splicing	[4, 6, 7]	[Group33, Group81]	27	10.2273	0.127231	1	{Group33=3.5415280056781967E-9, Group81=0.010135968147096951}	{Group33=2.9748835247696854E-7, Group81=0.8514213243561439}	[CCAR1, CDC40, CDC5L, CPSF3, CRNKL1, DHX16, DHX35, HNRNPA1, HNRNPD, HNRNPH1, LSM1, MPHOSPH10, NOL3, NUDT21, PAPOLA, PLRG1, POLR2C, PPP2CA, PPP2R1A, PRMT5, PRPF4, RBM39, SF3A2, SMC1A, SNRPB, SRPK1, U2AF2]
RNA splicing, via transesterification reactions	[5, 7, 8]	[Group81]	16	11.0345	0.154375	1	{Group81=0.010135968147096951}	{Group81=0.8514213243561439}	[CCAR1, CDC40, CPSF3, CRNKL1, HNRNPA1, HNRNPD, HNRNPH1, NUDT21, PAPOLA, POLR2C, PRMT5, PRPF4, SF3A2, SMC1A, SNRPB, U2AF2]
RNA splicing, via transesterification reactions with bulged adenosine as nucleophile	[6, 8, 9]	[Group81]	16	11.0345	0.154375	1	{Group81=0.010135968147096951}	{Group81=0.8514213243561439}	[CCAR1, CDC40, CPSF3, CRNKL1, HNRNPA1, HNRNPD, HNRNPH1, NUDT21, PAPOLA, POLR2C, PRMT5, PRPF4, SF3A2, SMC1A, SNRPB, U2AF2]
RNA transport	[3, 4, 5, 6]	[Group0, Group69]	8	9.7561	0.408314	1	{Group0=0.17619058763295775, Group69=3.473272893377061E-5}	{Group0=1.0, Group69=0.002917549230436731}	[AGFG1, HNRNPA1, NUP133, NUP62, NUP88, RAE1, SEH1L, XPO1]
rRNA metabolic process	[6, 7]	[Group36, Group81, Group82]	11	14.8649	0.0274025	1	{Group36=1.505221551482866E-4, Group81=0.010135968147096951, Group82=1.1497957008545215E-12}	{Group36=0.012643861032456074, Group81=0.8514213243561439, Group82=9.658283887177981E-11}	[CDKN2A, DDX51, DKC1, EXOSC9, FTSJ1, MPHOSPH10, NAF1, NOL14, TBL3, UTP18, WDSOF1]
rRNA processing	[5, 6, 7, 8]	[Group36, Group81, Group82]	11	15.493	0.0220505	1	{Group36=1.505221551482866E-4, Group81=0.010135968147096951, Group82=1.1497957008545215E-12}	{Group36=0.012643861032456074, Group81=0.8514213243561439, Group82=9.658283887177981E-11}	[CDKN2A, DDX51, DKC1, EXOSC9, FTSJ1, MPHOSPH10, NAF1, NOL14, TBL3, UTP18, WDSOF1]
second-messenger-mediated signaling	[5, 6]	[Group14]	19	8.87851	0.515714	1	{Group14=0.5891439573317552}	{Group14=1.0}	[AURKA, DGKE, EGFR, EIF2AK3, ERBB2, GNA15, GNAI2, GNAQ, GNAS, HIST1H4A, IGF1R, NDC80, NPY, PCDHA6, PPAP2A, PPP2CA, PPP2R1A, PRKACB, TBL3]
secretion	[3, 4]	[None]	17	8.05687	0.794015	1	{None=NaN}	{None=NaN}	[CA2, CANX, CLCN5, EIF2AK3, EXOC5, EXOC6, GART, GNAS, KCNMA1, MON1A, MYH10, NFAT5, NLRC4, NPR1, PRKCI, SLC34A1, SYN1]
secretion by cell	[3, 4, 5]	[None]	9	7.2	1	1	{None=NaN}	{None=NaN}	[CANX, EXOC5, EXOC6, GART, GNAS, MON1A, MYH10, NLRC4, SYN1]
sensory organ development	[4, 5]	[Group40, Group50]	15	11.9048	0.0891541	1	{Group40=0.03821785367106703, Group50=6.50776364436945E-6}	{Group40=1.0, Group50=5.466521461270338E-4}	[BAX, BMPR1B, CTNNB1, FKBP8, GRIN2B, KCNMA1, LMX1B, MAP3K1, MYH10, NF1, NOL3, NR2E1, PRKCI, RARG, SOD1]
sensory perception	[5]	[Group24, Group78]	31	4.1779	0.000116463	0.0651029	{Group24=0.0025222018620540275, Group78=0.002099719712686283}	{Group24=0.2118649564125383, Group78=0.1763764558656478}	[ACTB, ACTG1, ARRB1, ARRB2, CASP3, CHEK2, ERCC2, ERCC3, ERCC5, GJA1, GNAS, GRIN2B, KCNH2, KCNMA1, LXN, MPZ, MYH9, NLRP3, NOL3, NR2E1, OAT, P2RX7, PHYH, PRPS1, RNF7, SLC12A2, SOD1, SORD, TBL1X, THRB, UNC119]
sensory perception of light stimulus	[6]	[Group24]	9	4.2654	0.0666695	1	{Group24=0.0025222018620540275}	{Group24=0.2118649564125383}	[CHEK2, MPZ, NR2E1, OAT, PHYH, RNF7, SORD, TBL1X, UNC119]
sensory perception of mechanical stimulus	[6]	[Group24, Group79]	19	13.1944	0.0174896	1	{Group24=0.0025222018620540275, Group79=4.430941623952684E-48}	{Group24=0.2118649564125383, Group79=3.721990964120254E-46}	[ACTB, ACTG1, CASP3, ERCC2, ERCC3, ERCC5, GJA1, GRIN2B, KCNH2, KCNMA1, MYH9, NLRP3, NOL3, PHYH, PRPS1, SLC12A2, SOD1, TBL1X, THRB]
sex differentiation	[3, 4]	[Group17]	17	18.0851	0.000715525	0.399978	{Group17=3.7260198762860115E-4}	{Group17=0.0312985669608025}	[AREG, ASB1, BAX, BMPR1B, C17orf28, EIF2B2, FANCA, FKBP4, HMGCR, KDR, MSH2, MSH4, NOS3, PGR, SIRT1, SOD1, SOX9]
sexual reproduction	[2]	[Group17]	36	10.1983	0.0836404	1	{Group17=3.7260198762860115E-4}	{Group17=0.0312985669608025}	[ACVR1, AGFG1, AKT1, BAX, BCL6, BMPR1B, C17orf28, CHEK1, CXCR4, DEDD, DNAJA1, DYNLL1, FANCC, H2AFX, HIST1H1A, HMGCR, HOOK1, HSPA2, MLH1, MSH4, MST1R, NOS3, PAFAH1B1, PAFAH1B2, PGR, PPAP2A, RAD23B, RPS6KB1, RUVBL1, SIAH1, SIRT1, SMAD1, SOD1, TGFBR1, TSSK6, WDR33]
signal transduction	[3, 4]	[Group10, Group11, Group58, Group62, Group75]	334	10.4965	2.96083e-11	1.65511e-08	{Group10=1.4720614659537254E-6, Group11=4.2023070987547237E-10, Group58=0.00947404411250383, Group62=3.0203986263428165E-4, Group75=1.4944016463552711E-19}	{Group10=1.2365316314011293E-4, Group11=3.529937962953968E-8, Group58=0.7958197054503218, Group62=0.02537134846127966, Group75=1.2552973829384277E-17}	[ABI1, ACVR1, ADIPOR2, ADRBK1, AGER, AHR, AIFM1, AKR1B10, AKT1, AKT3, ALDH2, ALK, AMFR, ANK2, APAF1, APP, AREG, ARF6, ARFRP1, ARHGAP1, ARNT, ARNTL, ARRB1, ARRB2, ARTN, ASB1, ASB12, ASB2, ASB3, ASB4, ASB6, ASB7, AURKA, BAK1, BAX, BCAR3, BCAT2, BCL2, BCL2L1, BID, BIRC2, BIRC3, BLM, BMPR1B, BRAF, BRCA1, BRE, BRSK1, BTRC, CALM1, CASP3, CASP9, CD40, CDC42, CDK4, CDK5, CDK5R1, CDK7, CDKN2A, CHEK1, CHEK…
skeletal development	[4, 5]	[Group26]	20	11.6279	0.0591536	1	{Group26=5.050532421425655E-7}	{Group26=4.242447233997551E-5}	[ANXA2, BMPR1B, CTNNB1, EIF2AK3, EXT1, GLB1, GNAQ, GNAS, HIF1A, NOL3, PAPSS2, PRKCA, RUNX2, RYK, SOX9, TCOF1, TGFBR1, TGFBR2, THRA, UFD1L]
skeletal muscle development	[6, 7]	[Group20]	12	15.7895	0.0147279	1	{Group20=5.5190879912729205E-5}	{Group20=0.004636033912669253}	[ACTA1, EP300, ERBB2, FXR1, MYH9, MYOD1, NOS1, PKN1, PPP3CA, RHOA, SIRT1, UNC45B]
small GTPase mediated signal transduction	[5, 6]	[Group16]	40	14.2857	0.000142395	0.0795988	{Group16=0.004005082412477644}	{Group16=0.33642692264812213}	[AKR1B10, ARF6, ARFRP1, ARHGAP1, BCAR3, BRAF, CDC42, GNA12, GNA13, GPN1, GRB2, HRAS, KSR1, LCK, LRRK2, MAP2K1, MAPK1, MAPK13, MAPK14, MAPK3, NF1, NRAS, PDPK1, PTPLAD1, RAB11A, RAB5A, RAB6A, RAB7A, RAC1, RAF1, RALA, RALGPS1, RAP1A, REPS1, RFXANK, RHOA, RRAD, SIAH2, SRC, YWHAB]
spermatogenesis	[4, 5]	[Group17]	21	8.89831	0.458215	1	{Group17=3.7260198762860115E-4}	{Group17=0.0312985669608025}	[AGFG1, BAX, BCL6, C17orf28, DEDD, DNAJA1, H2AFX, HIST1H1A, HOOK1, HSPA2, MLH1, MSH4, PAFAH1B1, PAFAH1B2, RAD23B, RUVBL1, SIAH1, SIRT1, SOD1, TSSK6, WDR33]
steroid biosynthetic process	[4, 5, 6]	[Group55]	10	13.6986	0.071673	1	{Group55=6.573478342371253E-5}	{Group55=0.005521721807591853}	[FDXR, GLB1, GPSN2, HMGCR, HMGCS1, IDI1, PRKAA2, PRLR, SC4MOL, SQLE]
steroid hormone receptor signaling pathway	[6, 7]	[None]	12	22.6415	0.000541564	0.302734	{None=NaN}	{None=NaN}	[AREG, BRCA1, CDK7, CTNNB1, DNAJA1, ESR1, ESR2, PGR, PPAP2A, RARA, RB1, YWHAH]
steroid metabolic process	[4, 5]	[Group55, Group74]	18	10.5263	0.149085	1	{Group55=6.573478342371253E-5, Group74=0.04918204949577853}	{Group55=0.005521721807591853, Group74=1.0}	[AKR1B10, APOB, FDXR, GLB1, GPSN2, HDLBP, HMGCR, HMGCS1, IDI1, LDLR, NR1I2, OSBPL8, PPARD, PRKAA2, PRLR, SC4MOL, SQLE, YWHAH]
sterol metabolic process	[4, 5, 6]	[Group55, Group74]	12	13.6364	0.0430409	1	{Group55=6.573478342371253E-5, Group74=0.04918204949577853}	{Group55=0.005521721807591853, Group74=1.0}	[APOB, FDXR, GLB1, HDLBP, HMGCR, HMGCS1, IDI1, LDLR, PPARD, PRKAA2, SC4MOL, SQLE]
stress-activated protein kinase signaling pathway	[5, 6]	[Group76]	11	20	0.00265528	1	{Group76=1.9264505171846094E-21}	{Group76=1.618218434435072E-19}	[GPS1, MAP2K4, MAP3K1, MAP3K11, MAP3K5, MAPK10, MAPK8, MINK1, PKN1, PTPLAD1, TNIK]
striated muscle development	[5, 6]	[Group20]	18	16.6667	0.00153703	0.859201	{Group20=5.5190879912729205E-5}	{Group20=0.004636033912669253}	[ACTA1, EP300, ERBB2, FXR1, HRAS, ITGB1, MYH10, MYH9, MYOD1, NOS1, NRAS, PKN1, PLN, PPP3CA, RB1, RHOA, SIRT1, UNC45B]
sulfur metabolic process	[3]	[Group82]	10	12.1951	0.139631	1	{Group82=1.1497957008545215E-12}	{Group82=9.658283887177981E-11}	[ADI1, CBS, EXT1, EXT2, GSTK1, MAT2A, MTHFD1, PAPSS2, PRNP, SOD1]
synaptic transmission	[4, 5]	[Group24]	21	8.78661	0.463276	1	{Group24=0.0025222018620540275}	{Group24=0.2118649564125383}	[CACNA1E, CDK5, CTNNB1, GRIN1, GRIN2B, HAP1, HTR2A, KCNMA1, LLGL1, MAPK1, MPZ, NOS1, NPY, NQO1, PAFAH1B1, RPS27A, SNCA, SYN1, TH, UNC119, VDAC3]
system development	[3]	[Group42, Group43, Group58]	187	10.7041	1.04052e-06	0.000581651	{Group42=3.420178039212343E-14, Group43=7.9620193334297E-4, Group58=0.00947404411250383}	{Group42=2.872949552938368E-12, Group43=0.06688096240080948, Group58=0.7958197054503218}	[ACTA1, ACVR1, ADRBK1, AKT1, ALAS2, ALK, ANXA2, AOF2, APAF1, AREG, ARF6, ARNT, ARTN, ASB1, ATP2A2, ATP5B, BAX, BCL2, BCL6, BIRC2, BLM, BMPR1B, BRAF, BRSK1, BRSK2, C17orf28, CANX, CASP3, CDC42, CDK5, CDK5R1, CDK6, CITED1, COL7A1, CTNNB1, CXCR4, EGFR, EIF2AK3, EIF2B1, EIF2B2, ELF3, EP300, EPAS1, EPHA2, EPX, ERBB2, ERBB3, ERCC2, ERCC3, EXT1, EXT2, FANCA, FKBP1A, FKBP8, FLNA, FLT1, FOS, FXR1, GJA1, G…
system process	[2]	[Group24, Group70]	88	6.84292	0.270382	1	{Group24=0.0025222018620540275, Group70=0.960582220539713}	{Group24=0.2118649564125383, Group70=1.0}	[ACTA1, ACTB, ACTG1, ADRBK1, ALDOA, APP, ARRB1, ARRB2, ARTN, CACNA1E, CASP3, CDK5, CHEK2, CLCN5, CTNNB1, DES, EIF2B2, EPB41, EPX, ERBB2, ERCC2, ERCC3, ERCC5, FYN, GCH1, GJA1, GNAO1, GNAQ, GNAS, GRIN1, GRIN2B, GRIN2D, GUCY1A3, GUCY1B3, HAP1, HMGCR, HRAS, HTR2A, ITGA3, KCNH2, KCNJ11, KCNMA1, LDLR, LLGL1, LXN, MAPK1, MEOX2, MPZ, MYH10, MYH7, MYH9, NF1, NFAT5, NLRP3, NOL3, NOS1, NOS3, NPR1, NPY, NQO1…
T cell activation	[4, 5]	[Group63]	15	19.2308	0.000746483	0.417284	{Group63=1.49718112544322E-6}	{Group63=1.257632145372305E-4}	[BAX, BLM, CXCR4, FKBP1A, IRF4, LCK, LIG4, MINK1, MYH9, PPP3CB, PRKDC, PRLR, RELB, RIPK2, ZAP70]
T cell differentiation	[5, 6, 7, 8, 9]	[Group28, Group63]	8	22.2222	0.00507061	1	{Group28=3.6127598957977476E-12, Group63=1.49718112544322E-6}	{Group28=3.034718312470108E-10, Group63=1.257632145372305E-4}	[BLM, LCK, LIG4, MINK1, PPP3CB, PRKDC, RELB, ZAP70]
taxis	[2, 3, 4]	[Group16, Group24]	9	6.2069	0.637262	1	{Group16=0.004005082412477644, Group24=0.0025222018620540275}	{Group16=0.33642692264812213, Group24=0.2118649564125383}	[CXCR4, HRAS, MAP2K1, MAPK1, MAPK14, PDGFA, PRKCA, RALA, REPS1]
telomere maintenance	[5, 6, 7, 8, 9]	[Group41, Group79]	10	40	7.53551e-06	0.00421235	{Group41=1.7281052409276387E-10, Group79=4.430941623952684E-48}	{Group41=1.4516084023792166E-8, Group79=3.721990964120254E-46}	[ARTN, BLM, DKC1, MRE11A, PINX1, PRKDC, PTGES3, RAD50, TERF2IP, TERT]
telomere organization	[5, 6, 7, 8]	[Group41, Group79]	10	40	7.53551e-06	0.00421235	{Group41=1.7281052409276387E-10, Group79=4.430941623952684E-48}	{Group41=1.4516084023792166E-8, Group79=3.721990964120254E-46}	[ARTN, BLM, DKC1, MRE11A, PINX1, PRKDC, PTGES3, RAD50, TERF2IP, TERT]
tissue development	[3, 4, 5]	[Group26, Group42, Group43]	32	9.35673	0.256122	1	{Group26=5.050532421425655E-7, Group42=3.420178039212343E-14, Group43=7.9620193334297E-4}	{Group26=4.242447233997551E-5, Group42=2.872949552938368E-12, Group43=0.06688096240080948}	[ACVR1, AKT1, ATP2A2, BCL2, BMPR1B, COL7A1, CTNNB1, EGFR, EIF2AK3, ELF3, ERCC2, ERCC3, EXT1, EXT2, GNAS, HIF1A, JAK2, KCNMA1, NF1, NOL3, PPARA, PPARD, PPP2CA, PRKCA, RUNX2, SMAD2, SMAD3, SMURF1, SOD1, SOX9, THRA, TRAF6]
tissue morphogenesis	[3, 4, 5, 6]	[Group26, Group43]	8	7.84314	0.852366	1	{Group26=5.050532421425655E-7, Group43=7.9620193334297E-4}	{Group26=4.242447233997551E-5, Group43=0.06688096240080948}	[ACVR1, BCL2, ERCC2, ERCC3, KCNMA1, SMAD2, SMAD3, SOD1]
transcription	[3, 4, 6]	[Group33, Group34, Group42]	109	6.80399	0.17707	1	{Group33=3.5415280056781967E-9, Group34=2.035529201992796E-25, Group42=3.420178039212343E-14}	{Group33=2.9748835247696854E-7, Group34=1.7098445296739485E-23, Group42=2.872949552938368E-12}	[ABT1, ACTR5, AHR, AIRE, AOF2, APEX1, ARNT, ASCC3, BCL6, BRMS1L, CDK7, CDK9, CDKN2A, CNOT8, COPS2, COPS5, CRY2, CTNNB1, DNMT1, ELF3, ENO1, ERCC2, ERCC3, ERN1, ESR1, ESR2, EWSR1, GTF2E2, HCFC1, HDAC1, HDAC3, HDAC6, HIF1A, HIF3A, HNRNPD, HSF1, IKBKG, ING3, IRF3, KAT2B, KHDRBS2, MCM6, MED19, MED9, MLF1, MLLT3, MNAT1, MYST2, NFKB1, NFKBIB, NFYB, NME1-NME2, NPAT, NR1I3, NR2C2, NR2E1, NR3C1, NR3C2, NRF…
transcription from RNA polymerase II promoter	[5, 6, 7, 8]	[Group33, Group34, Group42]	28	13.9303	0.00189096	1	{Group33=3.5415280056781967E-9, Group34=2.035529201992796E-25, Group42=3.420178039212343E-14}	{Group33=2.9748835247696854E-7, Group34=1.7098445296739485E-23, Group42=2.872949552938368E-12}	[ABT1, AHR, APEX1, ARNT, CDK7, CDK9, COPS2, COPS5, ELF3, ERCC2, ERCC3, GTF2E2, HCFC1, HIF1A, HIF3A, IRF3, MNAT1, NFKB1, NR3C1, POLR2C, TAF10, TAF5, TBP, TCEB2, TCERG1, THRA, TRIM24, TSC22D1]
transcription initiation	[5, 6, 7, 8, 9, 10]	[Group3, Group42]	11	14.1026	0.0495989	1	{Group3=4.1177192693689476E-7, Group42=3.420178039212343E-14}	{Group3=3.458884186269916E-5, Group42=2.872949552938368E-12}	[CDK7, CDK9, ERCC2, ERCC3, GTF2E2, MNAT1, POLR2C, TAF10, TAF5, TBP, ZFP36L2]
transcription initiation from RNA polymerase II promoter	[6, 7, 8, 9, 10, 11]	[Group3, Group42]	10	15.625	0.0289529	1	{Group3=4.1177192693689476E-7, Group42=3.420178039212343E-14}	{Group3=3.458884186269916E-5, Group42=2.872949552938368E-12}	[CDK7, CDK9, ERCC2, ERCC3, GTF2E2, MNAT1, POLR2C, TAF10, TAF5, TBP]
transcription, DNA-dependent	[4, 5, 6, 7]	[Group33, Group34, Group42]	33	13.253	0.00235369	1	{Group33=3.5415280056781967E-9, Group34=2.035529201992796E-25, Group42=3.420178039212343E-14}	{Group33=2.9748835247696854E-7, Group34=1.7098445296739485E-23, Group42=2.872949552938368E-12}	[ABT1, AHR, APEX1, ARNT, CDK7, CDK9, COPS2, COPS5, ELF3, ERCC2, ERCC3, GTF2E2, HCFC1, HIF1A, HIF3A, IRF3, MNAT1, NFKB1, NR3C1, POLR1C, POLR1E, POLR2C, POLR3D, TAF10, TAF5, TBP, TCEB2, TCERG1, TCOF1, THRA, TRIM24, TSC22D1, ZFP36L2]
translation	[3, 5, 6]	[Group34, Group82, Group83]	59	18.323	3.73007e-10	2.08511e-07	{Group34=2.035529201992796E-25, Group82=1.1497957008545215E-12, Group83=8.937015930378213E-5}	{Group34=1.7098445296739485E-23, Group82=9.658283887177981E-11, Group83=0.007507093381517699}	[AARS, AARSD1, COPS5, DARS, DPH1, EEF1A1, EEF1G, EEF2, EEF2K, EIF2AK2, EIF2AK4, EIF2B1, EIF2C2, EIF2C3, EIF2C4, EIF3A, EIF3H, EIF4A1, EIF4E, EIF6, EPRS, FARSA, GART, GFM1, GSPT1, HARS, HBS1L, IARS2, MARS, MRPS2, PELO, QARS, RP5-1033B10.18, RPL18, RPL18A, RPL22, RPL23, RPL24, RPL27A, RPL36AL, RPL5, RPL7, RPLP0, RPS11, RPS13, RPS15A, RPS2, RPS27A, RPS3A, RPS4X, RPS5, RPS6, RPS7, RPS9, RPSA, TFE3, U…
translational elongation	[4, 6, 7]	[Group83]	27	28.125	1.69534e-09	9.47695e-07	{Group83=8.937015930378213E-5}	{Group83=0.007507093381517699}	[EEF1A1, EEF1G, EEF2, EEF2K, GFM1, RP5-1033B10.18, RPL18, RPL18A, RPL22, RPL23, RPL24, RPL27A, RPL5, RPL7, RPLP0, RPS11, RPS13, RPS15A, RPS2, RPS3A, RPS4X, RPS5, RPS6, RPS7, RPS9, RPSA, UBA52]
transmembrane receptor protein serine/threonine kinase signaling pathway	[6, 7]	[Group12, Group13, Group43]	18	24.3243	8.47444e-06	0.00473721	{Group12=0.807352946552703, Group13=2.0551447756280502E-5, Group43=7.9620193334297E-4}	{Group12=1.0, Group13=0.0017263216115275622, Group43=0.06688096240080948}	[ACVR1, ARRB2, BMPR1B, IRAK1, MAP3K1, MAP3K7, MAP3K7IP1, NR2C2, SMAD1, SMAD3, SMAD4, SMAD9, SMURF2, STUB1, TGFBR1, TGFBR2, UBE2D1, UBE2D3]
transmembrane receptor protein tyrosine kinase signaling pathway	[6, 7]	[Group11, Group12]	27	14.0625	0.00226635	1	{Group11=4.2023070987547237E-10, Group12=0.807352946552703}	{Group11=3.529937962953968E-8, Group12=1.0}	[ABI1, AKT1, ALK, CDK5, EGFR, EIF2AK3, EIF4EBP1, EPHA2, ERBB2, ERBB3, FLT1, FLT3, GRB2, IGF1R, INSR, IRS1, KDR, KIT, NTRK2, PDGFA, PDPK1, PKN1, PRLR, PTPN2, RAF1, RGS2, SRC]
transmission of nerve impulse	[4]	[Group24]	28	10.1083	0.136395	1	{Group24=0.0025222018620540275}	{Group24=0.2118649564125383}	[CACNA1E, CDK5, CTNNB1, EIF2B2, ERBB2, GNAQ, GRIN1, GRIN2B, HAP1, HTR2A, KCNMA1, LLGL1, MAPK1, MPZ, NF1, NOS1, NPY, NQO1, PAFAH1B1, PPARD, RPLP0, RPS27A, SNCA, SOD1, SYN1, TH, UNC119, VDAC3]
transport	[2, 3]	[Group0]	195	7.98526	0.501842	1	{Group0=0.17619058763295775}	{Group0=1.0}	[AGER, AGFG1, AIP, AKT1, AP1G1, AP1M1, APOB, APP, AREG, ARF6, ARRB2, ASGR1, ATCAY, ATOX1, ATP2A2, ATP5A1, ATP5B, ATP5C1, ATP6V0A1, ATP6V1B2, ATP6V1E1, ATXN1, BAK1, BCL2, BCL2L1, BCL6, CA2, CACNA1E, CANX, CDC37, CFTR, CLCN2, CLCN5, CLPX, CLTA, CLTC, COG5, COG6, COG7, COPB2, COPG, COPG2, COPS2, CPNE1, CRAT, CRY2, CSE1L, CTNNB1, CYCS, DERL1, EIF2AK3, EXOC5, EXOC6, F2R, FA2H, FDXR, FLNA, FNBP1, FTL, …
tRNA aminoacylation	[6, 7, 8]	[Group82, Group83]	14	25.4545	4.89404e-05	0.0273577	{Group82=1.1497957008545215E-12, Group83=8.937015930378213E-5}	{Group82=9.658283887177981E-11, Group83=0.007507093381517699}	[AARS, AARSD1, DARS, EIF2AK4, EPRS, FARSA, GART, HARS, IARS2, MARS, QARS, TFE3, WARS2, WDR46]
tRNA aminoacylation for protein translation	[4, 6, 7, 8, 9]	[Group82, Group83]	14	25.4545	4.89404e-05	0.0273577	{Group82=1.1497957008545215E-12, Group83=8.937015930378213E-5}	{Group82=9.658283887177981E-11, Group83=0.007507093381517699}	[AARS, AARSD1, DARS, EIF2AK4, EPRS, FARSA, GART, HARS, IARS2, MARS, QARS, TFE3, WARS2, WDR46]
tRNA metabolic process	[6, 7]	[Group33, Group82, Group83]	19	16.9643	0.000940986	0.526011	{Group33=3.5415280056781967E-9, Group82=1.1497957008545215E-12, Group83=8.937015930378213E-5}	{Group33=2.9748835247696854E-7, Group82=9.658283887177981E-11, Group83=0.007507093381517699}	[AARS, AARSD1, DARS, EIF2AK4, EPRS, FARSA, GART, HARS, IARS2, MARS, MTO1, QARS, TFE3, TRMT5, TRMU, TRUB2, TYW1, WARS2, WDR46]
tube development	[3]	[Group43, Group57]	20	12.8205	0.0219019	1	{Group43=7.9620193334297E-4, Group57=1.0}	{Group43=0.06688096240080948, Group57=1.0}	[ACVR1, APAF1, CTNNB1, CXCR4, EP300, FLT1, GNA13, GUCY1A3, ILK, KCNMA1, KDR, MAP3K7IP1, MIB1, NOS3, NR2C2, RET, SMAD4, SOD1, TGFBR2, TRAF6]
tube morphogenesis	[3, 4]	[Group43, Group57]	18	16.3636	0.00183618	1	{Group43=7.9620193334297E-4, Group57=1.0}	{Group43=0.06688096240080948, Group57=1.0}	[ACVR1, APAF1, CTNNB1, CXCR4, FLT1, GNA13, GUCY1A3, ILK, KCNMA1, KDR, MIB1, NOS3, NR2C2, RET, SMAD4, SOD1, TGFBR2, TRAF6]
vasculature development	[4, 5]	[Group43, Group59]	25	14.5349	0.00204396	1	{Group43=7.9620193334297E-4, Group59=4.8854683469484586E-8}	{Group43=0.06688096240080948, Group59=4.103793411436705E-6}	[ACVR1, AKT1, ATP5B, CANX, CITED1, CTNNB1, CXCR4, EPAS1, FLT1, GLMN, GNA13, HIF1A, KDR, MIB1, MMP2, MPZ, MYH9, NF1, NOS3, NR2C2, SYNGAP1, TGFBR1, TGFBR2, VHL, WARS2]
vesicle-mediated transport	[2, 3, 4]	[Group0, Group32]	51	10.6472	0.0177622	1	{Group0=0.17619058763295775, Group32=4.830706892699676E-4}	{Group0=1.0, Group32=0.04057793789867728}	[AP1G1, AP1M1, APP, ARF6, ARRB2, ASGR1, CLCN5, CLTA, CLTC, COG5, COG7, COPB2, COPG, COPG2, CPNE1, CTNNB1, EXOC5, EXOC6, FLNA, FNBP1, GABARAPL2, HGS, HRAS, KDELR2, KRT18, LDLR, LLGL1, LMAN1, LRP1, MSR1, MYH10, NOL3, NRAS, PACSIN2, PRKCI, RAB5A, RAB6A, RAB7A, RAC1, SEC23A, SEC24B, SEC24C, SNCA, STX12, STX16, STX5, SYNJ1, TFRC, TINAGL1, TRAPPC3, USO1]
viral reproductive process	[2, 3]	[Group6]	9	18.75	0.00974355	1	{Group6=8.539491455833343E-6}	{Group6=7.173172822900008E-4}	[CXCR4, DERL1, HCFC1, INSR, LIG4, SMAD3, WWP1, XRCC5, XRCC6]
Wnt receptor signaling pathway	[5, 6]	[None]	8	8	0.849887	1	{None=NaN}	{None=NaN}	[BTRC, CSNK1G3, CSNK2A2, CSNK2B, CTNNB1, FBXW11, GSK3B, RARG]
wound healing	[4]	[Group49, Group73]	14	11.9658	0.0813962	1	{Group49=5.5706632924652076E-15, Group73=1.1179643069319451E-4}	{Group49=4.679357165670774E-13, Group73=0.009390900178228339}	[CD40, ERBB2, ERBB3, F2R, GNA12, GNA13, GNAQ, HIF1A, LMAN1, MAP3K1, MYH10, NF1, PDGFA, VWF]
